# Supplementary material for: Splicing regulation by RS2Z36 controls ovary patterning and fruit growth in tomato
Source: Plant Mol Biol. 2026 Jun 9;116(4):65. doi: 10.1007/s11103-026-01730-w (PMC13249928; doi:10.1007/s11103-026-01730-w)
Supplement: Supplementary file 5 — Supplementary Material 5. [file 11103_2026_1730_MOESM5_ESM.xlsx]

## Sheet: Sheet1
gene	baseMean	log2FoldChange	padj	regulated_rsz36mt1_vs_WT(up,down)	TPM_WT	TPM_rsz36mt1
Solyc00g006650	2.70414	0.00269948	NA	not	0.637208	1.38433
Solyc00g007350	1.98557	-0.00041626	NA	not	0.15774	0.12855
Solyc00g014790	30.5429	-0.00206521	0.999695	not	2.31516	2.20979
Solyc00g014800	9.3984	0.00370203	0.999695	not	0.967744	1.35219
Solyc00g014810	5.33157	0.000785618	0.999695	not	1.85872	2.13948
Solyc00g014850	3.86181	-0.00372412	NA	not	1.09522	0.558031
Solyc00g019950	7.79091	-0.00210724	0.999695	not	0.96896	0.824011
Solyc00g019970	7.75703	0.00153455	0.999695	not	0.484206	0.566268
Solyc00g019980	15.4227	0.00857511	0.93993	not	0.820233	1.30661
Solyc00g019990	3.80978	-0.00366586	NA	not	1.58198	0.779747
Solyc00g020000	16.2753	-0.00666442	0.997711	not	6.80036	5.2065
Solyc00g020010	10.6214	-0.00112691	0.999695	not	3.06428	2.79765
Solyc00g020020	6.37187	-0.00881939	0.803475	not	0.704194	0.300252
Solyc00g020040	2.85761	0.000265599	NA	not	0.272852	0.298836
Solyc00g021630	11.596	0.00246353	0.999695	not	0.956873	1.20933
Solyc00g021640	32.2664	-0.00296081	0.999695	not	1.40675	1.29495
Solyc00g021650	2.0383	0.000495527	NA	not	0.454783	0.621714
Solyc00g023590	6.24561	-0.000803848	0.999695	not	0.389172	0.357076
Solyc00g023600	2.63124	-0.00446599	NA	not	1.14258	0.277021
Solyc00g025290	3.48995	0.00216838	NA	not	0.264964	0.569824
Solyc00g094520	7.68496	0.00375127	0.999695	not	1.94946	3.00421
Solyc00g094530	6.19932	0.000492112	0.999695	not	0.958719	1.01745
Solyc00g094540	4.82885	-0.00432908	0.985111	not	1.21346	0.709381
Solyc00g118690	12.8056	0.0061071	0.993515	not	2.44098	3.49333
Solyc00g180440	16.624	-0.00819668	0.95834	not	5.10116	3.4699
Solyc00g284510	2.50314	-0.00140267	NA	not	0.245443	0.156266
Solyc00g500022	16.2045	-0.00684774	0.982507	not	1.518	1.07383
Solyc00g500023	371.439	0.029138	0.960203	not	20.8099	24.0078
Solyc00g500042	139.829	-0.000294412	0.999695	not	2.79556	2.84212
Solyc00g500062	48.1413	-0.0248329	0.665935	not	4.96952	3.23013
Solyc00g500063	4907.26	-0.218249	0.159102	not	83.2819	67.6005
Solyc00g500065	42.3103	-0.0314232	0.277095	not	3.25194	1.57398
Solyc00g500066	11.1125	-0.0126652	0.63376	not	3.09018	1.25524
Solyc00g500069	13.7882	-0.00444019	0.999695	not	5.20875	4.12959
Solyc00g500073	4.39912	-0.00761349	NA	not	0.631035	0.181782
Solyc00g500087	27.996	-0.00746385	0.996847	not	1.23764	0.970404
Solyc00g500088	60.2166	-0.00819243	0.999695	not	1.32715	1.20375
Solyc00g500103	13.9518	0.00177077	0.999695	not	0.923619	1.06913
Solyc00g500113	2.26625	0.00151832	NA	not	0.246932	0.407093
Solyc00g500139	3.52051	-0.00773843	NA	not	0.321086	0
Solyc00g500140	200.531	0.017815	0.96334	not	27.754	33.5256
Solyc00g500141	3.94069	-0.00210459	NA	not	0.696849	0.48446
Solyc00g500143	2.80588	0.000186074	NA	not	0.107445	0.114052
Solyc00g500145	10.724	-0.00509865	0.996847	not	2.66344	1.8783
Solyc00g500164	9.23826	0.00122394	0.999695	not	1.77456	1.99752
Solyc00g500183	564.571	0.0157026	0.999695	not	110.627	118.482
Solyc00g500184	33.1582	0.0102362	0.985492	not	1.75233	2.24203
Solyc00g500185	28.1655	-0.00679007	0.999695	not	2.36609	1.99948
Solyc00g500193	2.94012	-0.000582924	NA	not	0.182991	0.162564
Solyc00g500206	4.15704	-0.00468813	NA	not	0.215647	0.0408126
Solyc00g500228	23.8985	-0.00509815	0.999695	not	0.874185	0.768299
Solyc00g500234	5.82612	0.00433772	0.970298	not	0.373186	0.734761
Solyc00g500238	4.07697	0.00276983	NA	not	0.462685	0.89504
Solyc00g500241	2.54833	-0.00604141	NA	not	0.170099	0.033252
Solyc00g500243	4.79809	0.00548473	0.920119	not	0.119182	0.27912
Solyc00g500245	11.6377	-0.00786601	0.93726	not	0.470949	0.283882
Solyc00g500250	3.64953	-0.00396957	NA	not	0.140249	0.0657198
Solyc00g500256	7.05757	7.77104e-05	0.999695	not	0.52592	0.536814
Solyc00g500257	18.7683	-0.000534852	0.999695	not	0.72798	0.731876
Solyc00g500259	3.13859	0.00202331	NA	not	0.126051	0.229812
Solyc00g500260	6.31052	0.000401317	0.999695	not	0.13604	0.145994
Solyc00g500262	4.93814	-0.000924806	0.999695	not	0.255723	0.229575
Solyc00g500290	3.08194	-0.000570197	NA	not	0.0315378	0.0286195
Solyc00g500293	8.34512	-0.00922532	0.819853	not	2.21991	1.02588
Solyc00g500294	46.9084	-0.0216659	0.835959	not	2.78353	2.0727
Solyc00g500296	83.305	-3.43783	1.25868e-20	down	10.6993	0.955426
Solyc00g500302	2.06344	-0.000353871	NA	not	0.193414	0.1807
Solyc00g500312	8.01924	-0.00334235	0.999695	not	0.23986	0.177741
Solyc00g500321	5.67504	-0.00363682	0.999695	not	1.93538	1.33229
Solyc00g500322	13.7406	-0.00836611	0.947079	not	2.10859	1.39752
Solyc00g500323	3.59894	-0.00188057	NA	not	0.169547	0.118744
Solyc00g500329	17.7089	-0.0509208	0.00196405	not	2.08317	0.33337
Solyc00g500339	2.12826	-0.000180217	NA	not	0.117006	0.111907
Solyc00g500345	3.02143	-0.00779345	NA	not	0.18311	0.00749951
Solyc00g500353	7.73254	0.000445751	0.999695	not	0.19342	0.209627
Solyc00g500361	5.45114	-0.00139255	0.999695	not	0.434516	0.366589
Solyc00g500362	12.7941	-0.000695856	0.999695	not	0.680622	0.672189
Solyc00g500373	26.3699	0.00470946	0.999695	not	0.987711	1.26772
Solyc01g005000	2854.9	0.00527303	0.999695	not	98.7597	103.594
Solyc01g005010	96.8059	0.0061944	0.999695	not	5.17975	5.71854
Solyc01g005020	1767.28	-0.0223696	0.999695	not	28.2002	27.1151
Solyc01g005030	767.448	0.00424108	0.999695	not	11.0745	11.4216
Solyc01g005060	356.028	-0.138613	0.259271	not	20.1562	15.0822
Solyc01g005070	12.1428	0.00386122	0.999695	not	0.398249	0.563667
Solyc01g005080	2879.24	-0.0662501	0.681002	not	79.9634	69.7497
Solyc01g005100	354.549	-0.0232287	0.983673	not	17.0497	15.9269
Solyc01g005110	261.62	0.029489	0.932468	not	20.0482	23.1904
Solyc01g005120	3701.89	-0.140977	0.337005	not	173.998	141.403
Solyc01g005130	59.5771	0.0456821	0.273151	not	2.52866	4.38511
Solyc01g005150	23.4614	-0.00522856	0.999695	not	2.08092	1.69327
Solyc01g005160	18.1674	-0.0235551	0.0444716	not	1.32988	0.214518
Solyc01g005210	2235.37	0.59679	0.0142655	not	30.496	51.4257
Solyc01g005220	242.78	0.00540333	0.999695	not	6.17504	6.99339
Solyc01g005230	2.38126	-0.00148864	NA	not	0.151995	0.0873857
Solyc01g005240	1977.87	0.0505338	0.843333	not	48.2746	54.9291
Solyc01g005250	1643.89	-0.00868353	0.999695	not	62.3387	62.4304
Solyc01g005253	59.5041	0.0222289	0.705541	not	3.0469	4.84473
Solyc01g005257	33.7596	0.00797853	0.999695	not	1.70634	2.09826
Solyc01g005280	48.8116	-0.00520414	0.999695	not	2.84839	2.67511
Solyc01g005290	2.4342	-0.00205936	NA	not	0.208177	0.125518
Solyc01g005300	896.636	0.00906447	0.763762	not	15.8182	37.2612
Solyc01g005310	3.12118	-0.000398808	NA	not	0.0945751	0.0896905
Solyc01g005320	2.8094	0.00023048	NA	not	0.143264	0.155597
Solyc01g005330	2790.65	0.0618349	0.785421	not	60.2469	67.9076
Solyc01g005340	409.768	0.0262971	0.967748	not	10.2727	11.5828
Solyc01g005370	65.765	0.966364	0.0267587	not	2.42127	5.80774
Solyc01g005380	306.205	-0.012564	0.999695	not	10.9444	10.6424
Solyc01g005390	11.5029	0.00621815	0.96104	not	0.63532	1.06229
Solyc01g005400	81.0612	0.0134783	0.960203	not	4.24905	5.46898
Solyc01g005410	93.9023	0.0247791	0.474348	not	5.94643	11.0779
Solyc01g005420	5.66715	0.00393585	0.958077	not	0.240398	0.553457
Solyc01g005430	375.485	0.0229133	0.987102	not	10.5317	11.7381
Solyc01g005440	14426.5	0.598469	2.47824e-06	not	458.298	732.107
Solyc01g005450	126.428	0.0172242	0.890848	not	5.74212	7.98754
Solyc01g005460	392.316	0.0508372	0.717502	not	29.5866	36.3712
Solyc01g005470	305.729	1.73443	0.00145991	up	9.13768	36.5928
Solyc01g005480	409.696	0.414219	0.0491785	not	11.5629	17.2582
Solyc01g005490	455.568	-0.00173836	0.999695	not	18.7748	19.057
Solyc01g005500	2.20869	-0.000947215	NA	not	0.165337	0.107897
Solyc01g005510	16.4194	-0.00501149	0.999679	not	0.565058	0.409703
Solyc01g005520	415.339	-0.0106948	0.999695	not	19.4108	18.2461
Solyc01g005530	98.2736	-0.00222323	0.999695	not	9.39263	9.38866
Solyc01g005540	398.384	-0.0197602	0.993515	not	12.1673	11.301
Solyc01g005550	4493.01	-0.10357	0.473751	not	145.368	128.144
Solyc01g005560	5254.85	-0.0252933	0.999663	not	199.234	193.985
Solyc01g005570	752.971	0.0434636	0.895826	not	52.3153	58.902
Solyc01g005580	721.482	0.000214554	0.999695	not	46.6828	47.7019
Solyc01g005590	783.975	-0.46145	0.0132822	not	141.316	98.4261
Solyc01g005600	1027.14	0.0477103	0.860019	not	39.9319	45.5083
Solyc01g005610	18.2621	-0.0126751	0.850569	not	1.28178	0.786407
Solyc01g005620	7527.85	-0.02587	0.999663	not	314.662	308.073
Solyc01g005640	670.721	-0.00430763	0.999695	not	25.757	25.9219
Solyc01g005660	82.5832	-0.0104228	0.990757	not	6.17136	5.14756
Solyc01g005670	166.88	-0.00617529	0.999695	not	6.62055	6.50115
Solyc01g005690	937.675	0.00908945	0.999695	not	41.6877	43.7041
Solyc01g005700	636.74	0.00433648	0.999695	not	14.5352	15.0234
Solyc01g005720	3.06945	-0.000504834	NA	not	0.0916936	0.0843579
Solyc01g005730	5.11298	0.00334737	0.999695	not	0.0854319	0.138016
Solyc01g005760	27.7317	-0.000512122	0.999695	not	0.618531	0.612478
Solyc01g005770	24.1618	0.0124008	0.911121	not	3.47957	5.18064
Solyc01g005780	10.2615	0.00124288	0.999695	not	0.262203	0.288754
Solyc01g005783	7.23171	0.00269301	0.999695	not	1.51295	2.02555
Solyc01g005787	23.2616	-0.00123472	0.999695	not	4.80449	4.70904
Solyc01g005790	159.192	0.0292217	0.897633	not	6.4224	7.77164
Solyc01g005800	17.7485	0.00602984	0.98743	not	0.389099	0.580566
Solyc01g005810	1489.28	0.00804678	0.999695	not	65.5578	68.3793
Solyc01g005820	3915.91	-0.0108651	0.999695	not	213.585	213.471
Solyc01g005830	957.893	-0.011771	0.999695	not	44.8706	43.8225
Solyc01g005840	269.229	0.0385483	0.833215	not	17.4045	21.0017
Solyc01g005850	15.5518	-0.00285745	0.999695	not	1.16204	1.0471
Solyc01g005860	6.76963	0.000769155	0.999695	not	1.17638	1.2979
Solyc01g005870	27.5364	0.0112291	0.903377	not	0.543273	0.857221
Solyc01g005900	313.505	-0.0185778	0.998238	not	24.2931	22.6426
Solyc01g005910	265.948	0.0123121	0.999695	not	11.8177	12.8277
Solyc01g005920	67.2677	0.00427045	0.999695	not	2.32429	2.52599
Solyc01g005930	212.396	0.0184387	0.990757	not	8.86925	10.1062
Solyc01g005950	1311.83	-0.0196132	0.999695	not	50.4736	49.5072
Solyc01g005960	2356.5	-0.0130098	0.999695	not	58.2741	57.9819
Solyc01g005970	375.907	0.0124358	0.999695	not	9.36557	10.0733
Solyc01g005980	385.626	0.00141224	0.999695	not	23.6375	24.3341
Solyc01g005985	1131.33	0.0070524	0.999695	not	76.8681	80.9987
Solyc01g006000	571.396	-0.0185594	0.999695	not	19.3547	18.3819
Solyc01g006010	655.108	0.018063	0.999695	not	12.7848	13.7078
Solyc01g006020	458.681	0.0303874	0.705541	not	23.6272	33.3148
Solyc01g006040	893.17	-0.00457928	0.999695	not	16.6617	16.8231
Solyc01g006055	7.4992	0.00367484	0.999695	not	0.558848	0.80561
Solyc01g006090	277.718	-0.012353	0.999695	not	17.1626	16.6199
Solyc01g006100	858.842	0.00427474	0.999695	not	20.4756	21.4419
Solyc01g006110	1417.93	0.0265763	0.990757	not	50.9572	55.4445
Solyc01g006120	7004.77	0.130146	0.322328	not	146.296	172.489
Solyc01g006130	182.283	0.008317	0.999695	not	10.0281	10.8665
Solyc01g006140	191.292	-0.000814518	0.999695	not	5.567	5.63756
Solyc01g006150	937.248	-0.0205452	0.970575	not	38.0893	34.7239
Solyc01g006160	6065.65	0.0127399	0.999695	not	610.641	643.334
Solyc01g006170	603.856	-0.015772	0.999695	not	33.6688	32.6929
Solyc01g006180	537.299	0.0386194	0.895278	not	13.7156	15.7553
Solyc01g006190	1552.19	0.0381827	0.93053	not	60.5385	67.6203
Solyc01g006200	128.475	0.0175456	0.973885	not	6.02035	7.06924
Solyc01g006210	138.648	-0.0266342	0.869589	not	7.87645	6.47683
Solyc01g006220	329.577	0.0103191	0.999695	not	11.6789	12.535
Solyc01g006230	1125.91	0.021411	0.999695	not	30.2713	32.9206
Solyc01g006240	62.8896	-0.00938163	0.999695	not	6.32009	5.50486
Solyc01g006250	84.7355	-0.00703168	0.999695	not	7.04582	6.65477
Solyc01g006260	146.508	0.00637061	0.999695	not	12.632	13.4504
Solyc01g006280	1940.8	-0.0316695	0.969601	not	42.1836	40.2298
Solyc01g006300	4.48668	0.00274318	NA	not	0.105616	0.307113
Solyc01g006320	511.187	-0.0036262	0.999695	not	39.9197	40.1278
Solyc01g006330	37.5235	0.00714902	0.999695	not	1.40801	1.81968
Solyc01g006340	343.227	-0.0723363	0.563043	not	13.4951	11.2395
Solyc01g006350	3313.03	-0.0115072	0.999695	not	55.8577	55.7836
Solyc01g006360	1319.32	-0.00184397	0.999695	not	31.4801	31.9986
Solyc01g006370	11837.5	-0.00101944	0.999695	not	116.832	119.007
Solyc01g006380	35.9463	0.00326833	0.999695	not	1.34572	1.49158
Solyc01g006390	7313.73	-0.0258332	0.914883	not	806.902	690.382
Solyc01g006400	75758.2	-0.00756808	0.999695	not	5194.37	5036.39
Solyc01g006420	3.96996	-0.00302722	NA	not	0.754796	0.443048
Solyc01g006430	10381.2	-0.0877014	0.448391	not	449.333	362.156
Solyc01g006450	950.886	-0.0323746	0.952468	not	41.5756	38.6227
Solyc01g006480	363.655	-0.00856815	0.999695	not	20.9728	20.7785
Solyc01g006490	297.426	-0.0209731	0.992408	not	9.13296	8.51705
Solyc01g006500	315.446	0.0150028	0.999695	not	10.4278	11.4522
Solyc01g006510	1229.8	0.0265214	0.966169	not	47.4759	53.5429
Solyc01g006520	36.4516	-0.00253524	0.999695	not	0.87658	0.842712
Solyc01g006540	125.656	-0.013627	0.903986	not	3.1064	2.19019
Solyc01g006555	115.131	0.0268846	0.427174	not	2.74965	5.15762
Solyc01g006580	26.8554	-0.00294852	0.999695	not	1.25106	1.14672
Solyc01g006620	2.38753	0.00141539	NA	not	0.0434835	0.0769398
Solyc01g006630	867.878	-0.0517245	0.853655	not	37.0523	34.0297
Solyc01g006650	108.924	-0.0197546	0.899304	not	3.73826	2.97691
Solyc01g006660	67.1594	-0.0232952	0.78155	not	2.49061	1.80478
Solyc01g006670	32.6751	0.016756	0.8294	not	0.943174	1.45259
Solyc01g006680	346.387	0.026814	0.737404	not	11.1275	15.8193
Solyc01g006690	254.012	-0.0362157	0.825388	not	8.47667	7.13504
Solyc01g006700	1006.83	0.0272091	0.983197	not	24.477	26.7385
Solyc01g006710	1095.07	-0.0591982	0.780894	not	20.5892	18.7295
Solyc01g006720	1697.5	-0.0424689	0.588418	not	51.8345	38.4182
Solyc01g006730	18.6642	-0.00205955	0.999695	not	0.577255	0.546584
Solyc01g006740	164.869	0.0315249	0.868664	not	5.27606	6.43181
Solyc01g006780	18.3418	0.00129858	0.999695	not	1.75506	1.89726
Solyc01g006790	28.2138	0.00649619	0.996405	not	1.98761	2.69334
Solyc01g006800	2942.18	-0.0466172	0.865171	not	109.435	101.659
Solyc01g006810	542.186	-0.00723234	0.999695	not	23.1176	23.0116
Solyc01g006820	955.866	-0.037167	0.904503	not	82.6444	75.2553
Solyc01g006830	1254.6	-0.0396414	0.931635	not	48.7362	46.0601
Solyc01g006850	74.7923	0.00948295	0.999695	not	1.31907	1.48814
Solyc01g006860	332.6	-0.0728574	0.557457	not	21.7233	18.0053
Solyc01g006870	804.053	-0.0906572	0.528872	not	21.5689	18.557
Solyc01g006880	1136.17	-0.0267256	0.978869	not	12.7859	12.0764
Solyc01g006890	1704.6	0.0023119	0.999695	not	35.2894	36.2686
Solyc01g006900	10949.4	-0.0302174	0.973103	not	846.658	806.008
Solyc01g006920	60.9424	0.013587	0.983197	not	1.2546	1.52204
Solyc01g006930	271.925	-0.0920234	0.332379	not	11.9719	9.0796
Solyc01g006940	551.809	0.0408944	0.877854	not	24.9373	28.7573
Solyc01g006950	61.1871	0.022155	0.819853	not	2.13318	2.97382
Solyc01g006960	1141.31	0.0146835	0.999695	not	16.103	17.0678
Solyc01g006970	1389.7	0.0206623	0.999695	not	23.8124	25.6102
Solyc01g006980	1052.68	-0.000743152	0.999695	not	41.6382	42.3576
Solyc01g006990	766.967	0.130351	0.31741	not	20.8759	27.2018
Solyc01g007000	25.2306	-0.0148212	0.314156	not	2.053	0.533492
Solyc01g007010	8.87488	-0.0193653	0.149708	not	0.769128	0.163022
Solyc01g007020	4.39801	-0.00143282	NA	not	0.220565	0.156932
Solyc01g007030	27.2291	-0.0190214	0.693031	not	2.6685	1.59248
Solyc01g007040	12.7041	0.000299203	0.999695	not	1.13707	1.1878
Solyc01g007060	576.975	0.0656668	0.606113	not	15.5449	19.2253
Solyc01g007070	5989.53	0.0348073	0.928575	not	132.169	150.118
Solyc01g007100	894.587	-0.0328708	0.940482	not	21.7833	20.0058
Solyc01g007110	834.354	0.0188178	0.999695	not	44.5229	48.128
Solyc01g007120	832.926	-0.0388079	0.928607	not	28.8289	26.9462
Solyc01g007130	423.738	-0.0492694	0.784004	not	8.06922	7.09608
Solyc01g007140	448.823	0.00538873	0.999695	not	8.90755	9.24822
Solyc01g007150	2833.3	-0.0170672	0.999695	not	51.7547	51.1755
Solyc01g007160	70.7279	-0.00360199	0.999695	not	3.88326	3.74033
Solyc01g007170	120.031	0.0131746	0.941387	not	2.13519	2.87954
Solyc01g007180	184.839	0.0162722	0.999695	not	13.2753	14.9082
Solyc01g007190	172.936	0.000636587	0.999695	not	9.74786	10.1021
Solyc01g007200	1594.33	-0.0510444	0.766926	not	100.839	89.0857
Solyc01g007220	897.623	0.733078	0.00264182	not	35.2338	64.4718
Solyc01g007230	302.208	-0.0291453	0.948926	not	22.8369	20.8499
Solyc01g007250	459.221	0.00121613	0.999695	not	22.0141	22.5338
Solyc01g007260	370.038	0.0230788	0.992408	not	8.22206	9.04569
Solyc01g007267	161.59	0.0117548	0.999695	not	4.66307	5.16454
Solyc01g007740	1110.82	-0.0417906	0.931982	not	56.5076	53.0026
Solyc01g007750	235.141	0.0659579	0.468169	not	11.6074	15.5757
Solyc01g007760	572.265	-0.0392675	0.868664	not	20.0485	17.8048
Solyc01g007770	146.085	0.00227953	0.999695	not	12.2508	12.753
Solyc01g007780	79.8319	-0.00450649	0.999695	not	4.6355	4.50491
Solyc01g007790	586.101	-0.0500482	0.808782	not	28.4701	25.3757
Solyc01g007800	72.7066	0.0160222	0.897633	not	4.12882	5.74859
Solyc01g007810	261.219	-0.000847886	0.999695	not	18.0157	18.3426
Solyc01g007830	8.0516	-0.00117526	0.999695	not	1.63568	1.4692
Solyc01g007840	429.838	-0.0366788	0.916756	not	26.9988	24.7458
Solyc01g007850	293.086	0.008525	0.999695	not	5.59763	6.00744
Solyc01g007860	3625.73	-0.0157506	0.999695	not	169.103	164.803
Solyc01g007870	387.949	-0.14026	0.307435	not	53.5673	42.6648
Solyc01g007880	457.432	0.00966713	0.999695	not	10.3229	10.8635
Solyc01g007890	394.265	-0.0392496	0.870247	not	23.1553	20.6457
Solyc01g007900	657.756	-0.0791943	0.594754	not	30.982	26.9233
Solyc01g007910	1489.53	-0.00233998	0.999695	not	58.9539	59.5857
Solyc01g007920	198.442	0.00237355	0.999695	not	10.9543	11.4302
Solyc01g007930	555.534	0.0429721	0.80962	not	22.462	27.0901
Solyc01g007950	887.131	0.0155917	0.999695	not	16.3797	18.3351
Solyc01g007960	4.71762	0.00425899	0.601127	not	0.0174568	0.234437
Solyc01g007980	361.791	0.0645457	0.665935	not	9.4173	11.6255
Solyc01g007990	331.344	-0.0102678	0.999695	not	9.42448	9.16106
Solyc01g008000	8175.6	-0.022017	0.999695	not	562.459	544.783
Solyc01g008010	1092.47	-0.267964	0.146989	not	58.5515	44.3459
Solyc01g008020	239.754	0.688601	0.0028651	not	7.27869	12.8072
Solyc01g008060	2194.01	0.0753783	0.665892	not	70.9615	82.304
Solyc01g008070	320.601	-0.00141783	0.999695	not	12.9169	13.1223
Solyc01g008080	7905.61	-0.00683881	0.999695	not	849.711	853.886
Solyc01g008090	3280.36	0.0110065	0.999695	not	499.484	521.808
Solyc01g008100	703.736	-0.0148505	0.999695	not	39.2542	38.2311
Solyc01g008110	11282.5	-0.0156841	0.999695	not	402.117	383.679
Solyc01g008120	3124.15	0.0238483	0.999695	not	31.5132	33.4976
Solyc01g008130	546.051	-0.0320951	0.89314	not	19.4246	16.9354
Solyc01g008140	1166.53	0.0368852	0.929909	not	19.6442	22.0365
Solyc01g008150	3.04945	0.00203978	NA	not	0.896152	1.52203
Solyc01g008160	588.972	0.0101846	0.999695	not	23.8794	25.1703
Solyc01g008170	1515.13	0.0243963	0.999321	not	37.6987	40.6062
Solyc01g008180	1140.94	-0.0837879	0.59796	not	36.7221	32.4266
Solyc01g008190	234.118	0.0251448	0.918037	not	18.8595	22.841
Solyc01g008200	131.194	0.00444998	0.999695	not	11.9018	12.7244
Solyc01g008220	67.1336	-0.0167455	0.899206	not	6.75735	5.09367
Solyc01g008230	1012.3	0.037583	0.927645	not	45.4467	51.0474
Solyc01g008250	310.829	0.00513437	0.999695	not	18.8323	19.6666
Solyc01g008260	225.266	-0.0393401	0.843423	not	19.9849	17.4155
Solyc01g008270	882.054	0.0134945	0.999695	not	92.5182	98.8292
Solyc01g008280	682.586	-0.0457933	0.868033	not	29.2363	26.6422
Solyc01g008290	445.417	-0.0642535	0.607126	not	16.0334	13.3718
Solyc01g008300	52.1484	-0.00184625	0.999695	not	3.87406	3.84122
Solyc01g008310	2760.59	-0.0192822	0.999695	not	73.8969	73.0382
Solyc01g008320	1156.11	-0.0284719	0.985492	not	20.163	19.4467
Solyc01g008330	1381.94	-0.0152917	0.999695	not	43.0084	41.7474
Solyc01g008340	571.606	-0.0706241	0.663855	not	29.1799	25.4961
Solyc01g008360	1080.73	-0.0160234	0.999695	not	89.2638	88.0316
Solyc01g008370	3687.04	-0.0132349	0.999695	not	166.433	165.975
Solyc01g008400	23.8943	-0.00625532	0.999695	not	3.02402	2.55105
Solyc01g008420	29.3066	0.00424847	0.999695	not	0.830007	1.00743
Solyc01g008440	439.587	-0.000130549	0.999695	not	10.8777	11.0936
Solyc01g008460	360.269	-0.00544195	0.999695	not	22.6681	22.5993
Solyc01g008470	453.537	-0.00212665	0.999695	not	20.8321	21.04
Solyc01g008480	464.092	-0.0156045	0.999695	not	8.21703	7.96343
Solyc01g008490	286.438	-0.0163785	0.999695	not	12.2933	11.5952
Solyc01g008500	21.948	0.0205803	0.167946	not	0.379069	1.37263
Solyc01g008520	137.771	0.0163479	0.953353	not	6.51421	8.21863
Solyc01g008530	574.852	-0.0495073	0.808782	not	25.6578	22.8621
Solyc01g008540	47.8958	-0.00521197	0.999695	not	2.44304	2.26834
Solyc01g008550	5298.77	-0.0219134	0.999695	not	238.897	233.339
Solyc01g008560	1030.55	-0.0631642	0.691001	not	36.6373	31.7484
Solyc01g008600	1650.67	-0.0418588	0.875874	not	45.0008	40.611
Solyc01g008610	123.192	-0.0549809	0.0615358	not	10.8277	4.67642
Solyc01g008620	8.14238	3.15626	0.13704	not	0.0286097	0.677893
Solyc01g008660	237.262	0.00407348	0.999695	not	13.0043	13.7765
Solyc01g008670	11.1264	-0.00192906	0.999695	not	0.440184	0.394611
Solyc01g008680	4.7127	-0.00266219	0.999695	not	0.551902	0.375219
Solyc01g008690	12.1932	0.00144554	0.999695	not	0.610874	0.760403
Solyc01g008700	406.22	0.0449067	0.859693	not	17.7934	20.5635
Solyc01g008720	5.22729	-0.0018158	0.999695	not	0.285488	0.234164
Solyc01g008730	521.92	0.0129332	0.999695	not	21.5557	22.8816
Solyc01g008760	142.982	0.0326757	0.822334	not	7.94023	9.99932
Solyc01g008770	2663.89	0.0140924	0.999695	not	50.3776	52.9791
Solyc01g008780	651.041	0.0220569	0.999321	not	31.9906	34.8959
Solyc01g008790	198.136	0.0120432	0.997684	not	5.83705	6.93035
Solyc01g008800	189.582	1.35592	6.00715e-09	up	1.31314	3.57814
Solyc01g008810	1104.26	0.075789	0.637364	not	54.1954	64.0085
Solyc01g008820	1303.84	0.0209706	0.999695	not	53.8336	57.5491
Solyc01g008830	5.46293	-0.00231582	0.999695	not	0.241169	0.17108
Solyc01g008840	1511.46	-0.151308	0.302209	not	61.1424	51.9701
Solyc01g008850	986.763	0.00164046	0.999695	not	36.8103	37.9924
Solyc01g008890	567.146	0.00683474	0.999695	not	29.0571	30.4322
Solyc01g008900	200.623	-0.0227113	0.969601	not	8.56529	7.81671
Solyc01g008910	298.803	-0.0285043	0.840131	not	11.1193	9.07543
Solyc01g008920	73.8064	0.00321451	0.999695	not	3.11135	3.31247
Solyc01g008930	499.802	-0.172688	0.262322	not	20.5631	16.7922
Solyc01g008940	4.30516	0.00213206	NA	not	0.552759	0.832209
Solyc01g008950	5453.13	-0.0414834	0.919143	not	404.483	379.482
Solyc01g008960	37439.4	-0.0740881	0.708991	not	730.778	679.796
Solyc01g008970	13507.1	-0.0211392	0.999695	not	548.379	542.056
Solyc01g008980	148.411	0.0140779	0.999695	not	10.7669	11.969
Solyc01g008990	504.002	0.00142213	0.999695	not	23.5909	24.1617
Solyc01g009000	771.388	0.0349054	0.933326	not	33.6351	37.9784
Solyc01g009010	1280.24	-0.0234242	0.996847	not	48.8891	46.8793
Solyc01g009020	1683.92	-0.199397	0.2084	not	179.37	146.865
Solyc01g009030	670.234	-0.00911319	0.999695	not	17.474	17.2299
Solyc01g009040	462.624	0.0239437	0.580058	not	11.7895	19.8845
Solyc01g009050	1461.37	-0.0176045	0.999695	not	42.0251	41.1141
Solyc01g009060	1215.01	0.046122	0.875439	not	33.5515	37.8441
Solyc01g009070	932.734	-0.004533	0.999695	not	23.7679	23.964
Solyc01g009080	315.008	-0.0108324	0.999695	not	26.7697	25.4031
Solyc01g009090	3990.99	0.0038112	0.999695	not	77.3518	79.6117
Solyc01g009100	2874.61	-0.00368419	0.999695	not	202.295	204.744
Solyc01g009120	257.694	0.0131879	0.999695	not	9.44849	10.2429
Solyc01g009145	150.81	-0.0183563	0.990757	not	27.3485	25.0168
Solyc01g009160	315.978	-0.0616398	0.0304152	not	26.9375	10.4697
Solyc01g009170	3030.39	-0.0445836	0.725621	not	84.8262	69.9838
Solyc01g009180	1201.58	-0.184158	0.230809	not	32.0096	26.1062
Solyc01g009200	79.3525	0.00393148	0.999695	not	4.89924	5.30826
Solyc01g009220	27.1275	0.00626358	0.999695	not	1.79696	2.27207
Solyc01g009230	462.953	-0.0522715	0.784038	not	6.19849	5.48682
Solyc01g009240	14.5333	-0.000496089	0.999695	not	0.417733	0.413907
Solyc01g009245	41.5079	-0.0102661	0.976452	not	4.77408	3.75227
Solyc01g009250	18.604	-0.00122662	0.999695	not	1.62478	1.57604
Solyc01g009280	1667.62	0.00683122	0.999695	not	27.2721	28.4168
Solyc01g009290	1093.52	0.017225	0.999695	not	34.9141	37.3147
Solyc01g009300	754.77	0.0460088	0.866599	not	11.1841	12.6881
Solyc01g009310	2595.7	0.0216519	0.972717	not	92.0471	99.7237
Solyc01g009340	121.523	0.0417489	0.495478	not	4.3391	6.3836
Solyc01g009370	22.0681	0.0108116	0.870247	not	0.631136	1.08866
Solyc01g009380	428.645	-0.0394898	0.853655	not	12.1881	10.6549
Solyc01g009390	299.411	-0.00119271	0.999695	not	12.4287	12.6091
Solyc01g009410	4.3825	0.000205112	NA	not	0.253772	0.274489
Solyc01g009420	3377.52	0.0442017	0.905865	not	120.965	133.482
Solyc01g009430	1759.72	0.0149554	0.980729	not	87.3898	105.075
Solyc01g009440	4.29355	0.00156519	NA	not	0.305148	0.50193
Solyc01g009443	1775.94	0.0530918	0.855635	not	107.477	119.963
Solyc01g009447	1278.41	-0.00165184	0.999695	not	114.519	116.144
Solyc01g009500	288.141	-0.0134798	0.999695	not	11.9828	11.5438
Solyc01g009520	3142.5	0.000538958	0.999695	not	187.774	191.664
Solyc01g009560	11.5078	-0.00283512	0.999695	not	1.63238	1.21715
Solyc01g009565	140.095	-0.0053324	0.999695	not	12.2141	11.8703
Solyc01g009580	16.0508	-0.00310602	0.999695	not	1.7687	1.31444
Solyc01g009610	349.209	0.00514423	0.999695	not	23.0908	24.0283
Solyc01g009620	377.922	-0.00610103	0.999695	not	25.2397	25.2746
Solyc01g009630	807.201	-0.0600402	0.754957	not	45.9625	40.9687
Solyc01g009670	32.5539	-0.00344093	0.999695	not	1.27114	1.19372
Solyc01g009690	6.51427	0.00706438	0.665935	not	0.0539158	0.226746
Solyc01g009700	3.64943	-0.00583422	NA	not	0.181583	0.0652331
Solyc01g009720	14.9143	-0.0008024	0.999695	not	0.925182	0.91594
Solyc01g009750	1413	-0.00587838	0.999695	not	102.203	102.688
Solyc01g009760	51.1558	-0.0342087	0.399032	not	4.48271	2.61768
Solyc01g009770	50.6474	-0.00809543	0.999695	not	3.60362	3.22636
Solyc01g009780	735.388	-0.322919	0.041486	not	53.1967	40.8296
Solyc01g009810	10.4202	0.00751193	0.0375482	not	0	1.43194
Solyc01g009820	663.775	-0.0167285	0.999695	not	16.9438	16.4393
Solyc01g009830	4.00661	0.000298157	NA	not	0.200538	0.225189
Solyc01g009850	810.343	-0.0147023	0.999695	not	25.3154	24.6871
Solyc01g009860	510.401	0.0685955	0.338258	not	24.625	35.1787
Solyc01g009870	151.535	0.00928793	0.999695	not	5.57424	6.23838
Solyc01g009900	2.42677	0.00205683	NA	not	0.209273	0.39277
Solyc01g009910	2.0253	0.00226904	NA	not	0.185155	0.461462
Solyc01g009920	3.95207	-0.00468717	NA	not	0.157764	0.068236
Solyc01g009970	352.209	-0.0196742	0.993515	not	16.192	15.0525
Solyc01g009990	3875.61	-0.0351587	0.958077	not	193.97	184.728
Solyc01g010000	246.709	-0.0480169	0.49267	not	10.9679	7.87642
Solyc01g010020	72.4296	0.00843782	0.999695	not	4.09576	4.60229
Solyc01g010030	560.602	-0.0480134	0.810411	not	15.6154	13.8027
Solyc01g010050	1935.95	0.256687	0.167686	not	50.7918	71.1081
Solyc01g010060	260.355	-0.0298652	0.31741	not	33.1211	16.2947
Solyc01g010130	1802.5	-0.0257584	0.976452	not	34.3185	32.2163
Solyc01g010150	177.878	0.0216276	0.966797	not	5.48734	6.37411
Solyc01g010180	113.298	0.0556507	0.234195	not	4.80267	8.0211
Solyc01g010185	2591.95	-0.0672307	0.728173	not	205.139	186.164
Solyc01g010215	405.199	0.00943401	0.999695	not	27.1042	28.5923
Solyc01g010220	241.528	-0.0289093	0.83826	not	20.4985	16.5333
Solyc01g010230	398.12	-0.0141601	0.999695	not	38.5665	36.7922
Solyc01g010250	439.308	0.10055	0.439177	not	19.8411	25.2476
Solyc01g010270	557.382	-0.0114237	0.999695	not	45.9841	44.693
Solyc01g010290	355.265	-0.00266685	0.999695	not	9.14827	9.24297
Solyc01g010310	295.841	-0.0046012	0.999695	not	24.9116	23.4917
Solyc01g010360	8.63672	0.000572686	0.999695	not	0.475487	0.523277
Solyc01g010365	503.586	-0.00666672	0.999695	not	60.4706	60.4003
Solyc01g010370	198.652	-0.0138294	0.999695	not	4.56341	4.34996
Solyc01g010390	218.699	-0.0127515	0.999695	not	7.48736	7.0865
Solyc01g010405	2.13108	-0.00107955	NA	not	0.290636	0.186249
Solyc01g010410	17.7809	-0.00255973	0.999695	not	0.498919	0.454902
Solyc01g010420	3.09399	-0.0011655	NA	not	0.318185	0.230782
Solyc01g010430	626.104	-0.00497545	0.999695	not	28.0669	27.9462
Solyc01g010440	2693.09	0.0133134	0.999695	not	84.0567	91.1841
Solyc01g010460	110.924	0.0108074	0.999695	not	4.62449	5.11175
Solyc01g010470	127.611	0.00961927	0.999695	not	8.38694	9.47228
Solyc01g010480	17.5044	0.00615596	0.999695	not	0.476811	0.643527
Solyc01g010510	84.7349	0.00851893	0.999695	not	2.74835	3.07967
Solyc01g010520	1040.11	0.0205027	0.999695	not	38.8003	41.6155
Solyc01g010540	2498.72	0.0138609	0.999695	not	161.748	170.098
Solyc01g010570	835.019	0.0044372	0.999695	not	38.699	40.1868
Solyc01g010580	5411.53	-0.000916518	0.999695	not	339.47	345.795
Solyc01g010590	550.017	-0.0309999	0.956981	not	35.0436	32.6692
Solyc01g010600	372.411	-0.0485866	0.717987	not	28.4447	23.838
Solyc01g010640	352.245	0.0390763	0.738643	not	19.8155	25.3703
Solyc01g010650	1187.33	0.00370692	0.999695	not	50.9165	52.9174
Solyc01g010660	867.965	-0.0289773	0.961161	not	30.8532	28.6498
Solyc01g010690	2.83062	-0.00261304	NA	not	0.204573	0.120744
Solyc01g010700	593.825	0.0193026	0.999695	not	18.7126	20.5527
Solyc01g010710	16.9993	-0.0108049	0.895826	not	0.787186	0.496453
Solyc01g010750	6498.22	-0.0458579	0.890848	not	303.461	287.076
Solyc01g010755	3.29049	0.00190662	NA	not	0.13537	0.254973
Solyc01g010760	2116.84	-0.0206272	0.999695	not	107.601	104.674
Solyc01g010780	1446.25	0.127043	0.361153	not	31.416	38.2344
Solyc01g010810	265.324	0.0112388	0.999695	not	15.7937	16.8683
Solyc01g010820	1529.38	0.0146847	0.999695	not	32.8813	34.528
Solyc01g010830	501.94	0.0116629	0.999695	not	25.8266	27.3001
Solyc01g010860	295.073	0.016987	0.995521	not	10.3746	11.7976
Solyc01g010870	1266.53	-0.0107906	0.999695	not	31.4857	30.9716
Solyc01g010880	273.659	-0.00414982	0.999695	not	11.8534	11.8695
Solyc01g010920	41.6057	-0.00884602	0.999695	not	2.76069	2.37543
Solyc01g010930	80.93	0.00929432	0.999695	not	4.81212	5.45456
Solyc01g010940	555.852	-0.0298173	0.965148	not	35.6931	33.4677
Solyc01g010950	519.344	0.0159007	0.999695	not	17.0794	18.5042
Solyc01g010960	1.92256	0.00349213	NA	not	0.104185	0.582071
Solyc01g010970	332.577	0.0132522	0.999695	not	6.05916	6.86445
Solyc01g010990	312.529	-0.0389972	0.702774	not	14.6029	11.4735
Solyc01g011000	3991.16	-0.0149175	0.999695	not	273.76	273.913
Solyc01g011030	253.204	0.018019	0.999542	not	11.9662	13.3311
Solyc01g011040	1538.25	-0.0159171	0.999695	not	62.5739	61.8316
Solyc01g011080	120.183	-0.0173522	0.980729	not	14.8731	13.2412
Solyc01g011090	258.885	0.00378497	0.999695	not	16.3448	17.3418
Solyc01g011100	1397.62	0.014159	0.999695	not	24.8541	27.1807
Solyc01g011105	35.7752	-0.00639599	0.999695	not	5.67767	4.70895
Solyc01g011200	15.5292	-0.00259151	0.999695	not	1.40586	1.25708
Solyc01g011220	16.0365	0.00304303	0.999695	not	1.36217	1.61233
Solyc01g011230	7.17955	0.00177745	0.999695	not	1.39043	1.6688
Solyc01g011277	4.02446	0.00297128	NA	not	0.18215	0.428224
Solyc01g011340	1395.29	0.0469792	0.887827	not	47.9099	53.2603
Solyc01g011350	1532.82	0.033064	0.959577	not	43.1752	47.5581
Solyc01g011430	2.72972	0.00203146	NA	not	0.0601345	0.123615
Solyc01g011460	6.21842	-0.00204126	0.999695	not	0.973757	0.781708
Solyc01g011465	32.0925	0.00883914	0.992408	not	2.80725	3.64331
Solyc01g011495	6.11044	-0.00362787	0.999695	not	0.714859	0.474377
Solyc01g011510	239.949	-0.196241	0.221876	not	10.9234	8.26799
Solyc01g014100	245.193	0.0030224	0.999695	not	30.9315	33.6742
Solyc01g014105	108.777	0.0293435	0.733132	not	2.81484	3.88856
Solyc01g014140	2.44127	0.00470698	NA	not	0.0731661	0.532036
Solyc01g014180	4358.19	0.0105259	0.999695	not	270.164	285.281
Solyc01g014230	444.791	0.0628337	0.655684	not	8.81261	10.7769
Solyc01g014250	96.5772	-0.0553647	0.289819	not	13.5182	8.73341
Solyc01g014270	330.036	-0.0224832	0.965148	not	29.829	26.9034
Solyc01g014275	5.54285	-4.69992e-05	0.999695	not	0.129267	0.128174
Solyc01g014373	27.9524	-0.0100635	0.946792	not	1.34981	0.942298
Solyc01g014390	11.0132	0.0136128	0.551024	not	0.886255	2.47304
Solyc01g014470	15.7699	-0.00107579	0.999695	not	2.34681	2.2377
Solyc01g014480	690.534	-0.00254214	0.999695	not	15.6653	15.8698
Solyc01g014490	768.183	-0.014974	0.999695	not	20.9579	20.6033
Solyc01g014560	5.71876	0.00593641	0.766644	not	0.100682	0.39967
Solyc01g014620	13.264	0.00244837	0.999695	not	1.93386	2.3953
Solyc01g014710	12.022	0.00857275	0.868665	not	1.92352	3.76484
Solyc01g014840	108.514	-0.0440236	0.271217	not	2.19146	1.25575
Solyc01g014850	525.617	-0.0129065	0.999695	not	45.415	44.3323
Solyc01g014860	134.751	0.0163449	0.992408	not	44.4863	51.0876
Solyc01g015000	10.4573	0.00354771	0.999695	not	0.588669	0.791726
Solyc01g015020	2315.43	-0.0592381	0.796251	not	76.8153	70.7072
Solyc01g016400	4.53215	-0.00750382	NA	not	1.71355	0.448701
Solyc01g016410	171.245	-0.0113151	0.999695	not	11.5784	11.023
Solyc01g016470	1148.62	0.0164706	0.999695	not	91.7371	97.8361
Solyc01g016540	2.08167	0.00120348	NA	not	0.23838	0.360484
Solyc01g016560	148.664	-0.00114421	0.999695	not	24.8315	25.0656
Solyc01g016720	10.8307	-0.00876945	0.863734	not	3.41712	1.73958
Solyc01g017220	26.3783	0.000743272	0.999695	not	5.50487	5.73512
Solyc01g017600	1852.82	0.0279014	0.931982	not	79.0915	92.8895
Solyc01g017720	11.969	0.00545496	0.988977	not	2.98286	4.51072
Solyc01g017860	80.1786	-0.00406695	0.999695	not	3.09439	3.01895
Solyc01g017870	5.16492	0.00164642	0.999695	not	0.81716	1.09292
Solyc01g018010	40.1859	-0.00284063	0.999695	not	12.7806	12.1678
Solyc01g020130	48.8003	-0.0113131	0.995657	not	2.85946	2.46131
Solyc01g020150	7.12797	-0.00774375	0.887641	not	2.63102	1.32446
Solyc01g020160	6.02699	-0.00630129	0.914005	not	2.36436	1.14111
Solyc01g020190	28.5429	0.00726971	0.999695	not	2.85214	3.59383
Solyc01g020220	118.994	0.00913025	0.999695	not	6.69394	7.31477
Solyc01g020240	643.574	-0.0368133	0.926215	not	35.2862	32.569
Solyc01g020320	151.718	-0.000152183	0.999695	not	13.5252	13.7276
Solyc01g020340	18.1276	0.0031929	0.999695	not	0.757627	0.881124
Solyc01g020343	6.18076	-0.000675317	0.999695	not	1.59686	1.51766
Solyc01g020347	8.33165	-0.00748545	0.924531	not	2.32445	1.30681
Solyc01g020353	13.6622	0.00022612	0.999695	not	1.02284	1.05385
Solyc01g020357	23.215	-0.00178649	0.999695	not	0.887013	0.859703
Solyc01g020440	784.523	0.00927627	0.999695	not	30.2828	32.0731
Solyc01g020495	118.706	-0.0197447	0.949931	not	1.68957	1.44829
Solyc01g020500	73.3613	-0.010868	0.999695	not	20.5578	18.6545
Solyc01g020520	194.849	-0.0184806	0.993473	not	6.08155	5.59092
Solyc01g020524	2.35101	0.00476256	NA	not	0	0.24599
Solyc01g020528	12.887	0.00242837	0.999695	not	1.3688	1.59083
Solyc01g021600	22.2455	0.00682863	0.881457	not	1.07593	2.31239
Solyc01g021640	396.975	6.24257e-05	0.999695	not	12.1015	12.3202
Solyc01g021720	14.875	-0.0071864	0.967748	not	4.3994	3.00444
Solyc01g021730	6.44917	-0.00796757	0.83826	not	0.572751	0.247311
Solyc01g022740	375.286	0.00539066	0.999695	not	9.32302	9.76405
Solyc01g022750	979.358	-0.00824506	0.999695	not	81.286	80.6242
Solyc01g028800	219.265	-7.75844e-06	0.999695	not	5.03897	5.12476
Solyc01g028803	44.1812	0.0297766	0.304329	not	1.05503	2.18981
Solyc01g028807	554.502	0.364209	0.130414	not	44.3306	70.4969
Solyc01g028810	19701.6	0.00251869	0.999695	not	538.108	540.911
Solyc01g028830	1127.51	0.151486	0.272624	not	35.8093	47.347
Solyc01g028860	12742.4	-0.0214343	0.999695	not	259.561	258.979
Solyc01g028870	637.251	0.0495826	0.800834	not	23.5456	27.7211
Solyc01g028900	3977.51	-0.0255255	0.999695	not	168.039	165.71
Solyc01g028930	517.762	-0.000439003	0.999695	not	28.6191	29.1249
Solyc01g034020	1680.42	-0.00470683	0.999695	not	58.0131	58.5364
Solyc01g034080	18.6286	-0.00466088	0.999695	not	0.901763	0.771828
Solyc01g034150	710.884	-0.0205408	0.999695	not	17.2706	16.6831
Solyc01g044270	834.692	-0.0163561	0.999695	not	18.4829	17.9217
Solyc01g044340	210.631	0.00224975	0.999695	not	23.1681	23.9181
Solyc01g044350	755.164	0.0122808	0.999695	not	12.6063	13.4188
Solyc01g044360	4689.95	0.0329091	0.970298	not	72.0107	77.5617
Solyc01g044365	2.58316	0.00219039	NA	not	0.137299	0.281173
Solyc01g044370	14.2201	7.33451e-05	0.999695	not	1.29358	1.31147
Solyc01g044375	8.32818	0.00422093	0.999695	not	1.23809	1.82807
Solyc01g044490	732.777	-0.025079	0.990757	not	40.6379	38.8013
Solyc01g044520	21.0816	-0.0102589	0.8637	not	3.44022	1.93799
Solyc01g044556	68.5334	-0.0150862	0.941399	not	8.07561	6.34553
Solyc01g044558	231.29	-0.0259436	0.856833	not	19.4378	15.6464
Solyc01g049650	1673.98	-0.0241354	0.995465	not	56.1762	53.9645
Solyc01g049680	1261.65	0.249461	0.0771775	not	60.0484	77.0411
Solyc01g049690	539.677	0.0730208	0.55744	not	56.8879	70.6961
Solyc01g049770	80.7655	0.00256093	0.999695	not	9.93837	10.6049
Solyc01g049810	62.7386	-0.00218879	0.999695	not	2.09054	2.07583
Solyc01g049880	89.0447	-0.00813078	0.978869	not	10.0258	7.50993
Solyc01g049890	3187.54	0.00150376	0.999695	not	154.34	157.801
Solyc01g049910	130.861	-0.0131289	0.999695	not	4.31417	3.95147
Solyc01g049920	51.8118	-0.0128765	0.928607	not	17.7807	13.0961
Solyc01g049960	1504.82	-0.0118899	0.999695	not	91.2253	90.2035
Solyc01g050010	114.281	0.00444288	0.999695	not	5.72406	6.07593
Solyc01g050040	269.235	-0.02765	0.869721	not	15.061	12.8106
Solyc01g050045	13.8984	-0.00439984	0.999695	not	3.30043	2.71568
Solyc01g050070	350.333	-0.0286397	0.947079	not	20.6029	18.7896
Solyc01g056260	4.22716	-0.00596817	NA	not	2.30691	0.504617
Solyc01g056310	5.62809	0.00161885	0.999695	not	0.121231	0.210998
Solyc01g056320	20.5739	-0.00482199	0.999695	not	8.35968	6.94095
Solyc01g056340	489.317	-0.0222811	0.998283	not	13.9563	13.3259
Solyc01g056480	40.6985	0.0106405	0.990757	not	3.81411	4.73723
Solyc01g056520	897.224	-0.0354209	0.931635	not	14.1654	13.0988
Solyc01g056570	1917.5	0.0015136	0.999695	not	28.0669	28.7643
Solyc01g056580	15.2378	-0.00230694	0.999695	not	0.773758	0.710772
Solyc01g056590	2.52912	-0.000456658	NA	not	0.406333	0.360662
Solyc01g056600	29.2627	0.000162928	0.999695	not	4.00757	4.09672
Solyc01g056610	2.59434	0.000982257	NA	not	0.601965	0.789021
Solyc01g056620	269.094	-0.0332014	0.920289	not	15.2342	13.6801
Solyc01g056690	873.625	0.015477	0.999695	not	23.427	24.8521
Solyc01g056720	778.436	0.0611817	0.738039	not	38.3825	44.7455
Solyc01g056730	72.0751	-0.00506713	0.999695	not	11.6807	11.2241
Solyc01g056750	48.5531	-0.0116875	0.988977	not	5.27771	4.45781
Solyc01g056760	85.1446	0.0128854	0.999663	not	6.44413	7.50044
Solyc01g056770	18.5206	0.00624052	0.998283	not	4.60029	6.28511
Solyc01g056780	260.346	0.0181267	0.999663	not	21.8325	24.2497
Solyc01g056790	53.7939	-0.00949768	0.999695	not	4.96948	4.41317
Solyc01g056800	44.5721	-0.00252169	0.999695	not	5.74557	5.59532
Solyc01g056810	228.818	-0.00010909	0.999695	not	13.8089	14.1203
Solyc01g056830	30.0308	-0.00326755	0.999695	not	4.76125	4.50794
Solyc01g056850	425.089	0.51632	0.073241	not	7.45988	12.6405
Solyc01g056940	284.823	-0.000174755	0.999695	not	23.4154	23.777
Solyc01g056990	60.09	0.00282325	0.999695	not	3.16368	3.33959
Solyc01g057000	61.5002	0.0297451	0.217415	not	1.36899	3.16663
Solyc01g057020	322.239	-0.0410506	0.866599	not	33.764	30.1681
Solyc01g057080	4.71804	-0.00428778	0.93053	not	1.38393	0.509622
Solyc01g057090	922.709	0.0180892	0.999695	not	29.6733	31.8015
Solyc01g057150	4.76486	-0.00172667	0.999695	not	1.21463	0.968694
Solyc01g057160	30.1508	-0.0118098	0.955428	not	10.9027	8.35152
Solyc01g057165	112.801	-0.0813701	0.147788	not	11.099	6.82568
Solyc01g057185	2.75271	-0.00188413	NA	not	0.504816	0.292847
Solyc01g057200	341.448	0.0174236	0.999695	not	11.9365	13.1476
Solyc01g057210	1535.5	0.099789	0.472451	not	44.425	54.915
Solyc01g057260	19.5477	0.00112133	0.999695	not	0.721	0.778843
Solyc01g057270	128.167	0.0121431	0.999695	not	2.34798	2.60932
Solyc01g057300	3.99251	-0.000720396	NA	not	0.274814	0.246758
Solyc01g057310	320.506	0.0293497	0.691001	not	3.27969	4.69092
Solyc01g057320	82.7181	0.0213445	0.884167	not	1.98798	2.59732
Solyc01g057330	6.18577	-0.00817454	0.803446	not	1.55576	0.619864
Solyc01g057340	401.772	-0.0938854	0.336958	not	38.0905	29.0509
Solyc01g057430	13.5038	-0.0136367	0.718339	not	3.0628	1.50611
Solyc01g057440	9.52452	-0.00312222	0.999695	not	0.847196	0.644672
Solyc01g057445	178.328	0.397723	0.106261	not	14.3514	22.4722
Solyc01g057520	1580.69	0.00894177	0.999695	not	26.8436	27.9266
Solyc01g057570	468.331	-0.0281618	0.96334	not	23.7726	22.0492
Solyc01g057580	3.01672	-0.00208908	NA	not	0.224741	0.148185
Solyc01g057600	9.38428	-0.000990802	0.999695	not	1.41002	1.34836
Solyc01g057680	28.8856	1.84521	0.0624776	not	0.951096	6.18914
Solyc01g057707	38.5156	0.011261	0.955428	not	2.66086	3.69358
Solyc01g057760	3370.03	0.0206392	0.999695	not	50.227	53.551
Solyc01g057770	1648.12	-0.078112	0.181902	not	48.458	30.7014
Solyc01g057780	951.504	-0.00999395	0.999695	not	20.3573	20.2018
Solyc01g057830	757.005	0.0328961	0.940282	not	28.3815	32.1275
Solyc01g057840	791.291	-0.062162	0.757754	not	27.6955	24.9735
Solyc01g057850	618.653	-0.00440503	0.999695	not	19.1731	19.3438
Solyc01g057853	182.167	0.0105962	0.999695	not	40.3166	44.2061
Solyc01g057900	1537.65	-0.00961402	0.999695	not	25.2919	25.2856
Solyc01g057910	44.9545	0.0138921	0.946948	not	1.80279	2.38523
Solyc01g058010	566.447	-0.0419481	0.813427	not	21.8926	18.9158
Solyc01g058020	195.392	-0.0487606	0.581918	not	21.1448	16.352
Solyc01g058060	2.93833	-0.000706277	NA	not	0.973167	0.791251
Solyc01g058070	5.25319	0.00140871	0.999695	not	1.07489	1.41671
Solyc01g058100	11.7956	-0.00980329	0.863734	not	2.47529	1.32281
Solyc01g058140	2991.42	-0.0175329	0.999695	not	77.542	75.0397
Solyc01g058160	202.552	0.0436169	0.749063	not	9.79022	12.2312
Solyc01g058170	205.247	0.0366143	0.79679	not	13.7733	17.3132
Solyc01g058190	338.738	0.0148337	0.999695	not	18.3366	19.8193
Solyc01g058205	184.238	-0.00354462	0.999695	not	4.83623	4.82368
Solyc01g058250	119.16	-0.0472924	0.182173	not	9.88378	5.2519
Solyc01g058260	2939.77	0.0086379	0.999695	not	88.733	92.3437
Solyc01g058270	528.701	-0.0220987	0.996793	not	16.1837	15.3866
Solyc01g058280	953.756	-0.0236541	0.998283	not	71.8908	69.1112
Solyc01g058320	329.658	-0.0386024	0.860119	not	15.3107	13.4487
Solyc01g058350	9.88751	0.00012516	0.999695	not	3.99054	4.08188
Solyc01g058360	5.03346	0.0016229	0.999695	not	0.252103	0.333748
Solyc01g058380	6.55115	-0.00369943	0.999695	not	0.777253	0.523804
Solyc01g058390	571.021	0.0101963	0.999695	not	16.6003	17.8447
Solyc01g058450	1237.08	-0.0258319	0.993515	not	28.3694	27.391
Solyc01g058470	156.621	-0.0134624	0.990757	not	54.2381	47.3142
Solyc01g058520	49.6209	-0.000811761	0.999695	not	3.16951	3.21072
Solyc01g058530	109.95	0.00633771	0.999695	not	12.2307	13.2163
Solyc01g058535	12.6299	-0.00217532	0.999695	not	4.42277	4.00316
Solyc01g058660	5.34946	0.0020132	0.999695	not	2.16975	3.19648
Solyc01g058670	1339.69	-0.0171583	0.999695	not	64.5733	62.7801
Solyc01g058673	113.213	-0.0188494	0.970298	not	10.7424	9.50853
Solyc01g058677	5.78868	0.00583275	0.771257	not	0.46155	1.86568
Solyc01g058720	660.627	0.00510094	0.999695	not	54.6119	58.3511
Solyc01g058730	2920.52	-0.0235414	0.999695	not	66.9692	65.6013
Solyc01g059830	469.208	0.155614	0.281201	not	19.7502	25.5472
Solyc01g059860	1522.06	0.0459666	0.893002	not	26.1845	29.2369
Solyc01g059870	1632.16	-0.00956756	0.999695	not	23.5183	23.0835
Solyc01g059880	2569.87	-0.107754	0.462487	not	71.1962	62.1602
Solyc01g059900	2.74036	-0.00128151	NA	not	0.350668	0.261558
Solyc01g059910	2.76238	-0.00105235	NA	not	0.0747683	0.0583255
Solyc01g059920	482.732	-0.0340641	0.93822	not	13.4663	12.4161
Solyc01g059930	1403.97	-0.0118902	0.999695	not	95.1187	93.9007
Solyc01g059950	6.31759	-0.00906425	0.568228	not	0.870314	0.193143
Solyc01g059965	8.08853	3.11657	0.141598	not	0.025394	0.597739
Solyc01g060020	4.73812	0.00723381	0.439162	not	0.0225126	0.332278
Solyc01g060030	1339.48	0.0148674	0.999695	not	63.9569	68.4361
Solyc01g060040	649.415	-0.0159838	0.999695	not	12.0584	11.6707
Solyc01g060050	269.331	0.00192687	0.999695	not	7.72106	7.96254
Solyc01g060070	187.632	-0.0118389	0.999695	not	14.0691	13.2232
Solyc01g060080	518.257	-0.00528591	0.999695	not	22.0061	22.117
Solyc01g060090	288.116	-0.0144809	0.999695	not	23.9143	22.9795
Solyc01g060100	26.146	0.00471567	0.999695	not	4.73633	5.60841
Solyc01g060130	582.978	-0.0107993	0.999695	not	38.0482	36.6411
Solyc01g060140	1859.8	0.0418528	0.926834	not	41.9019	46.1351
Solyc01g060160	2.12642	-0.00342919	NA	not	0.227813	0.0647638
Solyc01g060170	443.905	0.0785164	0.566301	not	30.5443	37.3376
Solyc01g060180	386.599	0.0413741	0.807845	not	10.1062	12.2257
Solyc01g060200	196.719	-0.00905899	0.999695	not	13.1173	12.6732
Solyc01g060210	82.085	0.00356459	0.999695	not	7.60696	8.09469
Solyc01g060240	411.03	-0.0146789	0.999695	not	54.817	51.4633
Solyc01g060250	223.482	0.0170862	0.999297	not	33.753	37.9639
Solyc01g060280	451.041	-0.00593016	0.999695	not	14.139	14.1513
Solyc01g060395	5.22532	0.00675045	0.773678	not	0.334385	1.13676
Solyc01g060410	214.811	0.0191272	0.901367	not	3.81902	4.9912
Solyc01g060450	17.9315	0.00757303	0.982725	not	0.9447	1.33832
Solyc01g060460	11.4013	-0.00103692	0.999695	not	0.315831	0.299826
Solyc01g060470	4533.82	0.0204683	0.999695	not	122.323	129.966
Solyc01g060490	5.3579	-0.00508729	0.93993	not	0.712066	0.319211
Solyc01g065490	264.542	-0.051078	0.719407	not	15.2572	12.918
Solyc01g065500	318.917	0.0740083	0.532427	not	5.05459	6.37205
Solyc01g065510	790.456	0.00795667	0.999695	not	50.1735	54.1045
Solyc01g065530	1280.3	-0.0565852	0.349778	not	35.7569	24.2639
Solyc01g065540	1091.22	0.0972655	0.518542	not	21.3	25.1252
Solyc01g065550	789.682	-0.023006	0.96838	not	33.9532	30.9415
Solyc01g065560	428.981	0.00957506	0.999695	not	12.1526	12.8168
Solyc01g065580	1611.15	-0.0143627	0.999695	not	43.712	42.9158
Solyc01g065680	152.383	-0.0117421	0.993515	not	22.7939	19.7921
Solyc01g065690	180.611	0.0358101	0.665935	not	6.52922	8.98802
Solyc01g065700	2.3071	0.00272949	NA	not	0.0436221	0.134071
Solyc01g065710	214.598	-0.00416991	0.999695	not	17.4495	17.3743
Solyc01g065720	931.648	-0.0115744	0.999695	not	13.5216	13.4061
Solyc01g065740	112.488	-0.0199108	0.946948	not	3.76066	3.21098
Solyc01g065750	14.7661	-0.0115393	0.853298	not	2.58059	1.48341
Solyc01g065810	1.99722	-0.00289384	NA	not	0.521018	0.186924
Solyc01g065840	749.71	-0.0114578	0.999695	not	23.1491	22.741
Solyc01g065980	6346.3	-0.0152787	0.999695	not	381.148	365.124
Solyc01g065983	3.44413	-0.000492557	NA	not	0.443924	0.398261
Solyc01g066040	5.09758	0.000568621	0.999695	not	0.670465	0.735701
Solyc01g066050	1863.77	0.0270991	0.995465	not	48.4561	51.8845
Solyc01g066060	352.726	-0.0813981	0.452484	not	21.1185	16.9
Solyc01g066160	10.5608	0.00535905	0.990757	not	1.76501	2.65036
Solyc01g066260	2.33318	0.00449901	NA	not	0	0.453076
Solyc01g066290	19.0974	0.0140201	0.711176	not	1.23692	2.50569
Solyc01g066310	2062.17	0.030979	0.975128	not	38.0369	41.0877
Solyc01g066340	78.1232	-0.000358113	0.999695	not	16.3127	16.531
Solyc01g066430	2019.45	-0.021463	0.336958	not	151.62	59.4886
Solyc01g066440	158.663	-0.00689403	0.999695	not	10.1431	9.83278
Solyc01g066450	21.6594	0.00191277	0.999695	not	1.05337	1.15639
Solyc01g066455	8.67085	-0.0106704	0.680741	not	2.79098	1.05073
Solyc01g066457	73.1981	0.0311094	0.657046	not	2.72671	4.00147
Solyc01g066480	559.482	0.00814966	0.999695	not	28.338	29.6761
Solyc01g066490	47.7775	0.0139926	0.948926	not	11.5953	15.2374
Solyc01g066500	12.5053	0.0025885	0.999695	not	0.725741	0.921164
Solyc01g066520	728.002	0.079564	0.518995	not	19.4111	24.2662
Solyc01g066560	4399.59	0.0257541	0.920119	not	59.2333	70.997
Solyc01g066570	930.264	0.0265688	0.933326	not	55.299	65.0542
Solyc01g066590	1192.32	-0.00941159	0.999695	not	80.822	80.0162
Solyc01g066610	226.538	0.0203606	0.988977	not	2.924	3.28351
Solyc01g066620	150.604	0.0123276	0.999695	not	3.93508	4.43285
Solyc01g066640	589.475	0.488331	0.0293333	not	17.8148	27.8251
Solyc01g066680	2.59443	0.00158142	NA	not	0.132594	0.264273
Solyc01g066690	1050.68	-0.00513306	0.999695	not	30.9518	31.1955
Solyc01g066700	35.8025	-0.00283113	0.999695	not	2.83302	2.69067
Solyc01g066710	16.1279	-0.00920851	0.946948	not	2.23994	1.51868
Solyc01g066720	1347.79	0.041023	0.873283	not	104.848	120.476
Solyc01g066730	29.1039	0.000301393	0.999695	not	1.32279	1.38512
Solyc01g066740	2009.69	0.0685624	0.657046	not	25.4117	30.4419
Solyc01g066760	272.094	-0.00876907	0.999695	not	33.3093	31.6194
Solyc01g066770	284.495	0.0158753	0.999695	not	11.7095	13.0403
Solyc01g066810	2.17709	0.00393076	NA	not	0	0.244414
Solyc01g066820	183.827	0.0152328	0.999695	not	3.84386	4.31204
Solyc01g066830	570.854	0.0218151	0.999297	not	15.1621	16.6082
Solyc01g066840	5138.78	-0.00512108	0.999695	not	469.302	472.248
Solyc01g066850	55.4452	-0.0126692	0.941387	not	3.02463	2.23636
Solyc01g066860	247.536	0.00904364	0.999695	not	18.2558	19.8055
Solyc01g066870	244.022	-0.021663	0.955824	not	8.26216	7.24688
Solyc01g066880	139.357	-0.0269253	0.916212	not	8.02362	6.95337
Solyc01g066900	179.856	0.00932586	0.999695	not	10.4362	11.701
Solyc01g066910	1846.75	0.0180745	0.970141	not	175.855	207.082
Solyc01g066940	318.432	0.0344648	0.882261	not	14.2689	16.9308
Solyc01g066970	141.416	0.00489002	0.999695	not	13.8714	15.8928
Solyc01g066980	22.9615	0.015564	0.608327	not	1.34925	2.91833
Solyc01g066990	16.6744	0.0046505	0.999695	not	4.32193	5.50755
Solyc01g067000	564.744	-0.0138061	0.999695	not	29.3546	28.1054
Solyc01g067005	4.8469	0.00348924	0.966797	not	0.386852	0.901261
Solyc01g067010	316.315	-0.040208	0.675046	not	15.5219	12.0095
Solyc01g067020	40.7574	2.42312	0.00011024	up	0.272612	1.71644
Solyc01g067030	118.589	-0.00760847	0.999695	not	5.31793	5.04501
Solyc01g067040	173.369	-0.043156	0.743179	not	5.37744	4.45291
Solyc01g067070	758.545	0.0069166	0.999695	not	26.4712	27.8976
Solyc01g067080	243.99	-0.039987	0.776941	not	16.7511	13.9684
Solyc01g067090	759.235	-0.0139863	0.999695	not	13.7033	13.5006
Solyc01g067100	2638.17	-0.00100459	0.999695	not	53.5373	54.5463
Solyc01g067120	37.3074	0.0114989	0.951315	not	2.40398	3.32927
Solyc01g067130	3.08083	-0.00294157	NA	not	0.585279	0.294106
Solyc01g067160	126.8	-0.015781	0.991158	not	8.45728	7.59554
Solyc01g067177	4.51185	0.00272231	NA	not	0.512697	1.06798
Solyc01g067200	17.0728	-0.000327827	0.999695	not	1.2522	1.27232
Solyc01g067210	58.5262	-0.0126426	0.947079	not	1.92716	1.46149
Solyc01g067220	52.2747	-0.0315318	0.605095	not	18.4012	12.5496
Solyc01g067230	28.7914	-0.00330974	0.999695	not	4.6741	4.39112
Solyc01g067250	66.572	-0.00781416	0.999695	not	6.57071	5.84568
Solyc01g067255	30.5026	-0.00495808	0.999695	not	3.214	2.90343
Solyc01g067270	237.569	-0.0305988	0.899206	not	12.5843	10.9515
Solyc01g067280	332.153	0.0697137	0.587323	not	17.6955	21.8666
Solyc01g067290	401.713	0.0126195	0.999695	not	14.9692	16.0619
Solyc01g067295	16.1447	0.00542859	0.998283	not	1.10333	1.56933
Solyc01g067300	201.088	-0.0325871	0.881712	not	15.1419	13.1194
Solyc01g067330	6.77099	0.0012383	0.999695	not	0.39789	0.545498
Solyc01g067350	3.81088	-0.00147302	NA	not	0.192538	0.153104
Solyc01g067360	203.075	0.00927461	0.999695	not	10.2821	11.3583
Solyc01g067370	9.58027	0.00456477	0.999695	not	0.39905	0.581273
Solyc01g067380	682.58	0.0324576	0.911103	not	22.5175	26.196
Solyc01g067390	5825.17	-0.00566473	0.999695	not	99.4448	100.338
Solyc01g067400	1766.81	0.0598098	0.738039	not	48.9797	57.5337
Solyc01g067410	213.256	-0.00670155	0.999695	not	18.2292	16.2738
Solyc01g067420	132.78	-0.000212195	0.999695	not	7.66979	7.84706
Solyc01g067440	11.3106	0.00822415	0.83826	not	0.649438	1.43203
Solyc01g067443	14.7835	0.0118582	0.635497	not	2.23047	5.6749
Solyc01g067460	66.6503	0.0050343	0.999695	not	12.2078	14.5876
Solyc01g067480	915.745	0.0045889	0.999695	not	22.4112	23.1453
Solyc01g067490	702.801	-0.00061764	0.999695	not	19.4928	19.8271
Solyc01g067500	1845.77	0.0536621	0.853298	not	48.8064	54.5527
Solyc01g067510	72.9278	0.00837816	0.999695	not	2.08499	2.39041
Solyc01g067530	336.344	-0.0355172	0.89314	not	9.12073	8.12905
Solyc01g067550	1780.31	-0.00100178	0.999695	not	47.897	48.7153
Solyc01g067560	1032.1	0.0293216	0.980284	not	15.7294	17.1141
Solyc01g067570	390.712	-0.007327	0.999695	not	16.0598	15.9529
Solyc01g067580	390.873	0.00631902	0.999695	not	24.2405	25.2927
Solyc01g067590	1204.58	0.050695	0.851296	not	30.9432	34.9044
Solyc01g067600	2395.79	-0.0220769	0.999695	not	22.3514	21.4922
Solyc01g067620	402.425	-0.00282531	0.999695	not	18.313	18.0385
Solyc01g067630	331.938	-0.0335394	0.886254	not	15.6738	13.7712
Solyc01g067640	818.693	0.0009745	0.999695	not	20.1624	20.6062
Solyc01g067660	4451.86	0.0543129	0.276659	not	92.6793	147.533
Solyc01g067680	1262.96	0.0609522	0.487723	not	33.7279	45.4493
Solyc01g067690	68.5536	0.00964267	0.999695	not	6.53192	7.55566
Solyc01g067700	137.613	-0.00184099	0.999695	not	6.18996	6.21255
Solyc01g067710	754.948	0.0244877	0.991683	not	19.171	21.0116
Solyc01g067720	604.858	-0.0373344	0.916212	not	25.8412	23.7638
Solyc01g067730	2883.53	-0.0889356	0.581771	not	245.336	223.338
Solyc01g067740	8776.57	-0.0061293	0.999695	not	554.807	558.317
Solyc01g067750	1824.73	0.00723	0.999695	not	48.9303	50.6717
Solyc01g067780	6.10087	-0.00293201	0.999695	not	0.174522	0.117614
Solyc01g067790	591.325	0.0312569	0.951768	not	9.48165	10.6556
Solyc01g067800	1075.35	0.0366709	0.924531	not	34.3634	38.7317
Solyc01g067820	144.433	0.0189686	0.980977	not	10.3728	11.9226
Solyc01g067830	342.633	0.0122124	0.999695	not	20.0422	21.514
Solyc01g067880	1.90063	0.00220361	NA	not	0	0.253214
Solyc01g067890	7238.58	-0.0129722	0.999695	not	164.801	163.328
Solyc01g067895	105.835	-0.0127181	0.992863	not	13.7134	11.9726
Solyc01g067900	1380.14	-0.0573533	0.800834	not	104.456	94.9518
Solyc01g067910	27.5729	-0.00411435	0.999695	not	5.75137	5.22665
Solyc01g067930	750.936	-0.106209	0.41964	not	37.3717	30.917
Solyc01g067940	231.483	-0.246305	0.185754	not	17.2038	12.6487
Solyc01g068000	806.271	-0.226973	0.197755	not	34.7924	26.606
Solyc01g068020	355.449	0.0230688	0.961644	not	15.9583	18.5755
Solyc01g068030	206.003	0.0133243	0.999695	not	8.6678	9.52971
Solyc01g068040	36.7706	0.0147176	0.806254	not	1.97242	3.2675
Solyc01g068045	4839.49	-0.0073564	0.999695	not	426.016	426.275
Solyc01g068050	404.426	0.00462157	0.999695	not	14.7239	15.328
Solyc01g068060	402.049	0.0222966	0.996727	not	32.0481	35.1804
Solyc01g068070	511.769	-0.00726049	0.999695	not	6.81871	6.79719
Solyc01g068075	3.71575	-0.00137609	NA	not	0.366925	0.288824
Solyc01g068080	171.256	-0.0055131	0.999695	not	7.48947	7.34881
Solyc01g068100	8692.47	0.0053609	0.999695	not	141.239	145.771
Solyc01g068130	2090.06	-0.0686731	0.666017	not	70.0807	60.825
Solyc01g068140	37.2988	-0.00255418	0.999695	not	1.54442	1.43802
Solyc01g068150	339.933	-0.0175986	0.999695	not	22.7645	21.4685
Solyc01g068160	1425.12	0.0211382	0.999695	not	35.3928	37.5935
Solyc01g068170	330.476	-0.0218046	0.980284	not	11.5492	10.6054
Solyc01g068180	192.373	0.00132005	0.999695	not	4.43525	4.55447
Solyc01g068190	131.56	-0.0126519	0.999695	not	11.2369	10.4454
Solyc01g068200	996.108	0.0235634	0.999695	not	29.0012	31.1302
Solyc01g068210	2390.83	0.00931006	0.999695	not	56.493	58.7864
Solyc01g068240	1170.77	-0.0188831	0.999695	not	31.4879	30.7946
Solyc01g068250	50.9645	0.0253149	0.690088	not	1.761	2.69873
Solyc01g068260	914.095	0.00637824	0.999695	not	15.6476	16.23
Solyc01g068270	3440.06	0.129075	0.336958	not	69.3469	82.0566
Solyc01g068280	744.734	0.0238846	0.943136	not	10.9765	12.9599
Solyc01g068290	448.292	0.00303244	0.999695	not	10.3179	10.6623
Solyc01g068305	34.2867	-0.00794023	0.986608	not	4.43483	3.39204
Solyc01g068320	663.253	-0.372191	0.041205	not	24.5698	17.9905
Solyc01g068330	1442.1	0.0227668	0.999695	not	30.4636	32.7581
Solyc01g068340	95.7049	-0.00498425	0.999695	not	3.49487	3.41165
Solyc01g068350	46.6052	0.00370244	0.999695	not	2.5584	2.87737
Solyc01g068360	87.4836	0.00704837	0.999695	not	2.00154	2.19735
Solyc01g068370	120.596	0.0135378	0.999695	not	6.6453	7.54843
Solyc01g068380	19.6857	0.0113373	0.899206	not	0.45358	0.717491
Solyc01g068390	1723.63	0.0342967	0.947079	not	32.2505	35.932
Solyc01g068400	884.818	0.000128524	0.999695	not	66.7521	68.0855
Solyc01g068410	13.345	0.00548721	0.999663	not	0.482892	0.683245
Solyc01g068430	4.11041	-0.00420736	NA	not	0.354325	0.127639
Solyc01g068440	20.5756	-0.00672467	0.975128	not	1.32888	0.929183
Solyc01g068450	248.928	-0.000398281	0.999695	not	16.2092	16.5123
Solyc01g068460	931.277	0.0213146	0.983197	not	18.595	21.0348
Solyc01g068470	105.932	-0.0024706	0.999695	not	4.42522	4.42416
Solyc01g068480	3545.46	0.00747767	0.999695	not	39.9566	41.277
Solyc01g068490	15.2137	0.0133022	0.498807	not	0.168844	0.489975
Solyc01g068500	464.946	-0.0183249	0.992408	not	12.8519	11.8297
Solyc01g068510	5.27128	0.00236471	0.999695	not	0.518558	0.725497
Solyc01g068530	5056.3	0.0115234	0.999695	not	425.826	448.22
Solyc01g068540	99.4277	0.0162323	0.983197	not	2.91032	3.40925
Solyc01g068550	5.3644	-0.00012549	0.999695	not	0.319951	0.310223
Solyc01g068560	1139.24	-0.0422359	0.868664	not	72.3373	65.0067
Solyc01g068580	616.482	-0.0115748	0.999695	not	29.461	28.8906
Solyc01g068590	2291.78	0.0426963	0.912307	not	29.7609	33.0876
Solyc01g068620	355.203	-0.00419502	0.999695	not	19.1351	19.1425
Solyc01g068630	4051.85	-0.0122353	0.999695	not	228.698	212.954
Solyc01g068640	168.068	-0.0143065	0.999695	not	4.42232	4.15657
Solyc01g073650	4022.86	0.0292611	0.961976	not	132.371	147.731
Solyc01g073660	204.323	-0.00936699	0.999695	not	6.02418	5.80463
Solyc01g073680	134.392	0.00745787	0.999695	not	8.61311	9.89006
Solyc01g073690	1579.29	-0.0171949	0.999695	not	92.1899	90.4521
Solyc01g073700	241.209	0.0316481	0.810411	not	7.97537	10.1805
Solyc01g073710	125.106	0.0204172	0.951315	not	9.36706	11.2997
Solyc01g073720	8.5573	0.00369743	0.999695	not	0.708802	1.13955
Solyc01g073730	449.96	0.0504911	0.810049	not	16.7434	19.4767
Solyc01g073740	1552.47	-0.0233347	0.999695	not	50.7603	49.1375
Solyc01g073750	6554.93	0.0558326	0.834427	not	55.7271	61.7786
Solyc01g073770	833.817	0.0224726	0.966797	not	44.0268	50.8421
Solyc01g073780	4.91817	0.001046	0.999695	not	0.200347	0.244171
Solyc01g073820	12.3714	0.00831754	0.349778	not	0.1821	1.24838
Solyc01g073840	12.1974	0.0112644	0.175301	not	0.101502	0.858958
Solyc01g073860	7.4447	0.00657643	0.519489	not	0.13679	0.925035
Solyc01g073870	1008.3	-0.0305253	0.964476	not	34.5539	32.8658
Solyc01g073880	3.70609	-0.00182644	NA	not	0.485038	0.30653
Solyc01g073890	34.218	-0.0115513	0.911456	not	1.91591	1.29771
Solyc01g073900	985.444	0.023103	0.998283	not	51.2216	55.7412
Solyc01g073905	5.1199	0.000470913	0.999695	not	0.410762	0.461411
Solyc01g073910	776.792	0.028598	0.861763	not	36.7826	46.2267
Solyc01g073920	656.118	-0.0523565	0.784246	not	29.4018	26.0959
Solyc01g073930	146.062	-0.0148047	0.995189	not	6.69845	5.99646
Solyc01g073940	397.032	-0.0190082	0.999695	not	19.7025	18.8644
Solyc01g073950	1339.53	-0.0623725	0.740899	not	39.0192	34.9946
Solyc01g073960	1426.21	0.199476	0.159102	not	39.4117	49.3926
Solyc01g073970	183.087	0.564987	0.0802522	not	13.4472	24.2702
Solyc01g073985	50.6888	-0.00283974	0.999695	not	1.46121	1.42084
Solyc01g074000	2346.62	0.0340232	0.863734	not	204.022	245.702
Solyc01g074010	889.013	0.000577893	0.999695	not	22.9212	23.4044
Solyc01g074020	205.495	-0.00106071	0.999695	not	7.63632	7.72447
Solyc01g074030	826.272	-0.578044	0.00155621	not	34.5596	22.4015
Solyc01g079060	134.901	0.0230132	0.949782	not	9.36055	11.0562
Solyc01g079080	30.5665	0.0015675	0.999695	not	0.66822	0.712525
Solyc01g079090	1264.58	0.0328188	0.938189	not	36.8257	41.7673
Solyc01g079100	79.516	0.0187821	0.716902	not	2.19069	3.62802
Solyc01g079110	2318.79	0.0236042	0.922561	not	206.984	251.385
Solyc01g079130	146.507	0.0030363	0.999695	not	6.2037	6.64027
Solyc01g079140	35.6871	-0.00211824	0.999695	not	3.99713	3.8397
Solyc01g079150	20263.4	-0.136611	0.338036	not	522.517	436.037
Solyc01g079160	2.78161	0.00109211	NA	not	0.103515	0.163641
Solyc01g079170	94.551	-0.00857326	0.999695	not	3.9291	3.66348
Solyc01g079200	77.7248	-0.0680576	0.000860281	not	7.86142	1.5925
Solyc01g079210	759.627	0.0432877	0.897093	not	21.7496	24.5031
Solyc01g079220	157.539	0.0172858	0.989354	not	9.23451	10.6007
Solyc01g079230	4327.64	0.0546745	0.851296	not	79.0046	87.0546
Solyc01g079240	1356.34	-0.0638586	0.696417	not	38.1442	33.3511
Solyc01g079250	8204.76	0.00719567	0.999695	not	190.899	198.285
Solyc01g079260	67.253	0.582745	0.110977	not	2.1003	4.25138
Solyc01g079290	5.61307	0.00163723	0.999695	not	0.355396	0.448455
Solyc01g079300	12.2318	0.00868386	0.86115	not	0.177926	0.359301
Solyc01g079310	198.502	-0.0318946	0.840131	not	10.0001	8.29881
Solyc01g079320	222.965	-0.00405851	0.999695	not	8.73197	8.69981
Solyc01g079330	1496.76	6.81547e-05	0.999695	not	28.862	29.4539
Solyc01g079340	1363.48	0.0419476	0.903847	not	27.4976	30.8143
Solyc01g079350	2139.03	0.0167506	0.999695	not	64.2211	70.3929
Solyc01g079360	331.486	0.0507017	0.443409	not	13.4583	19.5587
Solyc01g079370	14.8492	-0.000870387	0.999695	not	0.362102	0.357383
Solyc01g079390	1243.53	0.00596131	0.999695	not	25.6273	26.571
Solyc01g079400	292.326	0.0779763	0.356261	not	7.57821	10.468
Solyc01g079410	3098.6	0.00222883	0.999695	not	146.88	151.769
Solyc01g079420	1598.39	0.0117288	0.999695	not	122.325	129.094
Solyc01g079430	341.131	0.0167766	0.999695	not	14.1343	15.4682
Solyc01g079440	47.6988	-0.0046371	0.999695	not	15.1417	14.2626
Solyc01g079450	2914.2	0.0161281	0.999695	not	50.9463	54.0021
Solyc01g079460	13.5277	-0.00283142	0.999695	not	1.10751	0.983041
Solyc01g079470	20.7614	-0.00112655	0.999695	not	1.85977	1.82273
Solyc01g079480	1454.13	-0.0212588	0.998283	not	82.5221	78.4462
Solyc01g079490	473.041	-0.0520532	0.794524	not	10.2105	9.08952
Solyc01g079500	3192.39	-0.0171034	0.999695	not	80.1407	76.8737
Solyc01g079510	2349.91	0.00481036	0.999695	not	26.0814	26.9661
Solyc01g079520	1460.3	-0.0066101	0.999695	not	21.4388	21.3912
Solyc01g079530	330.6	0.0320281	0.601759	not	17.5386	26.1715
Solyc01g079535	3818.7	0.0305586	0.955428	not	228.199	254.124
Solyc01g079550	8.07764	0.00118662	0.999695	not	0.557933	0.648723
Solyc01g079570	248.697	0.0199371	0.716757	not	4.43117	7.12536
Solyc01g079580	1703.3	0.32408	0.0166874	not	40.7955	54.4765
Solyc01g079590	1950.41	-0.0120197	0.999695	not	118.293	116.813
Solyc01g079600	894.067	0.00399269	0.999695	not	20.3434	21.5608
Solyc01g079610	1475.43	0.0340038	0.947853	not	53.8407	59.7961
Solyc01g079620	136.725	-0.0272042	0.819853	not	8.01549	6.26022
Solyc01g079630	192.715	0.0338729	0.86355	not	7.4949	9.0885
Solyc01g079640	172.318	0.00783901	0.999695	not	8.94276	9.60859
Solyc01g079650	574.804	0.0320266	0.956493	not	13.5239	15.0337
Solyc01g079660	27.0839	-0.0262619	0.217961	not	2.8885	1.06532
Solyc01g079670	3.51496	-0.00763007	NA	not	0.585443	0.140531
Solyc01g079680	2990.5	0.0047497	0.999695	not	86.0026	88.7105
Solyc01g079690	913.257	0.00764342	0.999695	not	17.0214	17.7431
Solyc01g079700	78.1243	0.0012862	0.999695	not	7.90157	8.21988
Solyc01g079710	1924.65	0.0214503	0.986608	not	74.0658	83.2604
Solyc01g079720	646.307	-0.0404897	0.902782	not	18.422	16.9919
Solyc01g079750	545.804	0.0578626	0.725621	not	12.4151	14.7494
Solyc01g079760	559.781	0.0131985	0.999695	not	22.3465	23.7647
Solyc01g079770	113.509	0.00392023	0.999695	not	5.20285	5.48008
Solyc01g079780	556.582	0.009293	0.999695	not	37.338	39.1205
Solyc01g079790	108.753	0.0159146	0.965355	not	3.12327	3.80505
Solyc01g079800	56.4601	0.00138309	0.999695	not	2.35682	2.45049
Solyc01g079810	689.419	0.0277261	0.916212	not	23.7134	28.1709
Solyc01g079820	1382.47	-0.0175748	0.999695	not	92.3615	90.5248
Solyc01g079830	13.2891	0.00585249	0.868664	not	0.583567	1.53366
Solyc01g079840	1596.41	-0.0247421	0.999094	not	57.4876	55.6382
Solyc01g079850	56.0124	-0.0128754	0.959912	not	2.26528	1.78779
Solyc01g079855	6.19936	-0.00101763	0.999695	not	1.92391	1.64673
Solyc01g079860	611.034	-0.0227517	0.996377	not	24.5623	23.4061
Solyc01g079870	3948.67	0.0592116	0.75441	not	179.018	207.752
Solyc01g079880	35670.6	-0.0151234	0.999695	not	1894.51	1864.69
Solyc01g079940	130.965	0.0178682	0.738643	not	3.73906	6.17402
Solyc01g079950	152.908	-0.00395372	0.999695	not	6.59582	6.54008
Solyc01g079980	112.425	-0.0176465	0.940145	not	5.43305	4.42031
Solyc01g080000	36.8869	-0.0290695	0.330217	not	2.47702	1.20804
Solyc01g080010	11.7184	0.00943389	0.676775	not	0.225997	0.648211
Solyc01g080020	3276.69	1.36924	0.0179627	up	52.6998	175.294
Solyc01g080040	289.885	0.0160438	0.999695	not	17.3204	18.8124
Solyc01g080070	4361.57	0.00488924	0.999695	not	138.324	144.071
Solyc01g080080	1490.09	0.0509652	0.794524	not	48.9524	57.4368
Solyc01g080100	240.973	-0.0489132	0.725621	not	28.5978	24.1187
Solyc01g080110	773.532	0.0424081	0.8687	not	27.5048	31.6891
Solyc01g080120	15.6724	-0.0118776	0.865171	not	0.616445	0.3771
Solyc01g080130	462.095	-0.0340495	0.920289	not	12.0081	10.8503
Solyc01g080140	574.764	0.00435016	0.999695	not	24.9992	25.6176
Solyc01g080150	1152.38	-0.00722348	0.900643	not	61.2312	30.242
Solyc01g080160	799.837	-0.0284981	0.974105	not	27.8034	26.3519
Solyc01g080170	594.676	0.0117556	0.999695	not	18.4763	19.439
Solyc01g080180	224.192	0.00620478	0.999695	not	12.0179	12.6819
Solyc01g080190	194.688	0.0221138	0.961976	not	4.94927	5.78064
Solyc01g080200	949.602	0.47095	0.00196405	not	10.5775	15.6023
Solyc01g080210	89.3666	0.00351403	0.999695	not	3.23344	3.43636
Solyc01g080220	9.45158	0.00684405	0.791038	not	0.292533	0.84967
Solyc01g080240	2161.56	0.00240273	0.999695	not	44.1481	45.245
Solyc01g080250	2101.7	0.254217	0.0602235	not	54.7577	70.1282
Solyc01g080260	69.8611	-0.0161573	0.897633	not	1.67922	1.23353
Solyc01g080270	1291.25	0.00489981	0.999695	not	32.2314	33.3272
Solyc01g080280	1785.87	0.0202719	0.999695	not	58.3293	63.0735
Solyc01g080290	115.459	0.0164028	0.969188	not	8.57883	10.3117
Solyc01g080300	264.501	0.00786768	0.999695	not	13.3081	14.0923
Solyc01g080310	368.472	-0.0156064	0.999695	not	12.0131	11.2093
Solyc01g080320	3.50502	-0.00145236	NA	not	0.684085	0.471923
Solyc01g080330	3106.33	0.0173898	0.999695	not	145.665	153.619
Solyc01g080340	488.717	-0.000908213	0.999695	not	18.2514	18.592
Solyc01g080350	374.814	-0.00462338	0.999695	not	16.7182	16.7734
Solyc01g080360	539.145	0.032139	0.886254	not	14.8108	17.7908
Solyc01g080370	7.31152	-0.0113145	0.59436	not	2.36236	0.763217
Solyc01g080380	74.9381	0.0139006	0.982725	not	3.78915	4.58559
Solyc01g080400	1078.56	-0.0131971	0.999695	not	32.8175	32.2052
Solyc01g080410	232.714	-0.018772	0.999114	not	8.29078	7.76856
Solyc01g080420	11.382	-0.00671086	0.941399	not	10.7062	6.05844
Solyc01g080430	1722.57	-0.0261068	0.992408	not	38.0218	36.5845
Solyc01g080450	275.679	0.00587645	0.999695	not	9.35511	9.77316
Solyc01g080460	1250.65	-0.00839446	0.999695	not	24.1193	22.7174
Solyc01g080470	721.649	0.056115	0.725621	not	33.9947	40.7408
Solyc01g080480	1.97187	-0.000514082	NA	not	0.0788781	0.0656686
Solyc01g080490	40.1536	-0.00981108	0.968479	not	3.52176	2.64631
Solyc01g080500	7745.63	-0.149825	0.326952	not	406.241	332.444
Solyc01g080510	362.922	0.0167331	0.999695	not	14.9392	16.7161
Solyc01g080530	580.002	-0.0281329	0.966797	not	29.6694	27.6489
Solyc01g080540	884.816	0.0388664	0.867418	not	60.7234	71.3863
Solyc01g080570	8.24603	0.00802112	0.481957	not	0.0501454	0.281722
Solyc01g080580	47.9746	-0.0137227	0.958934	not	1.28484	1.02412
Solyc01g080590	448.756	-0.0280919	0.966797	not	45.349	42.3421
Solyc01g080600	502.806	0.0109123	0.999695	not	43.2695	48.954
Solyc01g080620	249.967	0.0208628	0.969601	not	4.79559	5.56596
Solyc01g080640	8800.31	-0.0217834	0.970575	not	116.521	108.528
Solyc01g080660	497.587	0.0248652	0.985111	not	16.5807	18.3567
Solyc01g080670	2480.91	0.0383271	0.914883	not	48.7126	55.0473
Solyc01g080680	6.47849	0.00187599	0.999695	not	0.167192	0.224564
Solyc01g080690	574.67	0.0202845	0.999695	not	16.4483	17.858
Solyc01g080700	286.894	0.0139418	0.999695	not	6.008	6.67042
Solyc01g080720	337.375	0.000776541	0.999695	not	6.20775	6.34967
Solyc01g080750	270.05	0.0115374	0.938183	not	12.3393	17.4236
Solyc01g080760	450.377	-0.0423816	0.875874	not	11.9817	10.912
Solyc01g080770	805.745	0.0604703	0.581918	not	12.9495	16.4618
Solyc01g080780	504.47	0.0177117	0.999695	not	8.72261	9.37234
Solyc01g080790	2.95169	-0.000602762	NA	not	0.247275	0.216733
Solyc01g080800	5.30899	-0.000921717	0.999695	not	0.62954	0.550664
Solyc01g080810	790.171	0.023765	0.999094	not	12.8672	13.9321
Solyc01g080830	151.063	0.00509409	0.999695	not	9.31607	9.80788
Solyc01g080840	1194.51	0.0111373	0.999695	not	20.2782	21.3618
Solyc01g080850	1918.12	0.0432162	0.916212	not	34.2934	37.7577
Solyc01g080860	1370.52	0.0678658	0.726208	not	47.4423	54.1267
Solyc01g080870	130.555	0.00460954	0.999695	not	3.34971	3.69767
Solyc01g080880	2278.94	0.0381616	0.932468	not	73.2277	81.5684
Solyc01g080890	249.473	0.0305263	0.8637	not	21.9944	27.3088
Solyc01g080900	264.219	0.0649651	0.490773	not	7.85446	10.37
Solyc01g080910	2205.07	0.177662	0.225596	not	93.6711	117.557
Solyc01g080930	1322.49	0.00411752	0.999695	not	56.0139	57.6311
Solyc01g080940	698.559	0.0197034	0.999695	not	29.4145	31.508
Solyc01g080960	9.98104	-0.00753775	0.920289	not	0.812723	0.46376
Solyc01g080990	3.19717	-0.000997169	NA	not	0.183147	0.130936
Solyc01g081000	39.7555	-0.0243914	0.700974	not	2.80297	1.88507
Solyc01g081010	12411.8	0.000246096	0.999695	not	295.988	302.249
Solyc01g081020	23.4369	0.00812564	0.941399	not	0.56299	0.929134
Solyc01g081030	1462.71	0.0131556	0.999695	not	36.9832	38.7841
Solyc01g081033	8.79112	-0.00307631	0.999695	not	1.26968	0.966906
Solyc01g081040	14.9748	-0.00446656	0.999695	not	1.03139	0.72831
Solyc01g081050	1221.26	-0.100391	0.500942	not	20.4154	18.0837
Solyc01g081060	103.817	1.0863	0.00946861	up	2.35913	5.93255
Solyc01g081070	1477.47	-0.0030111	0.999695	not	33.1286	33.5868
Solyc01g081090	15.5691	-0.00253862	0.999695	not	0.885382	0.771815
Solyc01g081110	70.3294	0.00140824	0.999695	not	2.20126	2.30828
Solyc01g081120	255.998	0.0149693	0.999695	not	23.4837	25.5085
Solyc01g081150	1013.67	0.02289	0.999663	not	74.2187	80.3332
Solyc01g081160	2.76795	0.00138589	NA	not	0.179175	0.258341
Solyc01g081170	2.68943	0.00131039	NA	not	0.104194	0.152272
Solyc01g081185	88.1779	0.000909206	0.999695	not	12.5106	12.9077
Solyc01g081190	644.436	-0.00430457	0.999695	not	41.9794	42.3714
Solyc01g081200	200.142	0.0119956	0.999695	not	14.6536	15.8883
Solyc01g081210	5.87967	-0.00131145	0.999695	not	0.319294	0.271175
Solyc01g081230	23.5304	0.000602774	0.999695	not	5.41657	5.59943
Solyc01g081240	80.4369	0.00592871	0.999695	not	2.33629	2.58428
Solyc01g081250	21.9308	-2.00903e-06	0.999695	not	1.34534	1.38087
Solyc01g081270	4.90093	0.00477587	0.933326	not	0.14108	0.34015
Solyc01g081290	594.743	0.00942025	0.999695	not	6.13853	6.47325
Solyc01g081300	502.912	0.0159708	0.999695	not	18.1568	19.3709
Solyc01g081310	204.113	-0.0271114	0.941399	not	9.50025	8.50295
Solyc01g081320	327.84	-0.0221572	0.980977	not	8.48699	7.84779
Solyc01g081330	170.543	-0.0264142	0.916422	not	7.01962	6.07673
Solyc01g081340	21.6964	-0.00489919	0.999695	not	1.27404	1.069
Solyc01g081360	135.569	-0.0403302	0.410531	not	23.6151	15.1421
Solyc01g081370	10.6382	0.000840138	0.999695	not	0.455988	0.508007
Solyc01g081380	230.077	-0.00181617	0.999695	not	10.959	11.0694
Solyc01g081390	887.128	-0.0511401	0.838697	not	32.3568	29.5367
Solyc01g081400	278.33	-0.0311808	0.93053	not	20.789	18.7367
Solyc01g081410	105.571	0.00492026	0.999695	not	4.18729	4.55547
Solyc01g081420	95.6661	-0.0154275	0.970575	not	7.62215	6.57105
Solyc01g081430	1735.78	-0.127452	0.376648	not	19.1662	16.661
Solyc01g081440	1578.95	0.0189132	0.993515	not	48.929	54.6139
Solyc01g081450	958.394	-0.335632	0.0655364	not	74.7033	55.7564
Solyc01g081460	165.607	0.00334462	0.999695	not	7.8629	8.28987
Solyc01g081470	360.355	0.00756178	0.999695	not	15.9896	16.8136
Solyc01g081480	77.0796	0.682386	0.0606547	not	2.44298	4.77949
Solyc01g081490	321.495	0.0185622	0.990757	not	7.67044	8.72673
Solyc01g081500	3411.23	-0.00919881	0.999695	not	135.785	135.466
Solyc01g081510	313.35	0.0230105	0.983197	not	14.8346	16.6025
Solyc01g081520	1376.07	-0.0304025	0.970298	not	35.7851	34.0191
Solyc01g081530	13.1884	0.00309504	0.999695	not	0.966438	1.15328
Solyc01g081540	343.773	0.0400383	0.728786	not	2.92611	3.75292
Solyc01g081560	68.7772	0.0251877	0.803475	not	1.12042	1.539
Solyc01g081570	683.317	-0.040048	0.915476	not	21.3949	19.9302
Solyc01g081586	11.7	-0.00174702	0.999695	not	1.67515	1.48562
Solyc01g081600	744.748	-0.0193413	0.999663	not	68.8281	65.083
Solyc01g081610	618.023	0.0375384	0.72749	not	15.9511	20.6903
Solyc01g081620	37.5951	0.000950981	0.999695	not	1.21959	1.26732
Solyc01g081640	252.798	0.0105361	0.991158	not	6.28493	7.75909
Solyc01g086640	264.953	-0.0873776	0.2965	not	8.71605	6.36558
Solyc01g086650	383.683	0.00403315	0.999695	not	12.2292	12.7318
Solyc01g086660	3.33848	0.00433951	NA	not	0.218907	0.603212
Solyc01g086670	18.7557	0.0144877	0.700429	not	1.18571	2.39627
Solyc01g086680	7.17877	0.00243685	0.999695	not	0.396971	0.525598
Solyc01g086690	224.699	-0.0111677	0.999695	not	5.861	5.66699
Solyc01g086700	2.14447	-0.00114449	NA	not	0.0706588	0.0445074
Solyc01g086710	1607.73	0.0205611	0.999695	not	23.0563	24.4835
Solyc01g086720	94.4667	0.013889	0.993515	not	1.53338	1.79746
Solyc01g086730	48.7196	-0.0169226	0.803093	not	2.52948	1.65561
Solyc01g086740	1484.43	0.00142983	0.999695	not	47.5787	48.7213
Solyc01g086750	5014.17	0.0212264	0.999695	not	61.8931	65.7807
Solyc01g086800	796.173	0.169891	0.213313	not	66.7201	94.1355
Solyc01g086810	44.8845	-0.00396753	0.999695	not	0.912415	0.861283
Solyc01g086815	7.64017	-0.00220365	0.999695	not	0.795277	0.655741
Solyc01g086820	2656.97	0.0329538	0.808782	not	196.821	249.474
Solyc01g086840	4.6757	0.0022822	0.999695	not	0.186048	0.259635
Solyc01g086850	254.389	-0.0451819	0.780239	not	13.7343	11.7742
Solyc01g086860	756.379	0.0212572	0.985904	not	52.5285	59.2761
Solyc01g086870	836.746	0.0249247	0.717987	not	24.8838	36.9371
Solyc01g086890	4774.5	-0.052955	0.83826	not	149.552	140.456
Solyc01g086900	285.54	0.0156465	0.999695	not	12.6014	14.014
Solyc01g086920	1630.8	-0.0175697	0.999695	not	72.4884	70.4023
Solyc01g086930	228.806	0.0347567	0.775508	not	5.73872	7.34396
Solyc01g086940	505.85	-0.0102807	0.999695	not	25.181	24.9052
Solyc01g086950	571.122	-0.00787566	0.999695	not	30.1269	29.9654
Solyc01g086960	4039.65	-0.244823	0.135026	not	268.378	212.466
Solyc01g086970	1722.11	-0.0216423	0.999695	not	134.5	129.967
Solyc01g086975	40.2241	-0.0329412	0.357291	not	11.8279	6.47806
Solyc01g086980	1264.35	0.00198409	0.999695	not	21.3156	21.8914
Solyc01g086990	2272.91	0.00428474	0.999695	not	42.6032	43.9054
Solyc01g087000	43.3212	-0.00411052	0.999695	not	8.80446	8.40823
Solyc01g087005	28.1556	0.00234186	0.999695	not	8.73677	9.44708
Solyc01g087015	2.95107	-0.0029688	NA	not	0.34705	0.128718
Solyc01g087020	169.166	-0.0512441	0.179821	not	23.2202	12.6662
Solyc01g087030	585.553	0.00674396	0.999695	not	21.4997	22.9308
Solyc01g087040	327.371	0.737114	0.0204649	not	13.5931	26.2619
Solyc01g087060	228.49	0.0166827	0.903869	not	9.70833	13.1367
Solyc01g087070	14.8695	-0.00164615	0.999695	not	0.708793	0.660357
Solyc01g087080	103.092	0.0273125	0.492186	not	3.0963	5.36248
Solyc01g087090	363.2	0.0251148	0.969601	not	32.9712	37.1868
Solyc01g087095	62.4287	0.0137292	0.969382	not	0.82142	1.02123
Solyc01g087120	3905.07	0.00664711	0.999695	not	202.812	210.777
Solyc01g087130	16.4774	-0.0085788	0.955428	not	1.09952	0.738212
Solyc01g087140	5.68783	-0.00365009	0.999695	not	0.332539	0.22744
Solyc01g087150	122.815	0.00998259	0.993515	not	3.45971	4.28041
Solyc01g087170	1543.2	-0.0344927	0.943155	not	36.0859	33.579
Solyc01g087180	12.7117	-0.00403499	0.999695	not	1.31264	0.965848
Solyc01g087190	437.708	-0.00192691	0.999695	not	28.0979	28.3314
Solyc01g087200	383.046	0.00960968	0.999695	not	8.05956	8.55692
Solyc01g087210	5867.61	-0.0178143	0.999695	not	91.311	89.367
Solyc01g087230	1017.86	0.0646714	0.721475	not	31.5901	36.8119
Solyc01g087240	545.173	0.0337867	0.920289	not	20.9534	24.1608
Solyc01g087250	822.406	-0.0312269	0.965773	not	25.578	24.2086
Solyc01g087260	2175.42	-0.0290384	0.984886	not	74.3285	71.7218
Solyc01g087290	837.917	-0.035148	0.945151	not	30.809	28.9415
Solyc01g087300	473.992	-0.0291304	0.956981	not	19.4525	17.9595
Solyc01g087320	494.493	-0.072471	0.645267	not	8.49885	7.41269
Solyc01g087330	294.21	-0.00572781	0.999695	not	17.9449	17.8784
Solyc01g087340	143.275	-0.0442985	0.506029	not	30.5024	21.6955
Solyc01g087350	17.289	0.00337387	0.999695	not	4.86967	5.7294
Solyc01g087360	12.4478	0.00614581	0.988977	not	0.591621	0.865874
Solyc01g087370	536.756	-0.0560958	0.633099	not	21.5308	17.6687
Solyc01g087390	147.582	-0.0214273	0.916212	not	8.0025	6.65264
Solyc01g087400	808.766	-0.0580793	0.671998	not	28.1056	23.7418
Solyc01g087410	256.543	-0.0164634	0.992863	not	10.4725	9.50842
Solyc01g087420	407.118	-0.0278553	0.943634	not	8.52785	7.69701
Solyc01g087430	1555.73	0.0226629	0.999695	not	29.1759	31.4915
Solyc01g087440	22.1802	-0.00782576	0.996947	not	1.73243	1.39078
Solyc01g087450	157.972	-0.00163087	0.999695	not	3.33905	3.34946
Solyc01g087470	925.736	0.0177296	0.999695	not	36.0604	38.8047
Solyc01g087490	2663.48	0.0350776	0.964476	not	39.1785	42.6535
Solyc01g087500	1497.43	0.0331417	0.573764	not	15.5467	23.2578
Solyc01g087510	2.08889	-0.00142226	NA	not	0.0540563	0.0354853
Solyc01g087520	493.775	0.0048573	0.999695	not	34.2036	35.9653
Solyc01g087530	1399.48	0.124304	0.370704	not	28.1154	34.6298
Solyc01g087540	667.17	0.00652122	0.999695	not	27.4614	29.047
Solyc01g087550	589.622	-0.00317227	0.999695	not	28.4088	28.727
Solyc01g087560	1258.66	0.123234	0.352822	not	41.7911	53.0434
Solyc01g087570	480.56	-0.474029	0.107005	not	71.234	43.5547
Solyc01g087580	54.3764	-0.0397239	0.0376185	not	15.5237	4.61252
Solyc01g087590	389.24	-0.661865	0.0175228	not	15.8233	9.18778
Solyc01g087600	880.889	-0.00317778	0.999695	not	17.9456	18.1375
Solyc01g087610	1254.07	-0.0478866	0.833377	not	26.2391	23.5071
Solyc01g087620	2913.66	-0.0609762	0.785421	not	293.966	270.896
Solyc01g087630	4.38062	-0.00134946	NA	not	0.709928	0.583795
Solyc01g087640	361.875	-0.0597225	0.665935	not	17.126	14.4508
Solyc01g087650	1227.57	-0.0113143	0.999695	not	36.69	36.3078
Solyc01g087660	11.7983	0.000888293	0.999695	not	2.4566	2.61773
Solyc01g087670	2072.48	-0.0144979	0.999695	not	41.4179	41.0862
Solyc01g087680	131.639	0.00505187	0.999695	not	6.99963	7.44559
Solyc01g087690	8.70749	0.00217424	0.999695	not	0.367164	0.470698
Solyc01g087710	18.1424	0.00557195	0.999695	not	1.0966	1.39527
Solyc01g087720	2737.94	-0.00510552	0.999695	not	46.4167	46.797
Solyc01g087730	1670.17	0.0318744	0.966797	not	67.8172	74.1748
Solyc01g087740	183.488	0.0205924	0.880478	not	4.15852	5.52685
Solyc01g087750	28.4229	0.0105657	0.951114	not	1.0291	1.45281
Solyc01g087770	12.1387	-0.000894261	0.999695	not	0.527354	0.512546
Solyc01g087780	17.1821	0.0120507	0.697228	not	0.216741	0.491175
Solyc01g087790	2.37172	0.00411709	NA	not	0.0121209	0.0856416
Solyc01g087800	1.87043	0.00204057	NA	not	0.0284312	0.063588
Solyc01g087810	43.8346	0.0160392	0.67289	not	0.689814	1.34264
Solyc01g087820	28.2881	0.00969912	0.361192	not	0.205933	0.99664
Solyc01g087840	4.23107	0.00149507	NA	not	0.0747964	0.115688
Solyc01g087850	265.868	0.0111125	0.337432	not	1.88013	7.70021
Solyc01g087860	27.3452	-0.000560074	0.999695	not	1.98174	2.00126
Solyc01g087870	511.949	0.0441435	0.827601	not	11.6342	13.8043
Solyc01g087880	222.359	0.00267447	0.999695	not	21.1862	21.8474
Solyc01g087890	2624.72	0.367426	0.108787	not	55.0649	83.0367
Solyc01g087900	1762.43	0.0095773	0.999695	not	118.177	123.048
Solyc01g087910	705.489	0.00546186	0.999695	not	25.6109	26.8205
Solyc01g087920	18.5063	0.0170013	0.55932	not	0.432931	0.951625
Solyc01g087940	6.73955	0.00328089	0.999695	not	0.227373	0.324535
Solyc01g087950	272.048	0.0174144	0.970298	not	8.01293	9.49143
Solyc01g087970	13.8746	0.00955266	0.763193	not	0.26016	0.61546
Solyc01g087980	91.1804	-0.0253313	0.765178	not	5.75803	4.15399
Solyc01g087990	1213.82	0.0175842	0.999695	not	54.9627	58.178
Solyc01g088000	711.293	-0.0215826	0.999695	not	39.1803	37.7942
Solyc01g088013	3.66302	-0.00280109	NA	not	1.06	0.63357
Solyc01g088020	5314.85	-0.015614	0.999695	not	78.7972	77.4911
Solyc01g088030	48.2057	-0.00241063	0.999695	not	2.94824	2.89636
Solyc01g088040	1485.3	-0.0200359	0.999695	not	254.953	250.485
Solyc01g088050	261.648	-0.030596	0.897633	not	9.28851	8.06187
Solyc01g088060	156.055	-0.0274264	0.891007	not	3.02598	2.565
Solyc01g088080	4678.96	0.00214937	0.999695	not	131.857	135.069
Solyc01g088090	474.898	-0.0201984	0.999679	not	15.9136	15.1605
Solyc01g088100	3509.83	-0.0210456	0.999695	not	76.1831	74.2164
Solyc01g088140	558.72	-0.0116025	0.999695	not	37.0656	36.6278
Solyc01g088150	546.824	-0.0203969	0.999695	not	16.1447	15.4655
Solyc01g088160	232.045	0.0214291	0.733038	not	5.71238	8.86148
Solyc01g088170	1922.55	0.0191362	0.999695	not	22.6348	24.1906
Solyc01g088200	3.33685	-0.00102561	NA	not	0.0502615	0.0418209
Solyc01g088240	881.698	-0.0949106	0.512341	not	48.2107	41.6722
Solyc01g088250	269.887	0.000581517	0.999695	not	8.26896	8.46215
Solyc01g088300	5.41361	0.000978432	0.999695	not	0.290351	0.337413
Solyc01g088310	495.373	-0.0301015	0.964476	not	19.7973	18.5712
Solyc01g088320	21.1052	0.00803965	0.983197	not	3.01227	4.1634
Solyc01g088330	8.82861	-0.00600794	0.951315	not	2.51576	1.43852
Solyc01g088340	12.0999	0.000354109	0.999695	not	2.85454	2.96523
Solyc01g088350	368.112	0.00368549	0.999695	not	20.8234	21.6487
Solyc01g088360	2.4788	0.00234728	NA	not	0.0580295	0.112228
Solyc01g088370	6348.27	-0.0254417	0.987102	not	150.16	146.278
Solyc01g088380	400.591	0.0128116	0.999695	not	5.38132	5.80702
Solyc01g088390	457.46	0.031296	0.910502	not	15.4457	18.0527
Solyc01g088395	14.3362	-0.0135597	0.725252	not	6.97823	3.48
Solyc01g088400	4814.12	-0.0408601	0.842439	not	158.062	138.528
Solyc01g088410	36.3768	-0.00471008	0.999695	not	2.20237	2.00264
Solyc01g088430	28.3694	0.00265067	0.999695	not	0.696345	0.794955
Solyc01g088440	41.5728	-0.00443403	0.999695	not	4.15314	3.87397
Solyc01g088450	72.6369	0.0221412	0.819319	not	5.55172	7.83823
Solyc01g088460	103.724	0.00672375	0.999695	not	17.9584	19.5637
Solyc01g088470	207.795	0.00835763	0.999695	not	22.853	24.7827
Solyc01g088480	1994.74	-0.198148	0.225434	not	132.623	101.447
Solyc01g088490	22.0449	0.00160243	0.999695	not	1.19867	1.28365
Solyc01g088500	13.5578	0.00912669	0.829919	not	0.458087	0.958715
Solyc01g088520	290.327	-0.00164575	0.999695	not	49.1177	49.6194
Solyc01g088530	392.839	-0.0311619	0.946948	not	20.6841	19.0434
Solyc01g088550	459.114	-0.0479235	0.682797	not	21.3903	17.4733
Solyc01g088560	873.855	-0.0183886	0.999695	not	47.6526	46.3087
Solyc01g088570	923.52	-0.00879167	0.999695	not	65.0003	64.5269
Solyc01g088575	2.5108	-0.00335054	NA	not	0.469564	0.199614
Solyc01g088590	88.0251	-0.00696479	0.999695	not	8.33423	7.2491
Solyc01g088600	559.838	-0.00617076	0.999695	not	21.0165	20.9655
Solyc01g088610	2310.63	-0.0271092	0.983197	not	215.944	205.704
Solyc01g088620	219.004	-0.00596632	0.999695	not	15.4891	15.1968
Solyc01g088630	60.2538	-0.0114293	0.998283	not	3.67809	3.20901
Solyc01g088635	178.202	-0.0327602	0.608591	not	36.6847	25.5106
Solyc01g088640	460.154	0.00472987	0.999695	not	15.2908	15.886
Solyc01g088650	581.356	0.0668625	0.657965	not	17.5865	21.2295
Solyc01g088660	3360.75	0.0588696	0.765178	not	192.576	224.55
Solyc01g088670	232.116	0.000183893	0.999695	not	5.23469	5.36151
Solyc01g088680	44.8391	0.00942935	0.999695	not	5.90023	7.17675
Solyc01g088690	1397.36	-0.0318718	0.965935	not	40.2938	38.2843
Solyc01g088700	9203.05	-0.0404642	0.961976	not	104.347	100.77
Solyc01g088710	366.697	0.00323939	0.999695	not	13.5522	14.0556
Solyc01g088720	904.522	0.0128126	0.999695	not	21.3607	22.5671
Solyc01g088730	650.341	0.0114827	0.999695	not	27.9276	29.9165
Solyc01g088740	945.609	0.00164895	0.999695	not	34.1087	34.885
Solyc01g088750	126.6	-0.0132024	0.999679	not	3.4776	3.13381
Solyc01g088760	31.8882	-0.00386027	0.999695	not	1.18565	1.03781
Solyc01g088770	307.141	0.001043	0.999695	not	29.0107	29.6664
Solyc01g088780	17.2516	-0.00237479	0.999695	not	1.0704	0.953515
Solyc01g088790	61.9291	-0.00756966	0.999695	not	3.50167	3.04978
Solyc01g088800	2116.42	-0.0472916	0.895222	not	39.9457	37.7204
Solyc01g088810	39.6123	-0.00312976	0.999695	not	1.79137	1.62995
Solyc01g088820	465.267	0.0354822	0.919744	not	21.2519	24.2963
Solyc01g089850	112.631	0.000599944	0.999695	not	7.73054	7.94515
Solyc01g089857	469.705	0.0232457	0.947079	not	52.7809	62.4588
Solyc01g089870	623.972	0.0594811	0.718625	not	16.9058	20.1406
Solyc01g089880	37.0271	0.00722748	0.999695	not	2.77246	3.34047
Solyc01g089890	35.3289	0.0322317	0.142145	not	1.52753	3.92321
Solyc01g089900	281.644	-0.0445023	0.794062	not	9.89174	8.52597
Solyc01g089910	1777.9	0.0331478	0.954531	not	63.1544	70.3954
Solyc01g089930	7.81047	-0.00161612	0.999695	not	1.983	1.64708
Solyc01g089950	78.1111	-0.0111703	0.995465	not	2.73195	2.35867
Solyc01g089960	17.1545	-0.00664412	0.972372	not	1.15154	0.775767
Solyc01g089970	8632.12	-0.0116167	0.999695	not	638.796	632.494
Solyc01g089980	1765.26	0.00864339	0.999695	not	68.6075	72.3938
Solyc01g089990	15.7763	-0.0022912	0.999695	not	2.29308	2.11921
Solyc01g090040	125.046	-0.030897	0.736946	not	15.3121	11.5921
Solyc01g090050	84.2879	-0.0088185	0.999695	not	12.0867	11.003
Solyc01g090100	2.47273	-0.00254655	NA	not	0.398967	0.175762
Solyc01g090120	26.8074	-0.013137	0.849016	not	2.59042	1.60011
Solyc01g090130	10.9585	-0.012564	0.708746	not	2.61809	1.21687
Solyc01g090140	16.1264	-0.00396145	0.999695	not	1.66343	1.37035
Solyc01g090150	3.63805	-0.00285565	NA	not	1.85779	1.13119
Solyc01g090160	82.0608	-0.0121438	0.986608	not	6.18168	5.27622
Solyc01g090170	1202.23	0.0196699	0.999695	not	69.4045	73.9608
Solyc01g090180	452.436	0.0248576	0.953353	not	23.4675	27.2037
Solyc01g090190	10389.4	0.0834101	0.634631	not	377.824	434.122
Solyc01g090200	1335.59	-0.000689272	0.999695	not	22.9519	23.4098
Solyc01g090210	112.462	-0.00119124	0.999695	not	8.97679	9.00657
Solyc01g090220	768.498	-0.0892502	0.494782	not	21.6915	18.2493
Solyc01g090230	927.618	0.0375418	0.941387	not	23.5026	25.9516
Solyc01g090240	426.594	0.0387697	0.813587	not	8.2099	10.0275
Solyc01g090260	669.732	0.00784543	0.999695	not	10.7201	11.1628
Solyc01g090270	2014.26	0.00422733	0.999695	not	40.8635	42.1002
Solyc01g090280	586.896	-0.00356153	0.999695	not	26.5744	26.8077
Solyc01g090290	1101.35	-0.0328919	0.958373	not	53.8559	50.6111
Solyc01g090300	8.66328	-0.00799162	0.767806	not	1.22411	0.427385
Solyc01g090310	27.3044	-0.0216845	0.0128303	not	5.29474	0.493507
Solyc01g090320	1.97164	-0.00248742	NA	not	0.305271	0.112678
Solyc01g090340	917.107	-0.00556695	0.999695	not	67.1844	54.4269
Solyc01g090380	155.844	-0.0450481	0.700974	not	10.0217	8.15246
Solyc01g090390	110.06	0.00326035	0.999695	not	3.69678	3.94246
Solyc01g090410	48.5085	0.0111645	0.941387	not	1.90225	2.71456
Solyc01g090420	1560.45	0.0192014	0.999695	not	31.5547	33.3937
Solyc01g090430	532.796	0.29562	0.125818	not	8.22535	11.5934
Solyc01g090440	368.774	-0.00667216	0.999695	not	7.62611	7.48013
Solyc01g090450	226.307	-0.0180565	0.999695	not	19.3798	18.1724
Solyc01g090460	135.393	0.0326747	0.655538	not	6.20037	8.87151
Solyc01g090470	922.96	-0.000136549	0.999695	not	35.6284	36.3344
Solyc01g090480	832.304	0.0157621	0.999695	not	23.1018	24.4813
Solyc01g090490	159.556	-0.00367681	0.999695	not	5.28521	5.26126
Solyc01g090500	514.828	-0.0180107	0.999695	not	47.785	46.3121
Solyc01g090510	49.9349	0.0183907	0.868665	not	1.17953	1.65169
Solyc01g090515	19.0795	0.0120981	0.855635	not	1.27619	2.1892
Solyc01g090530	5.29764	0.00109452	0.999695	not	0.307696	0.368753
Solyc01g090550	1258.6	-0.0487994	0.830149	not	50.2003	45.8485
Solyc01g090560	45.9861	0.00557257	0.999695	not	2.17932	2.55457
Solyc01g090590	503.373	0.0123704	0.999695	not	14.6928	15.6724
Solyc01g090630	4.48274	-0.00623001	NA	not	0.375398	0.150091
Solyc01g090650	305.741	0.0371372	0.895074	not	5.56342	6.44802
Solyc01g090670	1415.18	0.011715	0.999695	not	31.7891	33.2767
Solyc01g090680	148.869	0.0252431	0.626624	not	4.96569	8.0294
Solyc01g090690	2040.52	0.0196902	0.999695	not	68.1024	72.7062
Solyc01g090710	37.304	0.00216084	0.999695	not	1.66298	1.77261
Solyc01g090720	443.222	0.0161706	0.999695	not	25.8961	27.7577
Solyc01g090730	255.295	-0.033778	0.904107	not	14.0313	12.525
Solyc01g090740	1698.61	-0.0148284	0.999695	not	159.76	149.295
Solyc01g090750	4260.02	-0.00163591	0.999695	not	113.745	115.798
Solyc01g090760	224.335	0.0229308	0.928905	not	11.5179	14.0914
Solyc01g090770	617.093	-0.0330809	0.932468	not	30.5835	27.9836
Solyc01g090780	4362.36	-0.0237982	0.999114	not	36.551	35.2401
Solyc01g090790	29.6854	-0.00681113	0.999663	not	1.14074	0.886988
Solyc01g090800	27.2105	-0.0303805	0.077187	not	3.00801	0.871587
Solyc01g090810	19.4691	0.0126117	0.862422	not	0.422304	0.701487
Solyc01g090820	92.5169	0.495085	0.114138	not	5.05841	9.11643
Solyc01g090840	347.957	-0.0734901	0.53961	not	22.0796	18.1883
Solyc01g090850	591.526	0.00943116	0.999695	not	16.0448	16.7788
Solyc01g090860	1564.02	0.00076755	0.999695	not	17.9328	18.3602
Solyc01g090870	7.09956	0.00354948	0.999695	not	0.64549	0.982186
Solyc01g090880	814.759	-0.0156544	0.999695	not	49.6392	48.2009
Solyc01g090890	1.93354	-0.000392387	NA	not	0.138276	0.10708
Solyc01g090900	211.691	0.0209971	0.975799	not	10.0293	11.4183
Solyc01g090910	1496.62	0.0919336	0.501256	not	66.0198	81.1006
Solyc01g090920	74.5824	-0.00986732	0.999695	not	4.53822	3.96057
Solyc01g090940	367.232	-0.00019972	0.999695	not	11.9514	12.2145
Solyc01g090950	1123.63	0.326532	0.0385501	not	19.9981	27.1654
Solyc01g090965	16.61	0.0102292	0.871817	not	0.925754	1.63026
Solyc01g090990	712.672	0.000263875	0.999695	not	37.3752	38.16
Solyc01g091000	1069.83	-0.0444485	0.868665	not	76.1012	69.2348
Solyc01g091010	2766.92	0.0603233	0.891007	not	151.354	167.33
Solyc01g091020	888.779	0.0622394	0.75276	not	23.4619	26.9741
Solyc01g091030	320.88	-0.00253	0.999695	not	18.4773	18.3489
Solyc01g091040	371.705	0.0174016	0.999695	not	19.2077	21.2087
Solyc01g091050	218.667	2.50063	3.87109e-13	up	1.74676	10.7169
Solyc01g091070	1695.66	0.00340339	0.999695	not	65.4383	67.398
Solyc01g091080	427.276	-0.0242751	0.970298	not	9.88463	9.08613
Solyc01g091090	218.344	0.0151394	0.999695	not	8.04743	8.96708
Solyc01g091120	3467.26	0.198242	0.125549	not	118.555	146.268
Solyc01g091130	338.576	-0.00433012	0.999695	not	10.4795	10.4578
Solyc01g091140	86.3536	0.00434975	0.999695	not	4.29323	4.57975
Solyc01g091160	628.858	0.0116058	0.999695	not	12.1357	12.8124
Solyc01g091170	5108.77	-0.359187	0.120618	not	213.49	147.318
Solyc01g091190	3706.13	0.00422407	0.999695	not	101.957	106.314
Solyc01g091200	480.947	-0.0259057	0.965148	not	16.8504	15.4632
Solyc01g091210	257.001	-0.0095984	0.999695	not	13.2964	13.0036
Solyc01g091220	2070.13	-0.00396407	0.999695	not	136.182	137.053
Solyc01g091230	2247.66	-0.0232871	0.966797	not	62.0276	56.1852
Solyc01g091240	131.228	0.00250102	0.999695	not	3.75906	3.91793
Solyc01g091250	1.90846	0.00175245	NA	not	0.0737528	0.178866
Solyc01g091260	2325.13	-0.0113897	0.999695	not	139.668	124.802
Solyc01g091270	535.86	-0.0214591	0.993515	not	28.696	27.0437
Solyc01g091280	817.041	0.00128418	0.999695	not	44.1973	45.2728
Solyc01g091290	2.40814	-0.00088313	NA	not	0.230219	0.187513
Solyc01g091300	14.2429	-0.00441986	0.999695	not	0.6005	0.475534
Solyc01g091310	855.03	-0.0108382	0.999695	not	27.7541	27.5142
Solyc01g091320	4151.54	-0.00367198	0.999695	not	186.91	184.322
Solyc01g091330	259.233	0.00502579	0.999695	not	13.4941	14.1889
Solyc01g091340	720.704	-0.0283459	0.960203	not	24.5983	22.7013
Solyc01g091350	906.558	0.0222964	0.998283	not	20.5541	22.4993
Solyc01g091360	318.099	0.565535	0.0756101	not	13.9804	25.1885
Solyc01g091370	1227.44	-0.0119644	0.999695	not	34.3374	33.0341
Solyc01g091380	295.19	0.0395179	0.665935	not	6.0708	8.13262
Solyc01g091390	1084.03	0.0431566	0.903608	not	24.2192	27.0765
Solyc01g091420	27.76	-0.00690041	0.992408	not	2.49661	1.8689
Solyc01g091430	15.8471	-0.00793748	0.946995	not	2.44451	1.57987
Solyc01g091440	16.6419	-0.00231462	0.999695	not	3.79028	3.34652
Solyc01g091450	195.593	-0.0438709	0.75338	not	7.98014	6.6799
Solyc01g091460	3952.11	0.003513	0.999695	not	33.7466	34.6462
Solyc01g091470	2.33023	-0.000714188	NA	not	0.111271	0.0899231
Solyc01g091480	765.073	-0.024016	0.993515	not	16.2133	15.4845
Solyc01g091490	9.04635	-0.000247096	0.999695	not	0.688353	0.672802
Solyc01g091500	980.898	-0.00243005	0.999695	not	17.0352	17.2806
Solyc01g091510	718.254	0.0228983	0.9796	not	16.0296	18.0636
Solyc01g091520	1284.82	-0.0229101	0.994999	not	78.0413	74.3856
Solyc01g091530	2593.1	-0.00810156	0.999695	not	99.8758	98.8077
Solyc01g091540	72.5118	-0.0086401	0.999695	not	3.92948	3.36975
Solyc01g091550	318.218	0.0329274	0.919744	not	17.0053	19.6615
Solyc01g091560	27.5489	-0.0022067	0.999695	not	2.89936	2.78765
Solyc01g091570	73.9981	0.0233411	0.8659	not	4.31553	5.68082
Solyc01g091580	625.766	-0.018171	0.999695	not	25.7965	25.0002
Solyc01g091590	415.376	-0.00782836	0.710659	not	57.2842	16.5949
Solyc01g091600	666.494	-0.0076167	0.999695	not	30.2914	29.8662
Solyc01g091610	66.9341	0.0048406	0.999695	not	1.47703	1.60127
Solyc01g091620	2597.98	0.0270543	0.995465	not	72.6938	77.6722
Solyc01g091630	2143.07	0.00242067	0.999695	not	39.774	40.8807
Solyc01g091640	1421.86	0.0267953	0.993515	not	34.3969	36.9519
Solyc01g091650	1476.27	-0.0437873	0.885788	not	53.4675	49.1047
Solyc01g091660	24.8345	0.00325781	0.999695	not	1.37235	1.54227
Solyc01g091670	4.59115	0.00163594	NA	not	0.139927	0.240273
Solyc01g091690	175.04	0.035864	0.839468	not	3.73537	4.56221
Solyc01g091700	327.629	1.4981	0.000991381	up	8.02144	26.378
Solyc01g091710	537.418	0.00324256	0.999695	not	19.9538	20.6791
Solyc01g091720	464.221	0.0325573	0.943112	not	20.435	22.9979
Solyc01g091730	2693.01	0.0131595	0.999695	not	126.94	133.807
Solyc01g091740	790.859	-0.00674457	0.999695	not	21.438	21.3825
Solyc01g091750	1099.09	-0.0165314	0.999695	not	56.9589	55.8117
Solyc01g091770	62.5515	0.0017031	0.999695	not	2.48617	2.62744
Solyc01g091780	168.647	-0.0218277	0.919143	not	9.3832	7.83613
Solyc01g091790	89.8233	0.00423707	0.999695	not	8.46752	9.18846
Solyc01g091800	177.926	0.010981	0.999695	not	7.12332	7.69563
Solyc01g091820	255.432	0.0703949	0.515749	not	6.38112	8.18794
Solyc01g091830	5.27481	0.00041918	0.999695	not	0.21509	0.24071
Solyc01g091840	272.403	0.0156619	0.999695	not	12.7255	14.2722
Solyc01g091850	108.949	0.00396105	0.999695	not	6.29058	6.66696
Solyc01g091860	552.883	-0.037748	0.920289	not	16.7471	15.4644
Solyc01g091880	501.98	-0.0878996	0.545154	not	21.7849	18.7367
Solyc01g091890	550.526	-0.00992133	0.999695	not	52.954	51.8443
Solyc01g091900	400.534	-0.0159633	0.999695	not	15.031	14.3647
Solyc01g091910	1263.09	-0.0353702	0.951768	not	13.6855	12.9762
Solyc01g091920	562.018	0.00653977	0.999695	not	13.4058	14.622
Solyc01g091930	98.9646	-0.0663407	0.219686	not	3.5297	2.23705
Solyc01g091940	328.538	0.0129721	0.999695	not	11.0813	11.8696
Solyc01g091950	1361.68	0.0173899	0.999695	not	37.8552	41.7345
Solyc01g092950	69.0046	-0.0114599	0.990757	not	5.81283	4.88611
Solyc01g093960	4003.55	-0.136623	0.339415	not	274.975	234.81
Solyc01g093965	17.914	-0.00211741	0.999695	not	1.43818	1.34341
Solyc01g093970	805.227	-0.0226669	0.999114	not	18.8781	17.9756
Solyc01g093980	8.31936	0.00107329	0.999695	not	0.317588	0.360663
Solyc01g093990	160.555	0.0246707	0.903539	not	6.95336	8.62138
Solyc01g094000	1968.08	0.0191257	0.999695	not	40.7112	43.7654
Solyc01g094010	253.692	-0.021897	0.953353	not	13.0529	11.4468
Solyc01g094020	577.565	0.0351064	0.855681	not	14.8597	17.9558
Solyc01g094030	1431.05	-0.0232395	0.999695	not	43.3985	42.2519
Solyc01g094040	551.165	0.0431547	0.747493	not	25.4448	31.8772
Solyc01g094050	823.123	0.00458133	0.999695	not	13.8732	14.4213
Solyc01g094060	2283.57	-0.003784	0.999695	not	24.1326	24.4281
Solyc01g094070	3.30523	-0.00164086	NA	not	0.173041	0.110156
Solyc01g094080	209.678	-0.0207321	0.941399	not	7.96619	6.81846
Solyc01g094090	2.26203	4.22967e-05	NA	not	0.11012	0.112935
Solyc01g094100	2.54866	0.00162504	NA	not	0.0552554	0.110529
Solyc01g094110	2.34564	0.00140007	NA	not	0.0750422	0.139694
Solyc01g094150	752.658	0.0216955	0.999695	not	20.3198	22.022
Solyc01g094170	586.813	-0.0155737	0.999695	not	20.5363	19.2524
Solyc01g094180	52.7588	0.00907176	0.999695	not	5.18272	6.05017
Solyc01g094190	255.302	-0.024693	0.951547	not	12.2772	10.9412
Solyc01g094200	4215.88	-0.0992722	0.492186	not	123.91	106.959
Solyc01g094210	3.63875	-0.00135413	NA	not	0.205826	0.160983
Solyc01g094220	263.761	-0.354545	0.0876208	not	16.9247	12.1981
Solyc01g094230	42.7317	0.00828502	0.999695	not	1.14869	1.38367
Solyc01g094240	14.0985	-4.3789e-05	0.999695	not	0.741211	0.755661
Solyc01g094260	6.91056	0.0083485	0.73894	not	0.163764	0.485306
Solyc01g094280	736.528	0.0112109	0.999695	not	25.6092	27.1302
Solyc01g094290	2038.74	-0.0658169	0.716465	not	31.6412	28.3395
Solyc01g094330	216.121	0.0660775	0.462741	not	4.89954	6.55825
Solyc01g094340	242.818	0.585044	0.107005	not	3.72437	7.57855
Solyc01g094350	2116.89	0.0390898	0.969382	not	41.1877	44.4909
Solyc01g094360	45.9284	0.00185944	0.999695	not	2.18606	2.29833
Solyc01g094370	379.778	-0.0216559	0.983197	not	22.0678	20.3111
Solyc01g094410	4879.98	-0.976112	0.00319548	not	122.914	57.7001
Solyc01g094420	1807.15	0.0427963	0.918237	not	43.1986	47.5148
Solyc01g094460	1418.51	0.627657	0.00873053	not	31.7572	54.2913
Solyc01g094470	976.209	-0.00193833	0.999695	not	124.628	126.201
Solyc01g094480	4986.45	0.00284629	0.999695	not	139.705	143.617
Solyc01g094500	110.495	-0.01807	0.96104	not	3.84439	3.28777
Solyc01g094510	10.3181	-0.00371816	0.999695	not	1.84883	1.41828
Solyc01g094520	326.042	0.0457046	0.805134	not	11.3205	13.4775
Solyc01g094530	633.93	0.0211199	0.999695	not	22.5229	24.5711
Solyc01g094540	862.857	0.017113	0.999695	not	43.3944	46.1967
Solyc01g094550	1573.01	0.011752	0.999695	not	51.4453	54.4735
Solyc01g094560	915.78	-0.0378029	0.929163	not	76.4113	70.8816
Solyc01g094570	582.416	-0.0107785	0.999695	not	15.8438	15.3115
Solyc01g094580	1396.85	-0.00245737	0.999695	not	26.4333	26.747
Solyc01g094590	138.126	0.00649254	0.999695	not	6.79932	8.05449
Solyc01g094600	29.7479	0.0158962	0.819319	not	0.72076	1.15859
Solyc01g094610	30.4563	0.00173958	0.999695	not	1.1296	1.22873
Solyc01g094620	2526.22	0.0338753	0.966797	not	19.5124	21.3425
Solyc01g094630	649.9	-0.00844134	0.999695	not	36.441	35.8745
Solyc01g094640	1184.03	0.0120389	0.999695	not	19.0019	20.1737
Solyc01g094650	26.1629	-0.0128555	0.904107	not	1.32036	0.918218
Solyc01g094660	1130.2	-0.0281275	0.969382	not	19.3222	18.134
Solyc01g094670	675.543	0.0251679	0.993388	not	19.4373	21.1214
Solyc01g094680	2671.26	-9.94716e-05	0.999695	not	71.6131	73.1554
Solyc01g094690	1713.42	0.0489107	0.784004	not	74.4668	88.1036
Solyc01g094700	1522.74	-0.042834	0.872226	not	59.1092	53.5876
Solyc01g094720	1144.37	-0.0206689	0.999695	not	30.1742	29.2704
Solyc01g094750	50.1508	-0.0039643	0.999695	not	1.81028	1.65497
Solyc01g094760	341.53	0.024583	0.969601	not	9.25649	10.4108
Solyc01g094770	1069.91	0.0199173	0.999695	not	52.8318	57.2354
Solyc01g094780	61.1425	-0.0119899	0.992408	not	4.54241	3.90673
Solyc01g094790	1143.26	-0.0274877	0.886063	not	49.1606	41.3068
Solyc01g094800	6174.1	-0.000379673	0.999695	not	53.0815	54.1535
Solyc01g094810	624.635	0.0817296	0.472586	not	37.2337	47.4211
Solyc01g094820	300.947	0.0184819	0.999695	not	9.85726	10.8003
Solyc01g094830	596.492	-0.00538934	0.999695	not	9.1926	9.03309
Solyc01g094840	408.06	0.0727478	0.583121	not	18.3181	22.4631
Solyc01g094850	60.6098	0.00145595	0.999695	not	2.03678	2.13531
Solyc01g094860	446.188	0.0351837	0.895826	not	7.63938	8.93433
Solyc01g094870	318.295	-0.0222363	0.906872	not	21.3947	17.4094
Solyc01g094880	1451.79	0.00457108	0.999695	not	21.6112	22.3365
Solyc01g094890	1455.22	-0.0348058	0.851881	not	39.7703	33.7327
Solyc01g094910	11.1163	-0.00420874	0.999695	not	0.357741	0.24827
Solyc01g094915	3.05566	-0.00199877	NA	not	0.450534	0.311669
Solyc01g094920	2132.84	-0.261232	0.0791106	not	86.208	69.0691
Solyc01g094930	2329.59	0.0121371	0.999695	not	78.6192	82.1608
Solyc01g094940	1439.6	0.0293318	0.977446	not	43.7086	47.6841
Solyc01g094950	6613.75	-0.0700146	0.689764	not	277.635	247.319
Solyc01g094960	356.908	0.0272037	0.966797	not	6.06765	6.80309
Solyc01g094970	139.991	-0.0251972	0.607124	not	7.29227	4.45968
Solyc01g094980	6.78879	0.00565232	0.943634	not	0.613803	1.20807
Solyc01g094990	12.7565	-0.00897481	0.920289	not	0.615964	0.373535
Solyc01g095000	225.96	-0.0386372	0.754412	not	13.2394	10.7835
Solyc01g095010	323.369	-0.0177144	0.999695	not	16.1122	15.4416
Solyc01g095020	2226.33	0.000992831	0.999695	not	31.5801	32.3193
Solyc01g095030	1125.73	0.00162235	0.999695	not	41.4371	42.646
Solyc01g095040	2854.75	0.0600878	0.873757	not	70.4232	78.0305
Solyc01g095050	6032.78	-0.00808142	0.999695	not	464.932	466.152
Solyc01g095060	69.3173	-0.0101006	0.999695	not	12.9682	11.6349
Solyc01g095070	1916.49	0.0363695	0.941349	not	99.6938	110.53
Solyc01g095080	384.511	1.60203	8.08126e-05	up	5.18083	17.6376
Solyc01g095090	180.911	-0.0186202	0.987102	not	6.20784	5.64071
Solyc01g095100	139.585	-0.948877	0.00496	not	9.55922	4.52568
Solyc01g095110	259.005	-0.00209452	0.999695	not	6.40416	6.45362
Solyc01g095120	495.186	0.0230317	0.998283	not	17.1607	18.6858
Solyc01g095130	71.4351	0.0117576	0.983197	not	3.30079	4.07477
Solyc01g095140	187.277	-0.0187753	0.850569	not	19.5175	14.127
Solyc01g095150	2591.83	-0.394084	0.00843322	not	210.036	155.599
Solyc01g095160	53.2992	0.00544162	0.999695	not	1.36729	1.55108
Solyc01g095180	247.68	-0.0147227	0.999695	not	13.3127	12.8019
Solyc01g095190	5.74428	0.00202719	0.999695	not	0.20122	0.324353
Solyc01g095200	2998.41	-0.0442874	0.901049	not	128.595	120.846
Solyc01g095210	1010.45	-0.0308875	0.965148	not	22.984	21.7358
Solyc01g095220	402.847	-0.000482244	0.999695	not	55.8685	56.93
Solyc01g095230	867.05	-0.0119516	0.999695	not	32.4186	32.1557
Solyc01g095240	77.4389	1.13309	0.00901074	up	2.28904	5.9814
Solyc01g095250	2.14578	-7.77402e-05	NA	not	0.153008	0.147401
Solyc01g095260	3.77736	-0.0079336	NA	not	0.496574	0.10752
Solyc01g095270	372.973	0.0236867	0.943136	not	15.7943	18.9308
Solyc01g095280	655.077	0.0197209	0.999695	not	26.8038	29.0282
Solyc01g095290	251.438	0.0216881	0.979559	not	8.04091	9.12702
Solyc01g095300	1203.75	-0.165135	0.262322	not	23.3122	19.5138
Solyc01g095320	449.36	0.00536195	0.999695	not	7.08841	7.56612
Solyc01g095350	2.73975	-0.00107646	NA	not	0.334385	0.249536
Solyc01g095360	93.5862	-0.0304846	0.665935	not	6.1887	4.34391
Solyc01g095370	763.955	-0.0222599	0.999094	not	25.4519	24.386
Solyc01g095390	291.765	-0.033551	0.886272	not	8.94292	7.80857
Solyc01g095400	2602.65	0.0259476	0.994704	not	81.0246	87.4376
Solyc01g095410	4084.61	-0.0432583	0.921963	not	275.002	263.069
Solyc01g095420	609.02	-0.00505944	0.999695	not	33.811	33.9941
Solyc01g095430	1059.88	0.112698	0.435802	not	63.5801	75.9286
Solyc01g095450	29.6059	-0.0128257	0.840131	not	1.82404	1.07965
Solyc01g095460	2130.2	-0.0632266	0.76479	not	72.2451	66.0725
Solyc01g095470	1554.69	0.00115794	0.999695	not	48.3685	49.4621
Solyc01g095480	886.809	0.0332438	0.962602	not	46.5555	51.0444
Solyc01g095490	329.294	-0.0266173	0.948678	not	23.8612	21.4164
Solyc01g095500	100.38	0.0258465	0.775508	not	4.78323	6.69908
Solyc01g095510	295.006	-0.0165727	0.964476	not	11.3979	9.64326
Solyc01g095515	10.9686	0.00221447	0.999695	not	1.47662	1.85438
Solyc01g095530	177.365	-0.0125571	0.916212	not	24.7567	17.2601
Solyc01g095540	368.981	6.17133e-05	0.999695	not	12.0141	12.289
Solyc01g095550	5.54584	-0.00241974	0.999695	not	0.174965	0.132027
Solyc01g095560	12.5899	0.00573577	0.987074	not	0.743853	1.11141
Solyc01g095570	1929.21	0.00554825	0.999695	not	63.4705	66.0069
Solyc01g095580	1482.63	0.0104238	0.999695	not	38.3958	41.2616
Solyc01g095590	2594.58	0.0715155	0.698107	not	39.1014	45.564
Solyc01g095600	55.3512	-0.00874637	0.999695	not	1.42673	1.22924
Solyc01g095610	185.597	-0.0269339	0.895278	not	7.18477	6.08596
Solyc01g095620	3194.8	0.0599225	0.725621	not	100.477	118.365
Solyc01g095630	2316.09	-0.924579	0.000307971	not	135.732	68.374
Solyc01g095640	3.11174	0.00079197	NA	not	0.552135	0.674434
Solyc01g095650	66.3292	0.0142793	0.865171	not	3.84975	5.86557
Solyc01g095670	1004.64	-0.0190657	0.999695	not	36.8901	35.9181
Solyc01g095680	877.492	0.0237501	0.994646	not	44.8772	49.3383
Solyc01g095690	133.559	0.825735	0.0127591	not	1.79536	3.66642
Solyc01g095700	274.728	0.0475083	0.427792	not	12.2666	18.155
Solyc01g095710	725.013	-0.00164954	0.999695	not	10.4012	10.5754
Solyc01g095720	279.255	-0.229452	0.188184	not	8.22508	5.8055
Solyc01g095730	2012.13	-0.0104676	0.999695	not	24.4599	24.1255
Solyc01g095740	1442.51	0.0441955	0.904383	not	29.3529	32.4124
Solyc01g095750	63.3667	-0.0360448	0.493326	not	2.25792	1.47676
Solyc01g095760	10.7304	0.000574507	0.999695	not	0.41832	0.442781
Solyc01g095770	8.48572	0.00323024	0.8659	not	0.0687886	0.332495
Solyc01g095790	2681.11	0.0294842	0.956634	not	88.9378	100.287
Solyc01g095800	675.436	0.00828146	0.999695	not	18.8408	19.845
Solyc01g095810	3.30382	-0.00391977	NA	not	0.353749	0.127368
Solyc01g095890	888.352	-0.00614175	0.999695	not	16.1014	16.1506
Solyc01g095895	56.009	-0.0208596	0.803446	not	13.0898	9.22759
Solyc01g095900	772.253	-0.00405984	0.999695	not	7.43564	7.50896
Solyc01g095930	2.96781	0.00259897	NA	not	0.0562161	0.142873
Solyc01g095960	3911.14	0.0167748	0.999114	not	145.592	161.818
Solyc01g095970	713.726	-0.0148703	0.999695	not	18.26	17.8806
Solyc01g095980	225.233	0.00160041	0.999695	not	9.69371	9.95218
Solyc01g095990	2939.18	-0.0186335	0.989354	not	65.6925	62.5377
Solyc01g096000	254.34	0.0484666	0.746967	not	13.57	16.5577
Solyc01g096010	1063.27	0.00067422	0.999695	not	15.1628	15.5077
Solyc01g096020	315.697	0.0103707	0.999695	not	12.9385	14.1463
Solyc01g096030	414.558	0.0140587	0.999695	not	10.5245	11.3884
Solyc01g096040	22146	0.0173598	0.999695	not	724.339	793.346
Solyc01g096050	1388.57	0.0316442	0.868033	not	33.6475	41.127
Solyc01g096060	1663.05	-0.0358402	0.966797	not	28.3202	27.1424
Solyc01g096070	66.2627	0.0237072	0.706539	not	1.05683	1.61167
Solyc01g096080	201.874	0.0465795	0.722006	not	10.3083	12.8615
Solyc01g096090	1301.32	-0.0241167	0.992408	not	138.593	131.346
Solyc01g096100	749.703	0.83311	1.11115e-05	not	14.9811	28.5032
Solyc01g096110	1970.04	-0.0792396	0.655397	not	15.615	14.1445
Solyc01g096120	2.90181	0.00255668	NA	not	0.0829817	0.184939
Solyc01g096130	417.899	0.0484184	0.715062	not	22.8776	28.5567
Solyc01g096140	468.43	0.469395	0.0669564	not	11.5345	18.4437
Solyc01g096150	458.924	0.0540474	0.692053	not	25.0494	30.9863
Solyc01g096160	529.99	0.0126563	0.999695	not	9.00781	9.65163
Solyc01g096170	8.67362	0.00302581	0.999695	not	0.161906	0.244384
Solyc01g096180	359.672	-0.0022102	0.999695	not	18.6238	18.8867
Solyc01g096190	731.077	0.0159708	0.999695	not	9.64456	10.3039
Solyc01g096200	1216.56	-0.0365475	0.868334	not	17.72	15.5324
Solyc01g096210	474.849	-0.018722	0.999695	not	15.7968	15.2664
Solyc01g096220	197.322	-0.0925151	0.217271	not	13.074	8.92432
Solyc01g096230	155.249	0.0105414	0.999695	not	4.97952	5.47216
Solyc01g096240	1507.11	-0.00767564	0.999695	not	77.8113	77.9566
Solyc01g096250	201.129	-0.014343	0.999695	not	10.7211	9.95163
Solyc01g096260	1361.86	0.0158804	0.999695	not	75.9366	81.6516
Solyc01g096270	2843.39	-0.016929	0.999695	not	210.257	207.09
Solyc01g096280	98.3042	-0.0206297	0.73861	not	4.33574	2.8403
Solyc01g096290	5240.3	0.00848896	0.999695	not	460.427	480.205
Solyc01g096300	125.415	-0.00162709	0.999695	not	2.9082	2.91726
Solyc01g096320	21.1842	0.00186899	0.999695	not	1.05082	1.15593
Solyc01g096330	6.08929	-0.00334641	0.999695	not	0.773815	0.524377
Solyc01g096340	413.844	-0.338273	0.0763573	not	41.7745	30.797
Solyc01g096350	1399.04	-0.00576983	0.999695	not	30.7439	30.9191
Solyc01g096360	321.205	-0.00795277	0.999695	not	9.85426	9.46717
Solyc01g096370	362.009	0.00363825	0.999695	not	13.4687	14.0807
Solyc01g096380	40.2835	-0.00965888	0.955556	not	3.22745	2.28786
Solyc01g096390	5056.24	-0.0094954	0.999695	not	59.4953	59.7849
Solyc01g096400	52.1257	0.0182383	0.696043	not	1.52587	2.68486
Solyc01g096405	5.02806	7.27453e-05	0.999695	not	1.16981	1.19066
Solyc01g096410	66.3558	0.0126876	0.985492	not	1.49063	1.81621
Solyc01g096420	49.8633	1.80945	0.00758149	up	1.00558	4.49099
Solyc01g096430	393.502	0.00171339	0.999695	not	22.6946	23.2505
Solyc01g096440	45.2744	0.00058322	0.999695	not	1.32516	1.37132
Solyc01g096450	4827.58	0.0172558	0.999695	not	156.866	173.248
Solyc01g096460	331.289	0.0229422	0.980733	not	14.8803	16.755
Solyc01g096470	2840.93	-0.0074435	0.999695	not	120.396	118.836
Solyc01g096480	463.939	0.00733853	0.999695	not	30.5766	32.1697
Solyc01g096490	2958.01	-0.00434617	0.999695	not	32.3834	32.7801
Solyc01g096500	2440.5	0.00592195	0.999695	not	48.554	50.6568
Solyc01g096510	103.572	-0.0159148	0.611154	not	12.5199	5.84144
Solyc01g096520	792.361	-0.00837839	0.999695	not	52.031	51.8555
Solyc01g096530	491.154	-0.00691433	0.999695	not	29.9378	29.8286
Solyc01g096540	1351.36	-0.0346393	0.956981	not	22.987	21.8914
Solyc01g096550	574.089	-0.0190958	0.999695	not	15.3803	14.8635
Solyc01g096560	37.0655	0.00219268	0.999695	not	0.995488	1.0815
Solyc01g096570	4261.17	0.0166986	0.999695	not	142.152	150.402
Solyc01g096580	2483.93	0.0112118	0.999695	not	196.069	206.424
Solyc01g096590	2214.86	0.0115662	0.999695	not	178.67	187.444
Solyc01g096600	1849.28	-0.00176501	0.999695	not	47.7095	48.4682
Solyc01g096610	453.695	0.00868584	0.999695	not	25.9836	27.5617
Solyc01g096620	557.289	0.0218183	0.961976	not	35.3897	41.0985
Solyc01g096630	716.617	0.0309414	0.766644	not	37.5564	49.7438
Solyc01g096650	47.4235	-0.0188068	0.868033	not	6.75586	5.00535
Solyc01g096660	522.298	-0.0199798	0.986608	not	30.9746	28.3817
Solyc01g096670	1600.99	-0.00520239	0.999695	not	56.7735	56.1429
Solyc01g096680	205.687	0.0139491	0.999695	not	6.13136	6.83996
Solyc01g096700	15244	0.00634839	0.999695	not	422.415	433.815
Solyc01g096710	3029.02	0.0116284	0.999695	not	138.836	145.232
Solyc01g096720	1.90806	0.000804408	NA	not	0.0639668	0.0851543
Solyc01g096730	953.149	-0.00893498	0.999695	not	33.6944	33.2193
Solyc01g096740	1495.07	-0.170879	0.240694	not	61.8943	51.8581
Solyc01g096750	3420.51	-0.00542088	0.999695	not	81.0695	80.6922
Solyc01g096760	717.271	0.00867061	0.999695	not	33.3311	34.9714
Solyc01g096780	947.59	0.0710245	0.669897	not	29.9222	35.1607
Solyc01g096790	191.548	-0.0154047	0.999695	not	32.306	29.9939
Solyc01g096800	468.149	-0.00990847	0.999695	not	20.3048	20.124
Solyc01g096810	6475.02	0.0450572	0.819853	not	182.235	214.984
Solyc01g096830	2636.49	0.0148757	0.999695	not	40.6029	42.4912
Solyc01g096840	80.849	0.0053121	0.999695	not	2.44139	2.62456
Solyc01g096850	724.619	-0.0246641	0.987074	not	15.2349	14.4283
Solyc01g096860	28.8009	-0.00344286	0.999695	not	1.41921	1.30697
Solyc01g096870	1063.64	-0.0256019	0.995465	not	34.9691	33.7374
Solyc01g096880	673.701	-0.000677685	0.999695	not	20.8208	21.1207
Solyc01g096890	252.029	0.041205	0.835039	not	6.99827	8.36114
Solyc01g096900	1880.88	0.0477136	0.895278	not	31.251	34.6122
Solyc01g096910	872.909	0.0193388	0.999695	not	25.2658	27.5411
Solyc01g096920	1140.88	0.0491127	0.850569	not	27.0973	30.7395
Solyc01g096930	294.196	0.00908699	0.999695	not	4.35487	4.63398
Solyc01g096940	2045.34	-0.0135617	0.999695	not	51.4592	48.1853
Solyc01g096950	539.173	0.0029499	0.999695	not	14.1277	14.5506
Solyc01g096960	151.869	0.0174517	0.986608	not	5.57307	6.43115
Solyc01g096970	75.2082	-0.010706	0.994999	not	3.12008	2.65574
Solyc01g096980	5.50979	0.000303503	0.999695	not	0.289127	0.312349
Solyc01g096990	853.489	-0.0121547	0.999695	not	31.1317	30.8999
Solyc01g097000	357.932	0.0169636	0.987353	not	8.78864	10.1642
Solyc01g097010	3238.02	-0.0153598	0.999695	not	144.643	143.826
Solyc01g097020	934.759	-0.0236961	0.990757	not	119.691	112.952
Solyc01g097030	1351.75	-0.00592259	0.999695	not	28.9543	29.1542
Solyc01g097040	656.152	0.0554552	0.717529	not	11.2493	13.61
Solyc01g097050	3.61713	-0.000161499	NA	not	0.251573	0.245615
Solyc01g097060	1040.83	0.7871	0.0216125	not	64.1846	129.842
Solyc01g097070	446.875	0.0142953	0.999695	not	22.4811	24.6012
Solyc01g097080	30.5655	-0.00290135	0.999695	not	2.49097	2.35985
Solyc01g097110	132.893	0.0281087	0.866599	not	1.60548	2.00675
Solyc01g097120	1561.34	0.0627232	0.674711	not	50.2981	60.7221
Solyc01g097130	485.927	0.0319448	0.953846	not	11.2166	12.5233
Solyc01g097140	356.43	0.00800337	0.999695	not	28.255	30.0821
Solyc01g097150	184.241	0.0124382	0.999695	not	19.6924	22.1012
Solyc01g097160	365.329	0.072269	0.474348	not	9.81628	12.8081
Solyc01g097170	392.98	-0.0749749	0.549115	not	32.3308	26.8872
Solyc01g097190	2019.78	0.00553764	0.999695	not	64.7114	66.9215
Solyc01g097200	117.585	-0.0258426	0.870247	not	11.242	9.23081
Solyc01g097220	27.0224	-0.00471452	0.999695	not	1.47018	1.25136
Solyc01g097230	222.191	0.00266393	0.999695	not	13.7524	14.2566
Solyc01g097240	1023.46	0.00402928	0.0407949	not	0.971375	67.7931
Solyc01g097250	358.658	0.0124195	0.999695	not	14.754	15.8623
Solyc01g097260	104.24	0.0281596	0.8569	not	3.37085	4.27603
Solyc01g097280	20.6317	1.37492	0.0804582	not	0.606471	2.55317
Solyc01g097290	2843.22	0.0405608	0.83826	not	145.178	172.875
Solyc01g097300	688.541	-0.0214896	0.999542	not	62.2887	59.3795
Solyc01g097310	944.997	0.0537931	0.807845	not	59.5652	68.4394
Solyc01g097320	1718.82	0.0573892	0.816382	not	16.0846	18.2727
Solyc01g097330	872.621	0.343456	0.0836079	not	24.6934	35.2899
Solyc01g097340	1341.83	-0.0177652	0.983197	not	53.2722	47.5861
Solyc01g097350	1034.85	-0.00292607	0.999695	not	48.8738	49.4787
Solyc01g097360	633.601	0.00175405	0.999695	not	73.2335	75.0569
Solyc01g097370	2.35682	0.000511954	NA	not	0.0939362	0.109094
Solyc01g097380	11.3705	-0.000180752	0.999695	not	0.656576	0.66266
Solyc01g097390	274.399	0.00124068	0.999695	not	12.4489	12.7194
Solyc01g097400	94.69	-0.00421157	0.999695	not	7.29122	7.0336
Solyc01g097420	47.27	-0.00936887	0.998283	not	4.9077	4.13649
Solyc01g097430	34.0787	-0.0017627	0.999695	not	0.799381	0.780201
Solyc01g097440	1537.16	0.0163415	0.999695	not	36.1453	38.206
Solyc01g097450	965.366	-0.00832655	0.999695	not	94.7986	93.7099
Solyc01g097460	1543.79	0.0266733	0.993515	not	79.4733	85.3367
Solyc01g097470	4.64645	0.00448107	0.731397	not	0.0773885	0.486161
Solyc01g097500	4580.47	0.0478119	0.899206	not	116.295	127.6
Solyc01g097510	744.509	0.849328	0.00237719	not	22.7264	45.517
Solyc01g097520	2701.4	1.11797	2.92693e-06	up	82.6954	193.266
Solyc01g097530	2.65792	-0.00312423	NA	not	0.721689	0.370082
Solyc01g097540	219.901	0.0103145	0.999695	not	10.8264	11.7091
Solyc01g097550	31.7668	-0.0111251	0.955606	not	1.99969	1.48881
Solyc01g097570	5.67698	0.00329358	0.969129	not	0.247006	0.59121
Solyc01g097600	878.069	0.015406	0.999695	not	18.8184	19.9574
Solyc01g097610	465.785	0.00901498	0.999695	not	21.9907	23.1627
Solyc01g097630	44.8132	0.0287379	0.307926	not	1.29991	2.71395
Solyc01g097640	1727.5	0.0120331	0.999695	not	24.989	26.2619
Solyc01g097650	117.597	0.0104845	0.999695	not	3.60762	4.03272
Solyc01g097670	86.212	0.0133899	0.997983	not	1.78134	2.08257
Solyc01g097690	15.0067	0.00802195	0.934057	not	0.660048	1.10267
Solyc01g097710	15.6824	-0.00801776	0.965148	not	1.09753	0.759202
Solyc01g097720	12.4846	0.00260539	0.999695	not	0.644152	0.765601
Solyc01g097730	452.295	0.0154819	0.999695	not	10.2778	11.188
Solyc01g097740	1685.72	-0.002906	0.999695	not	76.9941	77.8015
Solyc01g097760	7959.41	0.0167575	0.999695	not	404.991	428.973
Solyc01g097770	1997.55	0.0143722	0.999695	not	34.7718	37.2574
Solyc01g097790	450.615	-0.0313681	0.938278	not	20.3891	18.619
Solyc01g097800	420.521	-0.00516116	0.999695	not	19.8744	19.8912
Solyc01g097810	2187.25	-0.00531749	0.999695	not	60.4064	61.0022
Solyc01g097820	486.723	-0.0560516	0.771737	not	12.0045	10.7025
Solyc01g097840	601.356	-0.0265548	0.979008	not	13.2225	12.4649
Solyc01g097850	2.95956	-0.00331286	NA	not	0.528894	0.241978
Solyc01g097860	306.155	0.0236669	0.983197	not	12.8962	14.3596
Solyc01g097870	4869.64	0.0328905	0.956981	not	309.514	342.605
Solyc01g097880	1011.11	0.0295038	0.978869	not	58.6445	63.8254
Solyc01g097890	1578.64	0.0273059	0.980729	not	54.3658	59.7012
Solyc01g097910	317.373	0.424571	0.049235	not	14.0668	21.2147
Solyc01g097920	129.561	0.037244	0.598826	not	5.47313	7.78672
Solyc01g097950	409.845	-0.0177943	0.999114	not	21.3956	19.8708
Solyc01g097970	537.293	-0.0370631	0.731397	not	53.2975	42.0782
Solyc01g097980	944.248	0.00483493	0.999695	not	16.6767	17.3591
Solyc01g097990	27.5139	-0.00940876	0.987353	not	4.02218	3.21152
Solyc01g098000	1326.93	0.0182173	0.999695	not	72.3395	77.8869
Solyc01g098010	6.46409	0.00412375	0.999663	not	0.30134	0.474383
Solyc01g098020	80.0796	0.0224368	0.863734	not	5.8188	7.71482
Solyc01g098030	1849.64	0.0011216	0.999695	not	61.0255	62.6144
Solyc01g098040	998.776	0.0247328	0.999695	not	35.1034	37.8414
Solyc01g098060	24.9104	-0.00221463	0.999695	not	3.6891	3.21385
Solyc01g098070	8.78711	0.00546175	0.977446	not	0.855648	1.38692
Solyc01g098080	240.317	-0.00435729	0.999695	not	5.55999	5.53371
Solyc01g098090	2087.92	-0.00996147	0.999695	not	40.0303	40.109
Solyc01g098100	751.129	-0.0111445	0.999695	not	60.2759	58.914
Solyc01g098110	1641.98	-0.0248552	0.949235	not	20.614	18.4145
Solyc01g098140	118.609	-0.0109019	0.999695	not	3.66967	3.24134
Solyc01g098150	259.371	0.00492881	0.999695	not	5.95505	6.28315
Solyc01g098160	2099.92	0.0137916	0.999695	not	48.7092	51.2116
Solyc01g098170	1089.55	-0.0137916	0.999695	not	15.0804	14.6641
Solyc01g098180	2112.5	0.0203604	0.999695	not	42.8046	46.3683
Solyc01g098190	810.12	-0.0116862	0.999695	not	22.2734	20.8239
Solyc01g098200	479.683	0.0197745	0.999695	not	16.8131	18.2569
Solyc01g098210	436.265	0.0236611	0.986608	not	20.2311	22.428
Solyc01g098230	743.605	-0.00504765	0.999695	not	24.0048	24.2807
Solyc01g098240	121.757	-0.0396661	0.67289	not	1.90333	1.46669
Solyc01g098250	2358.09	0.0279788	0.990599	not	42.0701	45.3846
Solyc01g098290	2.73456	-0.00284522	NA	not	1.47	0.299865
Solyc01g098320	282.772	-0.0224483	0.990757	not	16.4096	15.403
Solyc01g098330	5.99316	-0.00492967	0.970575	not	0.405391	0.233936
Solyc01g098340	1053.21	-0.0071519	0.999695	not	22.6105	22.6875
Solyc01g098350	1294.06	0.00224402	0.999695	not	39.2682	40.266
Solyc01g098380	1271.66	-0.0140133	0.999695	not	55.7287	54.8338
Solyc01g098390	700.233	0.00448832	0.999695	not	19.3777	20.5508
Solyc01g098400	1024.27	0.0303229	0.686569	not	56.3998	80.4155
Solyc01g098410	125.307	-0.0382169	0.721107	not	4.90997	3.9067
Solyc01g098420	5.01094	0.00518786	0.912307	not	0.440297	1.11258
Solyc01g098430	1077.06	0.0372135	0.932646	not	17.7556	19.829
Solyc01g098440	27.6375	-0.0040989	0.999695	not	1.15714	0.999923
Solyc01g098450	306.917	0.000694513	0.999695	not	6.53781	6.70449
Solyc01g098460	555.111	-0.0396933	0.859693	not	11.5433	10.1826
Solyc01g098480	82.294	0.0147986	0.983197	not	2.55743	3.05654
Solyc01g098490	2.60629	-0.00153788	NA	not	0.12663	0.087928
Solyc01g098500	383.015	-0.0308664	0.876902	not	15.1847	12.9335
Solyc01g098520	91.269	-0.0267385	0.825147	not	12.4074	9.78107
Solyc01g098530	21.0847	0.0111351	0.903608	not	3.20669	5.03999
Solyc01g098540	110.117	-0.0540576	0.394074	not	5.86386	4.11741
Solyc01g098550	1398.51	-0.0416753	0.913578	not	65.0667	61.3845
Solyc01g098560	518.485	-0.00445338	0.999695	not	18.2092	18.2825
Solyc01g098570	8.03391	-0.00486811	0.954279	not	0.612904	0.297602
Solyc01g098580	274.403	-0.0136565	0.999695	not	13.9122	13.3256
Solyc01g098590	441.163	0.0341274	0.900485	not	21.9028	25.5991
Solyc01g098600	532.583	-0.0376447	0.903539	not	27.8689	25.3128
Solyc01g098610	1166.88	-0.00804881	0.999695	not	32.8769	32.7732
Solyc01g098620	23.008	0.00796154	0.992863	not	1.57689	2.0691
Solyc01g098630	272.515	0.0133968	0.999695	not	11.4583	12.6771
Solyc01g098640	605.321	0.118521	0.357291	not	24.7315	31.659
Solyc01g098650	417.335	0.00428228	0.999695	not	16.4324	17.2554
Solyc01g098670	3.50968	0.00047629	NA	not	0.1673	0.184325
Solyc01g098690	70.0531	-0.00941791	0.999695	not	1.5292	1.32803
Solyc01g098700	822.326	-0.0413102	0.899206	not	24.5125	22.5155
Solyc01g098710	453.844	0.0431399	0.854976	not	10.4685	12.2141
Solyc01g098720	23.8412	0.0106286	0.853655	not	0.814395	1.47594
Solyc01g098730	551.994	0.0314872	0.868664	not	32.233	39.1386
Solyc01g098740	1140.92	0.0350958	0.793976	not	34.3717	43.4984
Solyc01g098750	289.4	0.0147475	0.999695	not	12.8148	13.9408
Solyc01g098760	5198.58	-0.0505928	0.819853	not	189.733	172.709
Solyc01g098770	2.23535	-0.00198099	NA	not	0.159236	0.0748044
Solyc01g098780	1400.23	-0.0215759	0.999695	not	110.263	106.802
Solyc01g098790	126.759	0.0313134	0.803475	not	4.61679	5.95396
Solyc01g098800	742.397	-0.0769746	0.11467	not	31.3769	17.8702
Solyc01g098810	447.454	-0.0109362	0.999695	not	22.8909	21.8807
Solyc01g098820	4.39459	-0.00113538	NA	not	0.163764	0.141594
Solyc01g098830	284.06	0.019022	0.990757	not	15.1942	17.2662
Solyc01g098840	1185.81	0.0690724	0.692098	not	39.9483	46.6552
Solyc01g098850	2.58897	-0.00217174	NA	not	0.190879	0.0924087
Solyc01g098860	2.33207	0.00277734	NA	not	0.0876553	0.247764
Solyc01g098870	1723.43	-0.00864264	0.999695	not	26.2663	26.3841
Solyc01g098880	3125.31	0.00886034	0.999695	not	99.488	103.319
Solyc01g098900	701.745	-0.0148912	0.999695	not	35.6215	35.0098
Solyc01g098910	1354.54	-0.391981	0.00842123	not	66.9268	49.8491
Solyc01g098920	4556.23	0.0352046	0.951114	not	101.434	111.286
Solyc01g098930	51.0488	0.00254957	0.999695	not	3.11675	3.33178
Solyc01g098940	6.25618	0.00659362	0.784976	not	0.0960649	0.319713
Solyc01g098950	62.488	0.0033615	0.999695	not	4.39422	4.84203
Solyc01g098970	7.08835	-0.00400877	0.995465	not	0.346917	0.213495
Solyc01g098980	398.551	0.0245754	0.708148	not	3.87049	5.78377
Solyc01g098990	503.044	-0.00588049	0.999695	not	24.6782	24.705
Solyc01g099000	73.9859	0.0204446	0.8659	not	1.89705	2.58822
Solyc01g099010	5.71773	-0.00047865	0.999695	not	0.257155	0.241516
Solyc01g099020	17.0218	0.00757915	0.952468	not	0.566836	0.901612
Solyc01g099030	109.467	-0.00824854	0.999695	not	4.73769	4.07928
Solyc01g099035	10.5045	0.00464483	0.999695	not	1.61591	2.23121
Solyc01g099050	6.16257	0.00153411	0.999695	not	0.259142	0.329785
Solyc01g099080	7.69282	0.00159827	0.999695	not	0.825398	0.96067
Solyc01g099090	2012.7	-0.0164837	0.999695	not	41.4438	40.2794
Solyc01g099100	1206.91	-0.0808856	0.62294	not	30.7025	27.2573
Solyc01g099110	788.25	0.0159357	0.999695	not	19.1369	20.6204
Solyc01g099120	604.455	-0.0167328	0.999695	not	31.1955	30.0595
Solyc01g099130	708.158	0.0233721	0.985111	not	32.5587	36.2202
Solyc01g099140	173.55	0.0213961	0.946948	not	5.64506	6.76219
Solyc01g099150	281.903	-0.0120644	0.999695	not	6.66051	6.02578
Solyc01g099160	1161.95	-0.0803287	0.268165	not	33.206	23.1862
Solyc01g099170	2.26189	-0.00103877	NA	not	0.106635	0.0817622
Solyc01g099200	39.5422	-0.0176515	0.841005	not	1.02026	0.704052
Solyc01g099210	18.0679	-0.00339246	0.999695	not	0.423213	0.35465
Solyc01g099220	1064.74	-0.038861	0.868664	not	11.4223	10.1544
Solyc01g099230	666.092	-0.00894723	0.999695	not	14.7275	14.6838
Solyc01g099240	834.066	0.0486247	0.808782	not	37.8449	44.4212
Solyc01g099250	5.02149	0.000475118	0.999695	not	0.111132	0.122071
Solyc01g099260	92.656	0.00775059	0.999695	not	4.10138	4.62897
Solyc01g099270	71.2085	0.0155107	0.782239	not	2.05031	3.3999
Solyc01g099280	1209.88	0.0545872	0.803475	not	26.809	30.5467
Solyc01g099290	348.896	0.0425677	0.558463	not	9.05225	12.7127
Solyc01g099300	1077.69	0.0100916	0.999695	not	22.1191	23.2899
Solyc01g099310	335.957	-0.0773824	0.547405	not	15.3499	12.8511
Solyc01g099340	174.037	-0.00181575	0.999695	not	6.2582	6.31328
Solyc01g099350	1634.03	0.0175518	0.999695	not	36.5649	38.6604
Solyc01g099360	1775.49	0.0453793	0.895222	not	29.7724	33.1724
Solyc01g099370	2566.4	-0.0382649	0.109647	not	178.66	71.3445
Solyc01g099380	453.883	-0.002276	0.999695	not	17.4706	17.7314
Solyc01g099400	1556.62	0.0253309	0.987353	not	71.4098	78.4692
Solyc01g099410	10048.9	0.034598	0.803093	not	776.596	977.184
Solyc01g099420	17.8631	-0.0091815	0.952468	not	4.72038	3.29116
Solyc01g099440	33.2187	-0.00801235	0.999695	not	5.12017	4.38655
Solyc01g099450	11.4906	0.00334731	0.999695	not	0.974715	1.31246
Solyc01g099460	261.598	0.0275354	0.952342	not	5.9342	6.79018
Solyc01g099470	73.6308	0.00469044	0.999695	not	5.63486	6.14421
Solyc01g099480	6.06442	-0.00204873	0.999695	not	0.950909	0.757976
Solyc01g099490	6.98493	-0.00532302	0.944178	not	2.66226	1.31019
Solyc01g099500	28.6736	-0.0131081	0.883323	not	2.97702	1.97087
Solyc01g099520	385.316	-0.511636	0.0182043	not	34.6304	22.8513
Solyc01g099530	165.443	0.0115202	0.999695	not	2.3105	2.51509
Solyc01g099565	4.00252	0.00190733	NA	not	0.640108	0.897307
Solyc01g099580	310.822	-0.000613615	0.999695	not	11.0999	11.3113
Solyc01g099590	7.9395	0.00330271	0.999695	not	0.51677	0.796367
Solyc01g099600	1933	0.140422	0.217961	not	60.7503	86.0222
Solyc01g099620	81.2393	1.69734	0.0336997	up	0.514667	2.43443
Solyc01g099630	357.865	0.0196769	0.990757	not	15.8725	17.8466
Solyc01g099640	178.106	-0.00109657	0.999695	not	20.9094	21.255
Solyc01g099650	223.623	-0.013357	0.999695	not	4.56112	4.23017
Solyc01g099660	32.9652	-0.0083525	0.998713	not	1.02207	0.843403
Solyc01g099670	8684.26	0.00836875	0.999695	not	491.492	513.79
Solyc01g099680	2891.12	-0.0442805	0.947079	not	194.973	186.657
Solyc01g099690	1714.34	-0.00935659	0.999695	not	72.7363	72.7564
Solyc01g099700	1053.96	0.0485781	0.83589	not	36.3283	41.6989
Solyc01g099710	1279.53	0.0392101	0.932468	not	39.7921	44.0026
Solyc01g099720	1125.54	-0.0102018	0.999695	not	46.5273	46.3731
Solyc01g099730	232.118	-0.00228601	0.999695	not	13.9345	14.0715
Solyc01g099740	1249.37	0.0298832	0.974221	not	122.515	133.54
Solyc01g099750	409.089	0.0174394	0.999695	not	15.2395	16.9697
Solyc01g099760	5616.86	0.0193821	0.999695	not	166.436	177.324
[truncated: 20,822 more rows]
