# Supplementary material for: Splicing regulation by RS2Z36 controls ovary patterning and fruit growth in tomato
Source: Plant Mol Biol. 2026 Jun 9;116(4):65. doi: 10.1007/s11103-026-01730-w (PMC13249928; doi:10.1007/s11103-026-01730-w)
Supplement: Supplementary file 6 — Supplementary Material 6. [file 11103_2026_1730_MOESM6_ESM.xlsx]

## Sheet: cassette
module_id	gene_id	gene_name	seqid	strand	lsv_id	event_id	complex	denovo	reference_exon_coord	spliced_with	spliced_with_coord	junction_name	junction_coord	event_size	event_non_changing	event_changing	junction_changing	WT_Ovary_median_psi	X36mt1_Ovary_median_psi	X36mt1_Ovary.WT_Ovary_median_dpsi	X36mt1_Ovary.WT_Ovary_probability_changing	X36mt1_Ovary.WT_Ovary_probability_non_changing
gene:Solyc06g053770.4_1	gene:Solyc06g053770.4	Solyc06g053770.4	SL4.0ch06	-	gene:Solyc06g053770.4:s:34412907-34413049	gene:Solyc06g053770.4_1_CE_1	False	True	34412907-34413049	C2	34410400-34410522	C1_C2	34410522-34412907	129	False	False	False	0.181	0.265	0.044	0.715	0.059
gene:Solyc06g053770.4_1	gene:Solyc06g053770.4	Solyc06g053770.4	SL4.0ch06	-	gene:Solyc06g053770.4:s:34412907-34413049	gene:Solyc06g053770.4_1_CE_1	False	False	34412907-34413049	A	34411622-34411750	C1_A	34411750-34412907	129	False	False	False	0.819	0.735	-0.044	0.715	0.059
gene:Solyc06g053770.4_1	gene:Solyc06g053770.4	Solyc06g053770.4	SL4.0ch06	-	gene:Solyc06g053770.4:t:34410400-34410522	gene:Solyc06g053770.4_1_CE_1	False	True	34410400-34410522	C1	34412907-34413049	C2_C1	34410522-34412907	129	False	False	False	0.221	0.279	0.026	0.688	0.069
gene:Solyc06g053770.4_1	gene:Solyc06g053770.4	Solyc06g053770.4	SL4.0ch06	-	gene:Solyc06g053770.4:t:34410400-34410522	gene:Solyc06g053770.4_1_CE_1	False	False	34410400-34410522	A	34411622-34411750	C2_A	34410522-34411622	129	False	False	False	0.779	0.721	-0.026	0.688	0.069
gene:Solyc01g106030.4_1	gene:Solyc01g106030.4	Solyc01g106030.4	SL4.0ch01	+	gene:Solyc01g106030.4:s:86337767-86337900	gene:Solyc01g106030.4_1_CE_1	True	False	86337767-86337900	C2	86339819-86339926	C1_C2	86337900-86339819	153	False	False	False	0.909	0.914	0.003	0.352	0.407
gene:Solyc01g106030.4_1	gene:Solyc01g106030.4	Solyc01g106030.4	SL4.0ch01	+	gene:Solyc01g106030.4:s:86337767-86337900	gene:Solyc01g106030.4_1_CE_1	True	True	86337767-86337900	A	86339433-86339585	C1_A	86337900-86339433	153	False	False	False	0.018	0	0	0.221	0.776
gene:Solyc01g106030.4_1	gene:Solyc01g106030.4	Solyc01g106030.4	SL4.0ch01	+	gene:Solyc01g106030.4:t:86339819-86339926	gene:Solyc01g106030.4_1_CE_1	True	False	86339819-86339926	C1	86337767-86337900	C2_C1	86337900-86339819	153	False	False	False	0.877	0.888	0.01	0.418	0.292
gene:Solyc01g106030.4_1	gene:Solyc01g106030.4	Solyc01g106030.4	SL4.0ch01	+	gene:Solyc01g106030.4:t:86339819-86339926	gene:Solyc01g106030.4_1_CE_1	True	True	86339819-86339926	A	86339433-86339585	C2_A	86339585-86339819	153	False	False	False	0.061	0.048	-0.007	0.444	0.276
gene:Solyc11g069050.2_1	gene:Solyc11g069050.2	Solyc11g069050.2	SL4.0ch11	+	gene:Solyc11g069050.2:s:51686506-51687517	gene:Solyc11g069050.2_1_CE_1	False	True	51686506-51687517	C2	51690786-51690931	C1_C2	51687517-51690786	190	False	False	False	0.053	0.026	-0.018	0.505	0.298
gene:Solyc11g069050.2_1	gene:Solyc11g069050.2	Solyc11g069050.2	SL4.0ch11	+	gene:Solyc11g069050.2:s:51686506-51687517	gene:Solyc11g069050.2_1_CE_1	False	False	51686506-51687517	A	51688269-51688458	C1_A	51687517-51688269	190	False	False	False	0.947	0.974	0.018	0.505	0.298
gene:Solyc11g069050.2_1	gene:Solyc11g069050.2	Solyc11g069050.2	SL4.0ch11	+	gene:Solyc11g069050.2:t:51690786-51690931	gene:Solyc11g069050.2_1_CE_1	False	True	51690786-51690931	C1	51686506-51687517	C2_C1	51687517-51690786	190	False	False	False	0.073	0.031	-0.034	0.691	0.128
gene:Solyc11g069050.2_1	gene:Solyc11g069050.2	Solyc11g069050.2	SL4.0ch11	+	gene:Solyc11g069050.2:t:51690786-51690931	gene:Solyc11g069050.2_1_CE_1	False	False	51690786-51690931	A	51688269-51688458	C2_A	51688458-51690786	190	False	False	False	0.927	0.969	0.034	0.691	0.128
gene:Solyc01g106040.3_1	gene:Solyc01g106040.3	Solyc01g106040.3	SL4.0ch01	+	gene:Solyc01g106040.3:s:86345378-86345483	gene:Solyc01g106040.3_1_CE_1	True	True	86345378-86345483	C2	86346830-86346889	C1_C2	86345483-86346830	115	False	False	False	0.058	0.003	-0.023	0.493	0.252
gene:Solyc01g106040.3_1	gene:Solyc01g106040.3	Solyc01g106040.3	SL4.0ch01	+	gene:Solyc01g106040.3:s:86345378-86345483	gene:Solyc01g106040.3_1_CE_1	True	True	86345378-86345483	A	86346174-86346288	C1_A	86345483-86346174	115	False	False	False	0.04	0.085	0.023	0.6	0.17
gene:Solyc01g106040.3_1	gene:Solyc01g106040.3	Solyc01g106040.3	SL4.0ch01	+	gene:Solyc01g106040.3:t:86346830-86346889	gene:Solyc01g106040.3_1_CE_1	True	True	86346830-86346889	C1	86345378-86345483	C2_C1	86345483-86346830	115	False	False	False	0.071	0.006	-0.036	0.575	0.153
gene:Solyc01g106040.3_1	gene:Solyc01g106040.3	Solyc01g106040.3	SL4.0ch01	+	gene:Solyc01g106040.3:t:86346830-86346889	gene:Solyc01g106040.3_1_CE_1	True	False	86346830-86346889	A	86346174-86346288	C2_A	86346288-86346830	115	False	False	False	0.929	0.994	0.036	0.575	0.153
gene:Solyc01g006220.3_2	gene:Solyc01g006220.3	Solyc01g006220.3	SL4.0ch01	-	gene:Solyc01g006220.3:s:853037-853217	gene:Solyc01g006220.3_2_CE_1	True	False	853037-853217	C2	851357-851384	C1_C2	851384-853037	108	False	False	False	0.917	0.929	0.003	0.542	0.23
gene:Solyc01g006220.3_2	gene:Solyc01g006220.3	Solyc01g006220.3	SL4.0ch01	-	gene:Solyc01g006220.3:s:853037-853217	gene:Solyc01g006220.3_2_CE_1	True	True	853037-853217	A	852415-852522	C1_A	852522-853037	108	False	False	False	0.003	0.053	0.021	0.51	0.269
gene:Solyc01g006220.3_2	gene:Solyc01g006220.3	Solyc01g006220.3	SL4.0ch01	-	gene:Solyc01g006220.3:t:851357-851384	gene:Solyc01g006220.3_2_CE_1	True	False	851357-851384	C1	853037-853217	C2_C1	851384-853037	108	False	False	False	0.873	0.9	0.02	0.581	0.169
gene:Solyc01g006220.3_2	gene:Solyc01g006220.3	Solyc01g006220.3	SL4.0ch01	-	gene:Solyc01g006220.3:t:851357-851384	gene:Solyc01g006220.3_2_CE_1	True	True	851357-851384	A	852415-852522	C2_A	851384-852415	108	False	False	False	0.056	0.08	0.018	0.548	0.222
gene:Solyc01g106055.1_1	gene:Solyc01g106055.1	Solyc01g106055.1	SL4.0ch01	+	gene:Solyc01g106055.1:s:86366839-86366966	gene:Solyc01g106055.1_1_CE_1	True	True	86366839-86366966	C2	86368373-86368832	C1_C2	86366966-86368373	130	False	False	False	0.051	0.052	0.001	0.446	0.365
gene:Solyc01g106055.1_1	gene:Solyc01g106055.1	Solyc01g106055.1	SL4.0ch01	+	gene:Solyc01g106055.1:s:86366839-86366966	gene:Solyc01g106055.1_1_CE_1	True	False	86366839-86366966	A	86367098-86367227	C1_A	86366966-86367098	130	False	False	False	0.941	0.903	-0.027	0.584	0.193
gene:Solyc01g106055.1_1	gene:Solyc01g106055.1	Solyc01g106055.1	SL4.0ch01	+	gene:Solyc01g106055.1:t:86368209-86368832	gene:Solyc01g106055.1_1_CE_1	True	True	86368373-86368832	C1	86366839-86366966	C2_C1	86366966-86368373	130	False	False	False	0.025	0.032	0.001	0.241	0.697
gene:Solyc01g106055.1_1	gene:Solyc01g106055.1	Solyc01g106055.1	SL4.0ch01	+	gene:Solyc01g106055.1:t:86368209-86368832	gene:Solyc01g106055.1_1_CE_1	True	True	86368373-86368832	A	86367098-86367227	C2_A	86367227-86368373	130	False	False	False	0.093	0.14	0.031	0.592	0.129
gene:Solyc09g008520.4_3	gene:Solyc09g008520.4	Solyc09g008520.4	SL4.0ch09	-	gene:Solyc09g008520.4:s:2041052-2041111	gene:Solyc09g008520.4_3_CE_1	True	True	2041052-2041111	C2	2040600-2040766	C1_C2	2040766-2041052	48	False	False	False	0.043	0.033	-0.005	0.409	0.411
gene:Solyc09g008520.4_3	gene:Solyc09g008520.4	Solyc09g008520.4	SL4.0ch09	-	gene:Solyc09g008520.4:s:2041052-2041111	gene:Solyc09g008520.4_3_CE_1	True	True	2041052-2041111	A	2040886-2040933	C1_A	2040933-2041052	48	False	False	False	0.002	0.026	0.002	0.244	0.717
gene:Solyc09g008520.4_3	gene:Solyc09g008520.4	Solyc09g008520.4	SL4.0ch09	-	gene:Solyc09g008520.4:t:2040600-2040766	gene:Solyc09g008520.4_3_CE_1	True	True	2040600-2040766	C1	2041052-2041111	C2_C1	2040766-2041052	48	False	False	False	0.038	0.029	-0.003	0.304	0.508
gene:Solyc09g008520.4_3	gene:Solyc09g008520.4	Solyc09g008520.4	SL4.0ch09	-	gene:Solyc09g008520.4:t:2040600-2040766	gene:Solyc09g008520.4_3_CE_1	True	True	2040600-2040766	A	2040886-2040933	C2_A	2040766-2040886	48	False	False	False	0.681	0.604	-0.06	0.705	0.054
gene:Solyc09g008520.4_3	gene:Solyc09g008520.4	Solyc09g008520.4	SL4.0ch09	-	gene:Solyc09g008520.4:s:2041052-2041111	gene:Solyc09g008520.4_3_CE_2	True	True	2041052-2041111	C2	2040600-2040766	C1_C2	2040766-2041052	53	False	False	False	0.043	0.033	-0.005	0.409	0.411
gene:Solyc09g008520.4_3	gene:Solyc09g008520.4	Solyc09g008520.4	SL4.0ch09	-	gene:Solyc09g008520.4:s:2041052-2041111	gene:Solyc09g008520.4_3_CE_2	True	False	2041052-2041111	A	2040886-2040938	C1_A	2040938-2041052	53	False	False	False	0.918	0.905	-0.007	0.487	0.292
gene:Solyc09g008520.4_3	gene:Solyc09g008520.4	Solyc09g008520.4	SL4.0ch09	-	gene:Solyc09g008520.4:t:2040600-2040766	gene:Solyc09g008520.4_3_CE_2	True	True	2040600-2040766	C1	2041052-2041111	C2_C1	2040766-2041052	53	False	False	False	0.038	0.029	-0.003	0.304	0.508
gene:Solyc09g008520.4_3	gene:Solyc09g008520.4	Solyc09g008520.4	SL4.0ch09	-	gene:Solyc09g008520.4:t:2040600-2040766	gene:Solyc09g008520.4_3_CE_2	True	True	2040600-2040766	A	2040886-2040938	C2_A	2040766-2040886	53	False	False	False	0.681	0.604	-0.06	0.705	0.054
gene:Solyc01g106190.4_2	gene:Solyc01g106190.4	Solyc01g106190.4	SL4.0ch01	+	gene:Solyc01g106190.4:s:86469762-86469863	gene:Solyc01g106190.4_2_CE_1	True	True	86469762-86469863	C2	86470246-86470425	C1_C2	86469863-86470246	145	False	False	False	0.059	0.085	0.013	0.575	0.191
gene:Solyc01g106190.4_2	gene:Solyc01g106190.4	Solyc01g106190.4	SL4.0ch01	+	gene:Solyc01g106190.4:s:86469762-86469863	gene:Solyc01g106190.4_2_CE_1	True	True	86469762-86469863	A	86469980-86470124	C1_A	86469863-86469980	145	False	False	False	0.773	0.759	-0.003	0.67	0.091
gene:Solyc01g106190.4_2	gene:Solyc01g106190.4	Solyc01g106190.4	SL4.0ch01	+	gene:Solyc01g106190.4:t:86470246-86470425	gene:Solyc01g106190.4_2_CE_1	True	True	86470246-86470425	C1	86469762-86469863	C2_C1	86469863-86470246	145	False	False	False	0.061	0.083	0.016	0.569	0.195
gene:Solyc01g106190.4_2	gene:Solyc01g106190.4	Solyc01g106190.4	SL4.0ch01	+	gene:Solyc01g106190.4:t:86470246-86470425	gene:Solyc01g106190.4_2_CE_1	True	True	86470246-86470425	A	86469980-86470124	C2_A	86470124-86470246	145	False	False	True	0.134	0.011	-0.089	0.903	0.017
gene:Solyc01g106190.4_2	gene:Solyc01g106190.4	Solyc01g106190.4	SL4.0ch01	+	gene:Solyc01g106190.4:s:86469762-86469863	gene:Solyc01g106190.4_2_CE_2	True	True	86469762-86469863	C2	86470246-86470425	C1_C2	86469863-86470246	160	False	False	False	0.059	0.085	0.013	0.575	0.191
gene:Solyc01g106190.4_2	gene:Solyc01g106190.4	Solyc01g106190.4	SL4.0ch01	+	gene:Solyc01g106190.4:s:86469762-86469863	gene:Solyc01g106190.4_2_CE_2	True	True	86469762-86469863	A	86469980-86470139	C1_A	86469863-86469980	160	False	False	False	0.773	0.759	-0.003	0.67	0.091
gene:Solyc01g106190.4_2	gene:Solyc01g106190.4	Solyc01g106190.4	SL4.0ch01	+	gene:Solyc01g106190.4:t:86470246-86470425	gene:Solyc01g106190.4_2_CE_2	True	True	86470246-86470425	C1	86469762-86469863	C2_C1	86469863-86470246	160	False	False	False	0.061	0.083	0.016	0.569	0.195
gene:Solyc01g106190.4_2	gene:Solyc01g106190.4	Solyc01g106190.4	SL4.0ch01	+	gene:Solyc01g106190.4:t:86470246-86470425	gene:Solyc01g106190.4_2_CE_2	True	False	86470246-86470425	A	86469980-86470139	C2_A	86470139-86470246	160	False	False	False	0.802	0.906	0.072	0.769	0.044
gene:Solyc01g106190.4_2	gene:Solyc01g106190.4	Solyc01g106190.4	SL4.0ch01	+	gene:Solyc01g106190.4:s:86469762-86469863	gene:Solyc01g106190.4_2_CE_3	True	True	86469762-86469863	C2	86470246-86470425	C1_C2	86469863-86470246	140	False	False	False	0.059	0.085	0.013	0.575	0.191
gene:Solyc01g106190.4_2	gene:Solyc01g106190.4	Solyc01g106190.4	SL4.0ch01	+	gene:Solyc01g106190.4:s:86469762-86469863	gene:Solyc01g106190.4_2_CE_3	True	False	86469762-86469863	A	86469985-86470124	C1_A	86469863-86469985	140	False	False	False	0.175	0.158	-0.008	0.638	0.116
gene:Solyc01g106190.4_2	gene:Solyc01g106190.4	Solyc01g106190.4	SL4.0ch01	+	gene:Solyc01g106190.4:t:86470246-86470425	gene:Solyc01g106190.4_2_CE_3	True	True	86470246-86470425	C1	86469762-86469863	C2_C1	86469863-86470246	140	False	False	False	0.061	0.083	0.016	0.569	0.195
gene:Solyc01g106190.4_2	gene:Solyc01g106190.4	Solyc01g106190.4	SL4.0ch01	+	gene:Solyc01g106190.4:t:86470246-86470425	gene:Solyc01g106190.4_2_CE_3	True	True	86470246-86470425	A	86469985-86470124	C2_A	86470124-86470246	140	False	False	True	0.134	0.011	-0.089	0.903	0.017
gene:Solyc01g106190.4_2	gene:Solyc01g106190.4	Solyc01g106190.4	SL4.0ch01	+	gene:Solyc01g106190.4:s:86469762-86469863	gene:Solyc01g106190.4_2_CE_4	True	True	86469762-86469863	C2	86470246-86470425	C1_C2	86469863-86470246	155	False	False	False	0.059	0.085	0.013	0.575	0.191
gene:Solyc01g106190.4_2	gene:Solyc01g106190.4	Solyc01g106190.4	SL4.0ch01	+	gene:Solyc01g106190.4:s:86469762-86469863	gene:Solyc01g106190.4_2_CE_4	True	False	86469762-86469863	A	86469985-86470139	C1_A	86469863-86469985	155	False	False	False	0.175	0.158	-0.008	0.638	0.116
gene:Solyc01g106190.4_2	gene:Solyc01g106190.4	Solyc01g106190.4	SL4.0ch01	+	gene:Solyc01g106190.4:t:86470246-86470425	gene:Solyc01g106190.4_2_CE_4	True	True	86470246-86470425	C1	86469762-86469863	C2_C1	86469863-86470246	155	False	False	False	0.061	0.083	0.016	0.569	0.195
gene:Solyc01g106190.4_2	gene:Solyc01g106190.4	Solyc01g106190.4	SL4.0ch01	+	gene:Solyc01g106190.4:t:86470246-86470425	gene:Solyc01g106190.4_2_CE_4	True	False	86470246-86470425	A	86469985-86470139	C2_A	86470139-86470246	155	False	False	False	0.802	0.906	0.072	0.769	0.044
gene:Solyc01g106190.4_3	gene:Solyc01g106190.4	Solyc01g106190.4	SL4.0ch01	+	gene:Solyc01g106190.4:s:86470246-86470425	gene:Solyc01g106190.4_3_CE_1	False	True	86470246-86470425	C2	86471062-86471144	C1_C2	86470425-86471062	135	False	False	False	0.171	0.198	0.015	0.671	0.085
gene:Solyc01g106190.4_3	gene:Solyc01g106190.4	Solyc01g106190.4	SL4.0ch01	+	gene:Solyc01g106190.4:s:86470246-86470425	gene:Solyc01g106190.4_3_CE_1	False	False	86470246-86470425	A	86470623-86470757	C1_A	86470425-86470623	135	False	False	False	0.829	0.802	-0.015	0.671	0.085
gene:Solyc01g106190.4_3	gene:Solyc01g106190.4	Solyc01g106190.4	SL4.0ch01	+	gene:Solyc01g106190.4:t:86471062-86471144	gene:Solyc01g106190.4_3_CE_1	False	True	86471062-86471144	C1	86470246-86470425	C2_C1	86470425-86471062	135	False	False	False	0.124	0.142	0.014	0.629	0.126
gene:Solyc01g106190.4_3	gene:Solyc01g106190.4	Solyc01g106190.4	SL4.0ch01	+	gene:Solyc01g106190.4:t:86471062-86471144	gene:Solyc01g106190.4_3_CE_1	False	False	86471062-86471144	A	86470623-86470757	C2_A	86470757-86471062	135	False	False	False	0.876	0.858	-0.014	0.629	0.126
gene:Solyc03g117650.4_2	gene:Solyc03g117650.4	Solyc03g117650.4	SL4.0ch03	+	gene:Solyc03g117650.4:s:61185524-61185743	gene:Solyc03g117650.4_2_CE_1	True	True	61185524-61185531	C2	61186525-61186592	C1_C2	61185531-61186525	49	False	False	False	0.015	0.034	0.003	0.275	0.584
gene:Solyc03g117650.4_2	gene:Solyc03g117650.4	Solyc03g117650.4	SL4.0ch03	+	gene:Solyc03g117650.4:s:61185524-61185743	gene:Solyc03g117650.4_2_CE_1	True	True	61185524-61185531	A	61186117-61186165	C1_A	61185531-61186117	49	False	False	False	0.057	0.009	-0.018	0.473	0.24
gene:Solyc03g117650.4_2	gene:Solyc03g117650.4	Solyc03g117650.4	SL4.0ch03	+	gene:Solyc03g117650.4:t:61186525-61186592	gene:Solyc03g117650.4_2_CE_1	True	True	61186525-61186592	C1	61185524-61185531	C2_C1	61185531-61186525	49	False	False	False	0.016	0.032	0.002	0.26	0.629
gene:Solyc03g117650.4_2	gene:Solyc03g117650.4	Solyc03g117650.4	SL4.0ch03	+	gene:Solyc03g117650.4:t:61186525-61186592	gene:Solyc03g117650.4_2_CE_1	True	True	61186525-61186592	A	61186117-61186165	C2_A	61186165-61186525	49	False	False	True	0.801	0.765	-0.019	0.514	0.173
gene:Solyc03g117650.4_2	gene:Solyc03g117650.4	Solyc03g117650.4	SL4.0ch03	+	gene:Solyc03g117650.4:s:61185524-61185743	gene:Solyc03g117650.4_2_CE_2	True	True	61185524-61185531	C2	61186525-61186592	C1_C2	61185531-61186525	300	False	False	False	0.015	0.034	0.003	0.275	0.584
gene:Solyc03g117650.4_2	gene:Solyc03g117650.4	Solyc03g117650.4	SL4.0ch03	+	gene:Solyc03g117650.4:s:61185524-61185743	gene:Solyc03g117650.4_2_CE_2	True	True	61185524-61185531	A	61186117-61186416	C1_A	61185531-61186117	300	False	False	False	0.057	0.009	-0.018	0.473	0.24
gene:Solyc03g117650.4_2	gene:Solyc03g117650.4	Solyc03g117650.4	SL4.0ch03	+	gene:Solyc03g117650.4:t:61186525-61186592	gene:Solyc03g117650.4_2_CE_2	True	True	61186525-61186592	C1	61185524-61185531	C2_C1	61185531-61186525	300	False	False	False	0.016	0.032	0.002	0.26	0.629
gene:Solyc03g117650.4_2	gene:Solyc03g117650.4	Solyc03g117650.4	SL4.0ch03	+	gene:Solyc03g117650.4:t:61186525-61186592	gene:Solyc03g117650.4_2_CE_2	True	True	61186525-61186592	A	61186117-61186416	C2_A	61186416-61186525	300	False	False	False	0.02	0.026	0	0.239	0.702
gene:Solyc03g117660.4_1	gene:Solyc03g117660.4	Solyc03g117660.4	SL4.0ch03	+	gene:Solyc03g117660.4:s:61195320-61195535	gene:Solyc03g117660.4_1_CE_1	False	True	61195320-61195535	C2	61196105-61196164	C1_C2	61195535-61196105	75	False	False	False	0.642	0.564	-0.036	0.682	0.077
gene:Solyc03g117660.4_1	gene:Solyc03g117660.4	Solyc03g117660.4	SL4.0ch03	+	gene:Solyc03g117660.4:s:61195320-61195535	gene:Solyc03g117660.4_1_CE_1	False	False	61195320-61195535	A	61195917-61195991	C1_A	61195535-61195917	75	False	False	False	0.358	0.436	0.036	0.682	0.077
gene:Solyc03g117660.4_1	gene:Solyc03g117660.4	Solyc03g117660.4	SL4.0ch03	+	gene:Solyc03g117660.4:t:61196105-61196164	gene:Solyc03g117660.4_1_CE_1	False	True	61196105-61196164	C1	61195320-61195535	C2_C1	61195535-61196105	75	False	False	False	0.796	0.58	-0.176	0.862	0.008
gene:Solyc03g117660.4_1	gene:Solyc03g117660.4	Solyc03g117660.4	SL4.0ch03	+	gene:Solyc03g117660.4:t:61196105-61196164	gene:Solyc03g117660.4_1_CE_1	False	False	61196105-61196164	A	61195917-61195991	C2_A	61195991-61196105	75	False	False	False	0.204	0.42	0.176	0.862	0.008
gene:Solyc01g106350.4_2	gene:Solyc01g106350.4	Solyc01g106350.4	SL4.0ch01	+	gene:Solyc01g106350.4:s:86588569-86588716	gene:Solyc01g106350.4_2_CE_1	False	False	86588569-86588716	C2	86588963-86589075	C1_C2	86588716-86588963	75	False	False	False	0.873	0.777	-0.059	0.726	0.051
gene:Solyc01g106350.4_2	gene:Solyc01g106350.4	Solyc01g106350.4	SL4.0ch01	+	gene:Solyc01g106350.4:s:86588569-86588716	gene:Solyc01g106350.4_2_CE_1	False	True	86588569-86588716	A	86588796-86588870	C1_A	86588716-86588796	75	False	False	False	0.127	0.223	0.059	0.726	0.051
gene:Solyc01g106350.4_2	gene:Solyc01g106350.4	Solyc01g106350.4	SL4.0ch01	+	gene:Solyc01g106350.4:t:86588963-86589075	gene:Solyc01g106350.4_2_CE_1	False	False	86588963-86589075	C1	86588569-86588716	C2_C1	86588716-86588963	75	False	False	False	0.889	0.825	-0.041	0.693	0.08
gene:Solyc01g106350.4_2	gene:Solyc01g106350.4	Solyc01g106350.4	SL4.0ch01	+	gene:Solyc01g106350.4:t:86588963-86589075	gene:Solyc01g106350.4_2_CE_1	False	True	86588963-86589075	A	86588796-86588870	C2_A	86588870-86588963	75	False	False	False	0.111	0.175	0.041	0.693	0.08
gene:Solyc01g006370.3_1	gene:Solyc01g006370.3	Solyc01g006370.3	SL4.0ch01	-	gene:Solyc01g006370.3:s:1013743-1013901	gene:Solyc01g006370.3_1_CE_1	False	False	1013743-1013901	C2	1011656-1011880	C1_C2	1011880-1013743	42	False	False	False	0.909	0.928	0.007	0.337	0.521
gene:Solyc01g006370.3_1	gene:Solyc01g006370.3	Solyc01g006370.3	SL4.0ch01	-	gene:Solyc01g006370.3:s:1013743-1013901	gene:Solyc01g006370.3_1_CE_1	False	True	1013743-1013901	A	1013147-1013188	C1_A	1013188-1013743	42	False	False	False	0.091	0.072	-0.007	0.337	0.521
gene:Solyc01g006370.3_1	gene:Solyc01g006370.3	Solyc01g006370.3	SL4.0ch01	-	gene:Solyc01g006370.3:t:1011656-1011880	gene:Solyc01g006370.3_1_CE_1	False	False	1011656-1011880	C1	1013743-1013901	C2_C1	1011880-1013743	42	False	False	False	0.9	0.902	0.002	0.458	0.353
gene:Solyc01g006370.3_1	gene:Solyc01g006370.3	Solyc01g006370.3	SL4.0ch01	-	gene:Solyc01g006370.3:t:1011656-1011880	gene:Solyc01g006370.3_1_CE_1	False	True	1011656-1011880	A	1013147-1013188	C2_A	1011880-1013147	42	False	False	False	0.1	0.098	-0.002	0.458	0.353
gene:Solyc06g054140.4_1	gene:Solyc06g054140.4	Solyc06g054140.4	SL4.0ch06	+	gene:Solyc06g054140.4:s:34745604-34745749	gene:Solyc06g054140.4_1_CE_1	False	False	34745604-34745749	C2	34745993-34746098	C1_C2	34745749-34745993	36	False	False	False	0.93	0.963	0.022	0.558	0.214
gene:Solyc06g054140.4_1	gene:Solyc06g054140.4	Solyc06g054140.4	SL4.0ch06	+	gene:Solyc06g054140.4:s:34745604-34745749	gene:Solyc06g054140.4_1_CE_1	False	True	34745604-34745749	A	34745831-34745866	C1_A	34745749-34745831	36	False	False	False	0.07	0.037	-0.022	0.558	0.214
gene:Solyc06g054140.4_1	gene:Solyc06g054140.4	Solyc06g054140.4	SL4.0ch06	+	gene:Solyc06g054140.4:t:34745993-34746098	gene:Solyc06g054140.4_1_CE_1	False	False	34745993-34746098	C1	34745604-34745749	C2_C1	34745749-34745993	36	False	False	False	0.949	0.968	0.014	0.465	0.321
gene:Solyc06g054140.4_1	gene:Solyc06g054140.4	Solyc06g054140.4	SL4.0ch06	+	gene:Solyc06g054140.4:t:34745993-34746098	gene:Solyc06g054140.4_1_CE_1	False	True	34745993-34746098	A	34745831-34745866	C2_A	34745866-34745993	36	False	False	False	0.051	0.032	-0.014	0.465	0.321
gene:Solyc06g054140.4_3	gene:Solyc06g054140.4	Solyc06g054140.4	SL4.0ch06	+	gene:Solyc06g054140.4:s:34747563-34747607	gene:Solyc06g054140.4_3_CE_1	True	False	34747563-34747607	C2	34749070-34749337	C1_C2	34747607-34749070	66	False	False	False	0.438	0.377	-0.038	0.604	0.087
gene:Solyc06g054140.4_3	gene:Solyc06g054140.4	Solyc06g054140.4	SL4.0ch06	+	gene:Solyc06g054140.4:s:34747563-34747607	gene:Solyc06g054140.4_3_CE_1	True	True	34747563-34747607	A	34748760-34748825	C1_A	34747607-34748760	66	False	False	False	0.216	0.364	0.123	0.858	0.013
gene:Solyc06g054140.4_3	gene:Solyc06g054140.4	Solyc06g054140.4	SL4.0ch06	+	gene:Solyc06g054140.4:t:34749070-34749337	gene:Solyc06g054140.4_3_CE_1	True	False	34749070-34749337	C1	34747563-34747607	C2_C1	34747607-34749070	66	False	False	True	0.662	0.537	-0.072	0.701	0.04
gene:Solyc06g054140.4_3	gene:Solyc06g054140.4	Solyc06g054140.4	SL4.0ch06	+	gene:Solyc06g054140.4:t:34749070-34749337	gene:Solyc06g054140.4_3_CE_1	True	True	34749070-34749337	A	34748760-34748825	C2_A	34748825-34749070	66	False	False	True	0.052	0.146	0.065	0.75	0.043
gene:Solyc06g054140.4_3	gene:Solyc06g054140.4	Solyc06g054140.4	SL4.0ch06	+	gene:Solyc06g054140.4:s:34747563-34747607	gene:Solyc06g054140.4_3_CE_2	True	False	34747563-34747607	C2	34749070-34749337	C1_C2	34747607-34749070	80	False	False	False	0.438	0.377	-0.038	0.604	0.087
gene:Solyc06g054140.4_3	gene:Solyc06g054140.4	Solyc06g054140.4	SL4.0ch06	+	gene:Solyc06g054140.4:s:34747563-34747607	gene:Solyc06g054140.4_3_CE_2	True	True	34747563-34747607	A	34748760-34748839	C1_A	34747607-34748760	80	False	False	False	0.216	0.364	0.123	0.858	0.013
gene:Solyc06g054140.4_3	gene:Solyc06g054140.4	Solyc06g054140.4	SL4.0ch06	+	gene:Solyc06g054140.4:t:34749070-34749337	gene:Solyc06g054140.4_3_CE_2	True	False	34749070-34749337	C1	34747563-34747607	C2_C1	34747607-34749070	80	False	False	True	0.662	0.537	-0.072	0.701	0.04
gene:Solyc06g054140.4_3	gene:Solyc06g054140.4	Solyc06g054140.4	SL4.0ch06	+	gene:Solyc06g054140.4:t:34749070-34749337	gene:Solyc06g054140.4_3_CE_2	True	True	34749070-34749337	A	34748760-34748839	C2_A	34748839-34749070	80	False	False	False	0.093	0.148	0.034	0.608	0.1
gene:Solyc06g054140.4_3	gene:Solyc06g054140.4	Solyc06g054140.4	SL4.0ch06	+	gene:Solyc06g054140.4:s:34747563-34747607	gene:Solyc06g054140.4_3_CE_3	True	True	34747563-34747607	C2	34751508-34751846	C1_C2	34747607-34751508	66	False	False	False	0.08	0.042	-0.018	0.491	0.203
gene:Solyc06g054140.4_3	gene:Solyc06g054140.4	Solyc06g054140.4	SL4.0ch06	+	gene:Solyc06g054140.4:s:34747563-34747607	gene:Solyc06g054140.4_3_CE_3	True	True	34747563-34747607	A	34748760-34748825	C1_A	34747607-34748760	66	False	False	False	0.216	0.364	0.123	0.858	0.013
gene:Solyc06g054140.4_3	gene:Solyc06g054140.4	Solyc06g054140.4	SL4.0ch06	+	gene:Solyc06g054140.4:t:34751508-34751846	gene:Solyc06g054140.4_3_CE_3	True	True	34751508-34751846	C1	34747563-34747607	C2_C1	34747607-34751508	66	False	False	False	0.098	0.045	-0.035	0.583	0.113
gene:Solyc06g054140.4_3	gene:Solyc06g054140.4	Solyc06g054140.4	SL4.0ch06	+	gene:Solyc06g054140.4:t:34751508-34751846	gene:Solyc06g054140.4_3_CE_3	True	True	34751508-34751846	A	34748760-34748825	C2_A	34748825-34751508	66	False	False	False	0.037	0.058	0.009	0.431	0.284
gene:Solyc06g054140.4_3	gene:Solyc06g054140.4	Solyc06g054140.4	SL4.0ch06	+	gene:Solyc06g054140.4:s:34747563-34747607	gene:Solyc06g054140.4_3_CE_4	True	True	34747563-34747607	C2	34751508-34751846	C1_C2	34747607-34751508	109	False	False	False	0.08	0.042	-0.018	0.491	0.203
gene:Solyc06g054140.4_3	gene:Solyc06g054140.4	Solyc06g054140.4	SL4.0ch06	+	gene:Solyc06g054140.4:s:34747563-34747607	gene:Solyc06g054140.4_3_CE_4	True	False	34747563-34747607	A	34749070-34749178	C1_A	34747607-34749070	109	False	False	False	0.438	0.377	-0.038	0.604	0.087
gene:Solyc06g054140.4_3	gene:Solyc06g054140.4	Solyc06g054140.4	SL4.0ch06	+	gene:Solyc06g054140.4:t:34751508-34751846	gene:Solyc06g054140.4_3_CE_4	True	True	34751508-34751846	C1	34747563-34747607	C2_C1	34747607-34751508	109	False	False	False	0.098	0.045	-0.035	0.583	0.113
gene:Solyc06g054140.4_3	gene:Solyc06g054140.4	Solyc06g054140.4	SL4.0ch06	+	gene:Solyc06g054140.4:t:34751508-34751846	gene:Solyc06g054140.4_3_CE_4	True	True	34751508-34751846	A	34749070-34749178	C2_A	34749178-34751508	109	False	False	False	0.366	0.32	-0.02	0.568	0.114
gene:Solyc06g054140.4_3	gene:Solyc06g054140.4	Solyc06g054140.4	SL4.0ch06	+	gene:Solyc06g054140.4:s:34747563-34747607	gene:Solyc06g054140.4_3_CE_5	True	True	34747563-34747607	C2	34751508-34751846	C1_C2	34747607-34751508	268	False	False	False	0.08	0.042	-0.018	0.491	0.203
gene:Solyc06g054140.4_3	gene:Solyc06g054140.4	Solyc06g054140.4	SL4.0ch06	+	gene:Solyc06g054140.4:s:34747563-34747607	gene:Solyc06g054140.4_3_CE_5	True	False	34747563-34747607	A	34749070-34749337	C1_A	34747607-34749070	268	False	False	False	0.438	0.377	-0.038	0.604	0.087
gene:Solyc06g054140.4_3	gene:Solyc06g054140.4	Solyc06g054140.4	SL4.0ch06	+	gene:Solyc06g054140.4:t:34751508-34751846	gene:Solyc06g054140.4_3_CE_5	True	True	34751508-34751846	C1	34747563-34747607	C2_C1	34747607-34751508	268	False	False	False	0.098	0.045	-0.035	0.583	0.113
gene:Solyc06g054140.4_3	gene:Solyc06g054140.4	Solyc06g054140.4	SL4.0ch06	+	gene:Solyc06g054140.4:t:34751508-34751846	gene:Solyc06g054140.4_3_CE_5	True	True	34751508-34751846	A	34749070-34749337	C2_A	34749337-34751508	268	False	False	False	0.301	0.424	0.072	0.704	0.04
gene:Solyc06g054140.4_3	gene:Solyc06g054140.4	Solyc06g054140.4	SL4.0ch06	+		gene:Solyc06g054140.4_3_CE_6	True	True	34748760-34748825	C2	34751508-34751846	C1_C2	34748825-34751508	109	False	False
gene:Solyc06g054140.4_3	gene:Solyc06g054140.4	Solyc06g054140.4	SL4.0ch06	+		gene:Solyc06g054140.4_3_CE_6	True	True	34748760-34748825	A	34749070-34749178	C1_A	34748825-34749070	109	False	False
gene:Solyc06g054140.4_3	gene:Solyc06g054140.4	Solyc06g054140.4	SL4.0ch06	+	gene:Solyc06g054140.4:t:34751508-34751846	gene:Solyc06g054140.4_3_CE_6	True	True	34751508-34751846	C1	34748760-34748825	C2_C1	34748825-34751508	109	False	False	False	0.037	0.058	0.009	0.431	0.284
gene:Solyc06g054140.4_3	gene:Solyc06g054140.4	Solyc06g054140.4	SL4.0ch06	+	gene:Solyc06g054140.4:t:34751508-34751846	gene:Solyc06g054140.4_3_CE_6	True	True	34751508-34751846	A	34749070-34749178	C2_A	34749178-34751508	109	False	False	False	0.366	0.32	-0.02	0.568	0.114
gene:Solyc06g054140.4_3	gene:Solyc06g054140.4	Solyc06g054140.4	SL4.0ch06	+		gene:Solyc06g054140.4_3_CE_7	True	True	34748760-34748825	C2	34751508-34751846	C1_C2	34748825-34751508	268	False	False
gene:Solyc06g054140.4_3	gene:Solyc06g054140.4	Solyc06g054140.4	SL4.0ch06	+		gene:Solyc06g054140.4_3_CE_7	True	True	34748760-34748825	A	34749070-34749337	C1_A	34748825-34749070	268	False	False
gene:Solyc06g054140.4_3	gene:Solyc06g054140.4	Solyc06g054140.4	SL4.0ch06	+	gene:Solyc06g054140.4:t:34751508-34751846	gene:Solyc06g054140.4_3_CE_7	True	True	34751508-34751846	C1	34748760-34748825	C2_C1	34748825-34751508	268	False	False	False	0.037	0.058	0.009	0.431	0.284
gene:Solyc06g054140.4_3	gene:Solyc06g054140.4	Solyc06g054140.4	SL4.0ch06	+	gene:Solyc06g054140.4:t:34751508-34751846	gene:Solyc06g054140.4_3_CE_7	True	True	34751508-34751846	A	34749070-34749337	C2_A	34749337-34751508	268	False	False	False	0.301	0.424	0.072	0.704	0.04
gene:Solyc06g054140.4_4	gene:Solyc06g054140.4	Solyc06g054140.4	SL4.0ch06	+	gene:Solyc06g054140.4:s:34751508-34751846	gene:Solyc06g054140.4_4_CE_1	True	True	34751508-34751751	C2	34752457-34752997	C1_C2	34751751-34752457	121	False	False	False	0.567	0.774	0.147	0.87	0.01
gene:Solyc06g054140.4_4	gene:Solyc06g054140.4	Solyc06g054140.4	SL4.0ch06	+	gene:Solyc06g054140.4:s:34751508-34751846	gene:Solyc06g054140.4_4_CE_1	True	False	34751508-34751751	A	34751941-34752061	C1_A	34751751-34751941	121	False	False	False	0.064	0.004	-0.027	0.509	0.222
gene:Solyc06g054140.4_4	gene:Solyc06g054140.4	Solyc06g054140.4	SL4.0ch06	+	gene:Solyc06g054140.4:t:34752457-34752997	gene:Solyc06g054140.4_4_CE_1	True	True	34752457-34752997	C1	34751508-34751751	C2_C1	34751751-34752457	121	False	False	False	0.351	0.497	0.098	0.774	0.024
gene:Solyc06g054140.4_4	gene:Solyc06g054140.4	Solyc06g054140.4	SL4.0ch06	+	gene:Solyc06g054140.4:t:34752457-34752997	gene:Solyc06g054140.4_4_CE_1	True	False	34752457-34752997	A	34751941-34752061	C2_A	34752061-34752457	121	False	False	False	0.299	0.188	-0.079	0.738	0.035
gene:Solyc02g088110.4_1	gene:Solyc02g088110.4	Solyc02g088110.4	SL4.0ch02	-	gene:Solyc02g088110.4:s:48336807-48337016	gene:Solyc02g088110.4_1_CE_1	False	False	48336807-48337016	C2	48336043-48336105	C1_C2	48336105-48336807	87	False	False	False	0.768	0.813	0.032	0.635	0.148
gene:Solyc02g088110.4_1	gene:Solyc02g088110.4	Solyc02g088110.4	SL4.0ch02	-	gene:Solyc02g088110.4:s:48336807-48337016	gene:Solyc02g088110.4_1_CE_1	False	True	48336807-48337016	A	48336241-48336327	C1_A	48336327-48336807	87	False	False	False	0.232	0.187	-0.032	0.635	0.148
gene:Solyc02g088110.4_1	gene:Solyc02g088110.4	Solyc02g088110.4	SL4.0ch02	-	gene:Solyc02g088110.4:t:48336043-48336105	gene:Solyc02g088110.4_1_CE_1	False	False	48336043-48336105	C1	48336807-48337016	C2_C1	48336105-48336807	87	False	False	False	0.757	0.783	0.015	0.508	0.259
gene:Solyc02g088110.4_1	gene:Solyc02g088110.4	Solyc02g088110.4	SL4.0ch02	-	gene:Solyc02g088110.4:t:48336043-48336105	gene:Solyc02g088110.4_1_CE_1	False	True	48336043-48336105	A	48336241-48336327	C2_A	48336105-48336241	87	False	False	False	0.243	0.217	-0.015	0.508	0.259
gene:Solyc05g006090.4_1	gene:Solyc05g006090.4	Solyc05g006090.4	SL4.0ch05	+	gene:Solyc05g006090.4:s:862333-862399	gene:Solyc05g006090.4_1_CE_1	True	True	862333-862374	C2	863643-864009	C1_C2	862374-863643	76	False	False	False	0.18	0.175	-0.005	0.558	0.202
gene:Solyc05g006090.4_1	gene:Solyc05g006090.4	Solyc05g006090.4	SL4.0ch05	+	gene:Solyc05g006090.4:s:862333-862399	gene:Solyc05g006090.4_1_CE_1	True	True	862333-862374	A	863209-863284	C1_A	862374-863209	76	False	False	False	0.425	0.432	0.004	0.583	0.175
gene:Solyc05g006090.4_1	gene:Solyc05g006090.4	Solyc05g006090.4	SL4.0ch05	+	gene:Solyc05g006090.4:t:863643-864009	gene:Solyc05g006090.4_1_CE_1	True	True	863643-864009	C1	862333-862374	C2_C1	862374-863643	76	False	False	False	0.156	0.127	-0.015	0.544	0.221
gene:Solyc05g006090.4_1	gene:Solyc05g006090.4	Solyc05g006090.4	SL4.0ch05	+	gene:Solyc05g006090.4:t:863643-864009	gene:Solyc05g006090.4_1_CE_1	True	False	863643-864009	A	863209-863284	C2_A	863284-863643	76	False	False	False	0.628	0.705	0.036	0.67	0.106
gene:Solyc05g006090.4_1	gene:Solyc05g006090.4	Solyc05g006090.4	SL4.0ch05	+	gene:Solyc05g006090.4:s:862333-862399	gene:Solyc05g006090.4_1_CE_2	True	True	862333-862399	C2	863643-864009	C1_C2	862399-863643	76	False	False	False	0.155	0.138	-0.01	0.546	0.222
gene:Solyc05g006090.4_1	gene:Solyc05g006090.4	Solyc05g006090.4	SL4.0ch05	+	gene:Solyc05g006090.4:s:862333-862399	gene:Solyc05g006090.4_1_CE_2	True	False	862333-862399	A	863209-863284	C1_A	862399-863209	76	False	False	False	0.25	0.265	0.013	0.583	0.169
gene:Solyc05g006090.4_1	gene:Solyc05g006090.4	Solyc05g006090.4	SL4.0ch05	+	gene:Solyc05g006090.4:t:863643-864009	gene:Solyc05g006090.4_1_CE_2	True	True	863643-864009	C1	862333-862399	C2_C1	862399-863643	76	False	False	False	0.138	0.103	-0.017	0.55	0.22
gene:Solyc05g006090.4_1	gene:Solyc05g006090.4	Solyc05g006090.4	SL4.0ch05	+	gene:Solyc05g006090.4:t:863643-864009	gene:Solyc05g006090.4_1_CE_2	True	False	863643-864009	A	863209-863284	C2_A	863284-863643	76	False	False	False	0.628	0.705	0.036	0.67	0.106
gene:Solyc05g006100.4_1	gene:Solyc05g006100.4	Solyc05g006100.4	SL4.0ch05	+	gene:Solyc05g006100.4:s:869363-869723	gene:Solyc05g006100.4_1_CE_1	True	False	869363-869723	C2	871275-871741	C1_C2	869723-871275	168	False	False	False	0.152	0.077	-0.05	0.657	0.072
gene:Solyc05g006100.4_1	gene:Solyc05g006100.4	Solyc05g006100.4	SL4.0ch05	+	gene:Solyc05g006100.4:s:869363-869723	gene:Solyc05g006100.4_1_CE_1	True	True	869363-869723	A	870264-870431	C1_A	869723-870264	168	False	False	False	0.675	0.761	0.049	0.642	0.063
gene:Solyc05g006100.4_1	gene:Solyc05g006100.4	Solyc05g006100.4	SL4.0ch05	+	gene:Solyc05g006100.4:t:871275-871741	gene:Solyc05g006100.4_1_CE_1	True	False	871275-871741	C1	869363-869723	C2_C1	869723-871275	168	False	False	False	0.124	0.06	-0.045	0.642	0.084
gene:Solyc05g006100.4_1	gene:Solyc05g006100.4	Solyc05g006100.4	SL4.0ch05	+	gene:Solyc05g006100.4:t:871275-871741	gene:Solyc05g006100.4_1_CE_1	True	True	871275-871741	A	870264-870431	C2_A	870431-871275	168	False	False	False	0.718	0.814	0.051	0.67	0.06
gene:Solyc02g088200.4_1	gene:Solyc02g088200.4	Solyc02g088200.4	SL4.0ch02	-	gene:Solyc02g088200.4:s:48403100-48403279	gene:Solyc02g088200.4_1_CE_1	True	True	48403100-48403279	C2	48402361-48402426	C1_C2	48402426-48403100	113	False	False	False	0.061	0.01	-0.021	0.497	0.211
gene:Solyc02g088200.4_1	gene:Solyc02g088200.4	Solyc02g088200.4	SL4.0ch02	-	gene:Solyc02g088200.4:s:48403100-48403279	gene:Solyc02g088200.4_1_CE_1	True	False	48403100-48403279	A	48402531-48402643	C1_A	48402643-48403100	113	False	False	False	0.396	0.396	-0.005	0.53	0.151
gene:Solyc02g088200.4_1	gene:Solyc02g088200.4	Solyc02g088200.4	SL4.0ch02	-	gene:Solyc02g088200.4:t:48402361-48402426	gene:Solyc02g088200.4_1_CE_1	True	True	48402361-48402426	C1	48403100-48403279	C2_C1	48402426-48403100	113	False	False	False	0.053	0.013	-0.02	0.506	0.286
gene:Solyc02g088200.4_1	gene:Solyc02g088200.4	Solyc02g088200.4	SL4.0ch02	-	gene:Solyc02g088200.4:t:48402361-48402426	gene:Solyc02g088200.4_1_CE_1	True	False	48402361-48402426	A	48402531-48402643	C2_A	48402426-48402531	113	False	False	False	0.947	0.987	0.02	0.506	0.286
gene:Solyc02g088200.4_1	gene:Solyc02g088200.4	Solyc02g088200.4	SL4.0ch02	-	gene:Solyc02g088200.4:s:48403100-48403279	gene:Solyc02g088200.4_1_CE_2	True	False	48403100-48403279	C2	48402531-48402643	C1_C2	48402643-48403100	117	False	False	False	0.396	0.396	-0.005	0.53	0.151
gene:Solyc02g088200.4_1	gene:Solyc02g088200.4	Solyc02g088200.4	SL4.0ch02	-	gene:Solyc02g088200.4:s:48403100-48403279	gene:Solyc02g088200.4_1_CE_2	True	True	48403100-48403279	A	48402748-48402864	C1_A	48402864-48403100	117	False	False	False	0.376	0.43	0.032	0.609	0.092
gene:Solyc02g088200.4_1	gene:Solyc02g088200.4	Solyc02g088200.4	SL4.0ch02	-	gene:Solyc02g088200.4:t:48402531-48402643	gene:Solyc02g088200.4_1_CE_2	True	False	48402531-48402643	C1	48403100-48403279	C2_C1	48402643-48403100	117	False	False	False	0.683	0.701	0.018	0.555	0.116
gene:Solyc02g088200.4_1	gene:Solyc02g088200.4	Solyc02g088200.4	SL4.0ch02	-	gene:Solyc02g088200.4:t:48402531-48402643	gene:Solyc02g088200.4_1_CE_2	True	True	48402531-48402643	A	48402748-48402864	C2_A	48402643-48402748	117	False	False	False	0.071	0.012	-0.026	0.523	0.17
gene:Solyc01g006450.4_2	gene:Solyc01g006450.4	Solyc01g006450.4	SL4.0ch01	+	gene:Solyc01g006450.4:s:1068301-1068352	gene:Solyc01g006450.4_2_CE_1	False	True	1068301-1068352	C2	1068648-1068705	C1_C2	1068352-1068648	52	False	False	False	0.14	0.131	-0.005	0.486	0.3
gene:Solyc01g006450.4_2	gene:Solyc01g006450.4	Solyc01g006450.4	SL4.0ch01	+	gene:Solyc01g006450.4:s:1068301-1068352	gene:Solyc01g006450.4_2_CE_1	False	False	1068301-1068352	A	1068459-1068510	C1_A	1068352-1068459	52	False	False	False	0.86	0.869	0.005	0.486	0.3
gene:Solyc01g006450.4_2	gene:Solyc01g006450.4	Solyc01g006450.4	SL4.0ch01	+	gene:Solyc01g006450.4:t:1068648-1068705	gene:Solyc01g006450.4_2_CE_1	False	True	1068648-1068705	C1	1068301-1068352	C2_C1	1068352-1068648	52	False	False	False	0.113	0.112	0	0.484	0.308
gene:Solyc01g006450.4_2	gene:Solyc01g006450.4	Solyc01g006450.4	SL4.0ch01	+	gene:Solyc01g006450.4:t:1068648-1068705	gene:Solyc01g006450.4_2_CE_1	False	False	1068648-1068705	A	1068459-1068510	C2_A	1068510-1068648	52	False	False	False	0.887	0.888	0	0.484	0.308
gene:Solyc11g069300.2_1	gene:Solyc11g069300.2	Solyc11g069300.2	SL4.0ch11	+	gene:Solyc11g069300.2:s:51984767-51984907	gene:Solyc11g069300.2_1_CE_1	False	True	51984767-51984907	C2	51986866-51987274	C1_C2	51984907-51986866	234	False	False	False	0.069	0.057	-0.009	0.563	0.221
gene:Solyc11g069300.2_1	gene:Solyc11g069300.2	Solyc11g069300.2	SL4.0ch11	+	gene:Solyc11g069300.2:s:51984767-51984907	gene:Solyc11g069300.2_1_CE_1	False	False	51984767-51984907	A	51986138-51986371	C1_A	51984907-51986138	234	False	False	False	0.931	0.943	0.009	0.563	0.221
gene:Solyc11g069300.2_1	gene:Solyc11g069300.2	Solyc11g069300.2	SL4.0ch11	+	gene:Solyc11g069300.2:t:51986866-51987274	gene:Solyc11g069300.2_1_CE_1	False	True	51986866-51987274	C1	51984767-51984907	C2_C1	51984907-51986866	234	False	False	False	0.044	0.032	-0.009	0.426	0.384
gene:Solyc11g069300.2_1	gene:Solyc11g069300.2	Solyc11g069300.2	SL4.0ch11	+	gene:Solyc11g069300.2:t:51986866-51987274	gene:Solyc11g069300.2_1_CE_1	False	False	51986866-51987274	A	51986138-51986371	C2_A	51986371-51986866	234	False	False	False	0.956	0.968	0.009	0.426	0.384
gene:Solyc01g106740.4_5	gene:Solyc01g106740.4	Solyc01g106740.4	SL4.0ch01	-	gene:Solyc01g106740.4:s:86788283-86788354	gene:Solyc01g106740.4_5_CE_1	True	False	86788283-86788354	C2	86787317-86787415	C1_C2	86787415-86788283	283	False	False	False	0.757	0.802	0.025	0.553	0.141
gene:Solyc01g106740.4_5	gene:Solyc01g106740.4	Solyc01g106740.4	SL4.0ch01	-	gene:Solyc01g106740.4:s:86788283-86788354	gene:Solyc01g106740.4_5_CE_1	True	True	86788283-86788354	A	86787925-86788207	C1_A	86788207-86788283	283	False	False	False	0.128	0.12	-0.001	0.446	0.259
gene:Solyc01g106740.4_5	gene:Solyc01g106740.4	Solyc01g106740.4	SL4.0ch01	-	gene:Solyc01g106740.4:t:86787317-86787415	gene:Solyc01g106740.4_5_CE_1	True	False	86787317-86787415	C1	86788283-86788354	C2_C1	86787415-86788283	283	False	False	False	0.818	0.85	0.022	0.524	0.168
gene:Solyc01g106740.4_5	gene:Solyc01g106740.4	Solyc01g106740.4	SL4.0ch01	-	gene:Solyc01g106740.4:t:86787317-86787415	gene:Solyc01g106740.4_5_CE_1	True	True	86787317-86787415	A	86787925-86788207	C2_A	86787415-86787925	283	False	False	False	0.054	0.054	0.002	0.447	0.272
gene:Solyc03g118070.3_4	gene:Solyc03g118070.3	Solyc03g118070.3	SL4.0ch03	+	gene:Solyc03g118070.3:s:61503238-61503372	gene:Solyc03g118070.3_4_CE_1	False	True	61503238-61503372	C2	61503870-61504046	C1_C2	61503372-61503870	142	False	False	False	0.039	0.003	-0.01	0.37	0.458
gene:Solyc03g118070.3_4	gene:Solyc03g118070.3	Solyc03g118070.3	SL4.0ch03	+	gene:Solyc03g118070.3:s:61503238-61503372	gene:Solyc03g118070.3_4_CE_1	False	False	61503238-61503372	A	61503624-61503765	C1_A	61503372-61503624	142	False	False	False	0.961	0.997	0.01	0.37	0.458
gene:Solyc03g118070.3_4	gene:Solyc03g118070.3	Solyc03g118070.3	SL4.0ch03	+	gene:Solyc03g118070.3:t:61503870-61504046	gene:Solyc03g118070.3_4_CE_1	False	True	61503870-61504046	C1	61503238-61503372	C2_C1	61503372-61503870	142	False	False	False	0.058	0.003	-0.024	0.519	0.243
gene:Solyc03g118070.3_4	gene:Solyc03g118070.3	Solyc03g118070.3	SL4.0ch03	+	gene:Solyc03g118070.3:t:61503870-61504046	gene:Solyc03g118070.3_4_CE_1	False	False	61503870-61504046	A	61503624-61503765	C2_A	61503765-61503870	142	False	False	False	0.942	0.997	0.024	0.519	0.243
gene:Solyc01g106880.3_3	gene:Solyc01g106880.3	Solyc01g106880.3	SL4.0ch01	+	gene:Solyc01g106880.3:s:86905612-86905726	gene:Solyc01g106880.3_3_CE_1	True	False	86905612-86905726	C2	86906664-86906830	C1_C2	86905726-86906664	107	False	False	False	0.744	0.797	0.036	0.7	0.059
gene:Solyc01g106880.3_3	gene:Solyc01g106880.3	Solyc01g106880.3	SL4.0ch01	+	gene:Solyc01g106880.3:s:86905612-86905726	gene:Solyc01g106880.3_3_CE_1	True	True	86905612-86905726	A	86906345-86906451	C1_A	86905726-86906345	107	False	False	False	0.256	0.203	-0.036	0.7	0.059
gene:Solyc01g106880.3_3	gene:Solyc01g106880.3	Solyc01g106880.3	SL4.0ch01	+	gene:Solyc01g106880.3:t:86906664-86906830	gene:Solyc01g106880.3_3_CE_1	True	False	86906664-86906830	C1	86905612-86905726	C2_C1	86905726-86906664	107	False	False	False	0.685	0.757	0.04	0.69	0.066
gene:Solyc01g106880.3_3	gene:Solyc01g106880.3	Solyc01g106880.3	SL4.0ch01	+	gene:Solyc01g106880.3:t:86906664-86906830	gene:Solyc01g106880.3_3_CE_1	True	True	86906664-86906830	A	86906345-86906451	C2_A	86906451-86906664	107	False	False	False	0.221	0.194	-0.012	0.639	0.11
gene:Solyc01g106880.3_3	gene:Solyc01g106880.3	Solyc01g106880.3	SL4.0ch01	+	gene:Solyc01g106880.3:s:86905612-86905726	gene:Solyc01g106880.3_3_CE_2	True	False	86905612-86905726	C2	86906664-86906830	C1_C2	86905726-86906664	147	False	False	False	0.744	0.797	0.036	0.7	0.059
gene:Solyc01g106880.3_3	gene:Solyc01g106880.3	Solyc01g106880.3	SL4.0ch01	+	gene:Solyc01g106880.3:s:86905612-86905726	gene:Solyc01g106880.3_3_CE_2	True	True	86905612-86905726	A	86906345-86906491	C1_A	86905726-86906345	147	False	False	False	0.256	0.203	-0.036	0.7	0.059
gene:Solyc01g106880.3_3	gene:Solyc01g106880.3	Solyc01g106880.3	SL4.0ch01	+	gene:Solyc01g106880.3:t:86906664-86906830	gene:Solyc01g106880.3_3_CE_2	True	False	86906664-86906830	C1	86905612-86905726	C2_C1	86905726-86906664	147	False	False	False	0.685	0.757	0.04	0.69	0.066
gene:Solyc01g106880.3_3	gene:Solyc01g106880.3	Solyc01g106880.3	SL4.0ch01	+	gene:Solyc01g106880.3:t:86906664-86906830	gene:Solyc01g106880.3_3_CE_2	True	True	86906664-86906830	A	86906345-86906491	C2_A	86906491-86906664	147	False	False	False	0.094	0.052	-0.027	0.565	0.166
gene:Solyc02g088300.3_3	gene:Solyc02g088300.3	Solyc02g088300.3	SL4.0ch02	+	gene:Solyc02g088300.3:s:48475067-48475365	gene:Solyc02g088300.3_3_CE_1	False	True	48475067-48475365	C2	48476739-48477014	C1_C2	48475365-48476739	277	False	False	False	0.125	0.099	-0.015	0.505	0.279
gene:Solyc02g088300.3_3	gene:Solyc02g088300.3	Solyc02g088300.3	SL4.0ch02	+	gene:Solyc02g088300.3:s:48475067-48475365	gene:Solyc02g088300.3_3_CE_1	False	False	48475067-48475365	A	48475470-48475746	C1_A	48475365-48475470	277	False	False	False	0.875	0.901	0.015	0.505	0.279
gene:Solyc02g088300.3_3	gene:Solyc02g088300.3	Solyc02g088300.3	SL4.0ch02	+	gene:Solyc02g088300.3:t:48476739-48477014	gene:Solyc02g088300.3_3_CE_1	False	True	48476739-48477014	C1	48475067-48475365	C2_C1	48475365-48476739	277	False	False	False	0.138	0.133	0.002	0.482	0.304
gene:Solyc02g088300.3_3	gene:Solyc02g088300.3	Solyc02g088300.3	SL4.0ch02	+	gene:Solyc02g088300.3:t:48476739-48477014	gene:Solyc02g088300.3_3_CE_1	False	False	48476739-48477014	A	48475470-48475746	C2_A	48475746-48476739	277	False	False	False	0.862	0.867	-0.002	0.482	0.304
gene:Solyc01g106940.4_1	gene:Solyc01g106940.4	Solyc01g106940.4	SL4.0ch01	+	gene:Solyc01g106940.4:s:86943469-86943686	gene:Solyc01g106940.4_1_CE_1	False	True	86943469-86943686	C2	86944672-86944755	C1_C2	86943686-86944672	85	False	False	False	0.07	0.089	0.013	0.498	0.285
gene:Solyc01g106940.4_1	gene:Solyc01g106940.4	Solyc01g106940.4	SL4.0ch01	+	gene:Solyc01g106940.4:s:86943469-86943686	gene:Solyc01g106940.4_1_CE_1	False	False	86943469-86943686	A	86943996-86944080	C1_A	86943686-86943996	85	False	False	False	0.93	0.911	-0.013	0.498	0.285
gene:Solyc01g106940.4_1	gene:Solyc01g106940.4	Solyc01g106940.4	SL4.0ch01	+	gene:Solyc01g106940.4:t:86944672-86944755	gene:Solyc01g106940.4_1_CE_1	False	True	86944672-86944755	C1	86943469-86943686	C2_C1	86943686-86944672	85	False	False	False	0.079	0.073	-0.002	0.459	0.336
gene:Solyc01g106940.4_1	gene:Solyc01g106940.4	Solyc01g106940.4	SL4.0ch01	+	gene:Solyc01g106940.4:t:86944672-86944755	gene:Solyc01g106940.4_1_CE_1	False	False	86944672-86944755	A	86943996-86944080	C2_A	86944080-86944672	85	False	False	False	0.921	0.927	0.002	0.459	0.336
gene:Solyc01g106950.3_1	gene:Solyc01g106950.3	Solyc01g106950.3	SL4.0ch01	+	gene:Solyc01g106950.3:s:86947630-86947692	gene:Solyc01g106950.3_1_CE_1	True	True	86947630-86947692	C2	86948808-86948916	C1_C2	86947692-86948808	94	False	False	False	0.107	0.084	-0.015	0.517	0.271
gene:Solyc01g106950.3_1	gene:Solyc01g106950.3	Solyc01g106950.3	SL4.0ch01	+	gene:Solyc01g106950.3:s:86947630-86947692	gene:Solyc01g106950.3_1_CE_1	True	False	86947630-86947692	A	86948550-86948643	C1_A	86947692-86948550	94	False	False	False	0.843	0.907	0.045	0.717	0.091
gene:Solyc01g106950.3_1	gene:Solyc01g106950.3	Solyc01g106950.3	SL4.0ch01	+	gene:Solyc01g106950.3:t:86948808-86948916	gene:Solyc01g106950.3_1_CE_1	True	True	86948808-86948916	C1	86947630-86947692	C2_C1	86947692-86948808	94	False	False	False	0.157	0.133	-0.012	0.547	0.214
gene:Solyc01g106950.3_1	gene:Solyc01g106950.3	Solyc01g106950.3	SL4.0ch01	+	gene:Solyc01g106950.3:t:86948808-86948916	gene:Solyc01g106950.3_1_CE_1	True	False	86948808-86948916	A	86948550-86948643	C2_A	86948643-86948808	94	False	False	False	0.753	0.791	0.023	0.616	0.14
gene:Solyc03g118150.3_1	gene:Solyc03g118150.3	Solyc03g118150.3	SL4.0ch03	+	gene:Solyc03g118150.3:s:61554131-61554167	gene:Solyc03g118150.3_1_CE_1	False	True	61554131-61554167	C2	61554865-61554975	C1_C2	61554167-61554865	106	False	False	False	0.038	0.023	-0.007	0.329	0.54
gene:Solyc03g118150.3_1	gene:Solyc03g118150.3	Solyc03g118150.3	SL4.0ch03	+	gene:Solyc03g118150.3:s:61554131-61554167	gene:Solyc03g118150.3_1_CE_1	False	False	61554131-61554167	A	61554468-61554573	C1_A	61554167-61554468	106	False	False	False	0.95	0.963	0.011	0.456	0.356
gene:Solyc03g118150.3_1	gene:Solyc03g118150.3	Solyc03g118150.3	SL4.0ch03	+	gene:Solyc03g118150.3:t:61554865-61554975	gene:Solyc03g118150.3_1_CE_1	False	True	61554865-61554975	C1	61554131-61554167	C2_C1	61554167-61554865	106	False	False	False	0.054	0.028	-0.02	0.54	0.263
gene:Solyc03g118150.3_1	gene:Solyc03g118150.3	Solyc03g118150.3	SL4.0ch03	+	gene:Solyc03g118150.3:t:61554865-61554975	gene:Solyc03g118150.3_1_CE_1	False	False	61554865-61554975	A	61554468-61554573	C2_A	61554573-61554865	106	False	False	False	0.946	0.972	0.02	0.54	0.263
gene:Solyc05g006410.3_2	gene:Solyc05g006410.3	Solyc05g006410.3	SL4.0ch05	-	gene:Solyc05g006410.3:s:1098826-1098944	gene:Solyc05g006410.3_2_CE_1	True	True	1098845-1098944	C2	1097940-1098027	C1_C2	1098027-1098845	101	False	False	True	0.266	0.003	-0.209	0.98	0.001
gene:Solyc05g006410.3_2	gene:Solyc05g006410.3	Solyc05g006410.3	SL4.0ch05	-	gene:Solyc05g006410.3:s:1098826-1098944	gene:Solyc05g006410.3_2_CE_1	True	True	1098845-1098944	A	1098251-1098351	C1_A	1098351-1098845	101	False	False	True	0.125	0.408	0.255	0.978	0.001
gene:Solyc05g006410.3_2	gene:Solyc05g006410.3	Solyc05g006410.3	SL4.0ch05	-	gene:Solyc05g006410.3:t:1097940-1098027	gene:Solyc05g006410.3_2_CE_1	True	True	1097940-1098027	C1	1098845-1098944	C2_C1	1098027-1098845	101	False	False	True	0.221	0.005	-0.18	0.98	0.001
gene:Solyc05g006410.3_2	gene:Solyc05g006410.3	Solyc05g006410.3	SL4.0ch05	-	gene:Solyc05g006410.3:t:1097940-1098027	gene:Solyc05g006410.3_2_CE_1	True	False	1097940-1098027	A	1098251-1098351	C2_A	1098027-1098251	101	False	False	False	0.656	0.808	0.081	0.776	0.035
gene:Solyc01g107010.3_2	gene:Solyc01g107010.3	Solyc01g107010.3	SL4.0ch01	+	gene:Solyc01g107010.3:s:87009045-87009136	gene:Solyc01g107010.3_2_CE_1	False	True	87009045-87009136	C2	87010338-87010666	C1_C2	87009136-87010338	112	False	False	False	0.125	0.145	0.014	0.643	0.114
gene:Solyc01g107010.3_2	gene:Solyc01g107010.3	Solyc01g107010.3	SL4.0ch01	+	gene:Solyc01g107010.3:s:87009045-87009136	gene:Solyc01g107010.3_2_CE_1	False	False	87009045-87009136	A	87009226-87009337	C1_A	87009136-87009226	112	False	False	False	0.875	0.855	-0.014	0.643	0.114
gene:Solyc01g107010.3_2	gene:Solyc01g107010.3	Solyc01g107010.3	SL4.0ch01	+	gene:Solyc01g107010.3:t:87010338-87010666	gene:Solyc01g107010.3_2_CE_1	False	True	87010338-87010666	C1	87009045-87009136	C2_C1	87009136-87010338	112	False	False	False	0.222	0.173	-0.02	0.675	0.074
gene:Solyc01g107010.3_2	gene:Solyc01g107010.3	Solyc01g107010.3	SL4.0ch01	+	gene:Solyc01g107010.3:t:87010338-87010666	gene:Solyc01g107010.3_2_CE_1	False	False	87010338-87010666	A	87009226-87009337	C2_A	87009337-87010338	112	False	False	False	0.778	0.827	0.02	0.675	0.074
gene:Solyc05g006440.4_1	gene:Solyc05g006440.4	Solyc05g006440.4	SL4.0ch05	-	gene:Solyc05g006440.4:s:1123926-1124066	gene:Solyc05g006440.4_1_CE_1	False	False	1123926-1124066	C2	1122699-1122853	C1_C2	1122853-1123926	112	False	False	False	0.942	0.983	0.02	0.497	0.286
gene:Solyc05g006440.4_1	gene:Solyc05g006440.4	Solyc05g006440.4	SL4.0ch05	-	gene:Solyc05g006440.4:s:1123926-1124066	gene:Solyc05g006440.4_1_CE_1	False	True	1123926-1124066	A	1123441-1123552	C1_A	1123552-1123926	112	False	False	False	0.058	0.017	-0.02	0.497	0.286
gene:Solyc05g006440.4_1	gene:Solyc05g006440.4	Solyc05g006440.4	SL4.0ch05	-	gene:Solyc05g006440.4:t:1122699-1122853	gene:Solyc05g006440.4_1_CE_1	False	False	1122699-1122853	C1	1123926-1124066	C2_C1	1122853-1123926	112	False	False	False	0.941	0.934	-0.007	0.493	0.297
gene:Solyc05g006440.4_1	gene:Solyc05g006440.4	Solyc05g006440.4	SL4.0ch05	-	gene:Solyc05g006440.4:t:1122699-1122853	gene:Solyc05g006440.4_1_CE_1	False	True	1122699-1122853	A	1123441-1123552	C2_A	1122853-1123441	112	False	False	False	0.059	0.066	0.007	0.493	0.297
gene:Solyc03g118250.4_2	gene:Solyc03g118250.4	Solyc03g118250.4	SL4.0ch03	-	gene:Solyc03g118250.4:s:61616170-61616226	gene:Solyc03g118250.4_2_CE_1	False	True	61616170-61616226	C2	61614930-61614994	C1_C2	61614994-61616170	139	False	False	False	0.062	0.093	0.013	0.565	0.211
gene:Solyc03g118250.4_2	gene:Solyc03g118250.4	Solyc03g118250.4	SL4.0ch03	-	gene:Solyc03g118250.4:s:61616170-61616226	gene:Solyc03g118250.4_2_CE_1	False	False	61616170-61616226	A	61615381-61615519	C1_A	61615519-61616170	139	False	False	False	0.938	0.907	-0.013	0.565	0.211
gene:Solyc03g118250.4_2	gene:Solyc03g118250.4	Solyc03g118250.4	SL4.0ch03	-	gene:Solyc03g118250.4:t:61614930-61614994	gene:Solyc03g118250.4_2_CE_1	False	True	61614930-61614994	C1	61616170-61616226	C2_C1	61614994-61616170	139	False	False	False	0.088	0.125	0.02	0.621	0.141
gene:Solyc03g118250.4_2	gene:Solyc03g118250.4	Solyc03g118250.4	SL4.0ch03	-	gene:Solyc03g118250.4:t:61614930-61614994	gene:Solyc03g118250.4_2_CE_1	False	False	61614930-61614994	A	61615381-61615519	C2_A	61614994-61615381	139	False	False	False	0.912	0.875	-0.02	0.621	0.141
gene:Solyc02g088480.3_1	gene:Solyc02g088480.3	Solyc02g088480.3	SL4.0ch02	+	gene:Solyc02g088480.3:s:48611559-48611825	gene:Solyc02g088480.3_1_CE_1	False	True	48611559-48611825	C2	48613166-48613401	C1_C2	48611825-48613166	66	False	False	True	0.094	0.283	0.152	0.919	0.007
gene:Solyc02g088480.3_1	gene:Solyc02g088480.3	Solyc02g088480.3	SL4.0ch02	+	gene:Solyc02g088480.3:s:48611559-48611825	gene:Solyc02g088480.3_1_CE_1	False	False	48611559-48611825	A	48612001-48612066	C1_A	48611825-48612001	66	False	False	True	0.906	0.717	-0.152	0.919	0.007
gene:Solyc02g088480.3_1	gene:Solyc02g088480.3	Solyc02g088480.3	SL4.0ch02	+	gene:Solyc02g088480.3:t:48613166-48613401	gene:Solyc02g088480.3_1_CE_1	False	True	48613166-48613401	C1	48611559-48611825	C2_C1	48611825-48613166	66	False	False	False	0.11	0.215	0.068	0.769	0.044
gene:Solyc02g088480.3_1	gene:Solyc02g088480.3	Solyc02g088480.3	SL4.0ch02	+	gene:Solyc02g088480.3:t:48613166-48613401	gene:Solyc02g088480.3_1_CE_1	False	False	48613166-48613401	A	48612001-48612066	C2_A	48612066-48613166	66	False	False	False	0.89	0.785	-0.068	0.769	0.044
gene:Solyc11g069610.3_4	gene:Solyc11g069610.3	Solyc11g069610.3	SL4.0ch11	-	gene:Solyc11g069610.3:s:52310305-52310444	gene:Solyc11g069610.3_4_CE_1	False	True	52310308-52310444	C2	52308640-52308722	C1_C2	52308722-52310308	94	False	False	False	0.97	0.905	-0.051	0.775	0.067
gene:Solyc11g069610.3_4	gene:Solyc11g069610.3	Solyc11g069610.3	SL4.0ch11	-	gene:Solyc11g069610.3:s:52310305-52310444	gene:Solyc11g069610.3_4_CE_1	False	True	52310308-52310444	A	52308809-52308902	C1_A	52308902-52310308	94	False	False	False	0.027	0.093	0.051	0.782	0.065
gene:Solyc11g069610.3_4	gene:Solyc11g069610.3	Solyc11g069610.3	SL4.0ch11	-	gene:Solyc11g069610.3:t:52308640-52308724	gene:Solyc11g069610.3_4_CE_1	False	True	52308640-52308722	C1	52310308-52310444	C2_C1	52308722-52310308	94	False	False	False	0.932	0.913	-0.015	0.556	0.218
gene:Solyc11g069610.3_4	gene:Solyc11g069610.3	Solyc11g069610.3	SL4.0ch11	-	gene:Solyc11g069610.3:t:52308640-52308724	gene:Solyc11g069610.3_4_CE_1	False	True	52308640-52308722	A	52308809-52308902	C2_A	52308722-52308809	94	False	False	False	0.065	0.085	0.016	0.557	0.218
gene:Solyc12g017860.3_7	gene:Solyc12g017860.3	Solyc12g017860.3	SL4.0ch12	-	gene:Solyc12g017860.3:s:7648422-7648517	gene:Solyc12g017860.3_7_CE_1	False	True	7648422-7648517	C2	7643108-7643479	C1_C2	7643479-7648422	93	False	False	False	0.077	0.095	0.009	0.476	0.309
gene:Solyc12g017860.3_7	gene:Solyc12g017860.3	Solyc12g017860.3	SL4.0ch12	-	gene:Solyc12g017860.3:s:7648422-7648517	gene:Solyc12g017860.3_7_CE_1	False	False	7648422-7648517	A	7647348-7647440	C1_A	7647440-7648422	93	False	False	False	0.923	0.905	-0.009	0.476	0.309
gene:Solyc12g017860.3_7	gene:Solyc12g017860.3	Solyc12g017860.3	SL4.0ch12	-	gene:Solyc12g017860.3:t:7643108-7643479	gene:Solyc12g017860.3_7_CE_1	False	True	7643108-7643479	C1	7648422-7648517	C2_C1	7643479-7648422	93	False	False	False	0.048	0.066	0.01	0.432	0.289
gene:Solyc12g017860.3_7	gene:Solyc12g017860.3	Solyc12g017860.3	SL4.0ch12	-	gene:Solyc12g017860.3:t:7643108-7643479	gene:Solyc12g017860.3_7_CE_1	False	False	7643108-7643479	A	7647348-7647440	C2_A	7643479-7647348	93	False	False	False	0.938	0.907	-0.014	0.433	0.273
gene:Solyc06g069580.3_1	gene:Solyc06g069580.3	Solyc06g069580.3	SL4.0ch06	-	gene:Solyc06g069580.3:s:40966227-40966460	gene:Solyc06g069580.3_1_CE_1	False	True	40966227-40966460	C2	40965302-40965427	C1_C2	40965427-40966227	190	False	False	False	0.069	0.043	-0.017	0.551	0.232
gene:Solyc06g069580.3_1	gene:Solyc06g069580.3	Solyc06g069580.3	SL4.0ch06	-	gene:Solyc06g069580.3:s:40966227-40966460	gene:Solyc06g069580.3_1_CE_1	False	False	40966227-40966460	A	40965516-40965705	C1_A	40965705-40966227	190	False	False	False	0.931	0.957	0.017	0.551	0.232
gene:Solyc06g069580.3_1	gene:Solyc06g069580.3	Solyc06g069580.3	SL4.0ch06	-	gene:Solyc06g069580.3:t:40965302-40965427	gene:Solyc06g069580.3_1_CE_1	False	True	40965302-40965427	C1	40966227-40966460	C2_C1	40965427-40966227	190	False	False	False	0.041	0.028	-0.009	0.39	0.44
gene:Solyc06g069580.3_1	gene:Solyc06g069580.3	Solyc06g069580.3	SL4.0ch06	-	gene:Solyc06g069580.3:t:40965302-40965427	gene:Solyc06g069580.3_1_CE_1	False	False	40965302-40965427	A	40965516-40965705	C2_A	40965427-40965516	190	False	False	False	0.959	0.972	0.009	0.39	0.44
gene:Solyc08g005240.3_1	gene:Solyc08g005240.3	Solyc08g005240.3	SL4.0ch08	+	gene:Solyc08g005240.3:s:177053-177209	gene:Solyc08g005240.3_1_CE_1	False	True	177053-177209	C2	177893-177946	C1_C2	177209-177893	220	False	False	False	0.14	0.139	-0.008	0.612	0.135
gene:Solyc08g005240.3_1	gene:Solyc08g005240.3	Solyc08g005240.3	SL4.0ch08	+	gene:Solyc08g005240.3:s:177053-177209	gene:Solyc08g005240.3_1_CE_1	False	False	177053-177209	A	177286-177505	C1_A	177209-177286	220	False	False	False	0.86	0.861	0.008	0.612	0.135
gene:Solyc08g005240.3_1	gene:Solyc08g005240.3	Solyc08g005240.3	SL4.0ch08	+	gene:Solyc08g005240.3:t:177893-177946	gene:Solyc08g005240.3_1_CE_1	False	True	177893-177946	C1	177053-177209	C2_C1	177209-177893	220	False	False	False	0.085	0.123	0.018	0.608	0.153
gene:Solyc08g005240.3_1	gene:Solyc08g005240.3	Solyc08g005240.3	SL4.0ch08	+	gene:Solyc08g005240.3:t:177893-177946	gene:Solyc08g005240.3_1_CE_1	False	False	177893-177946	A	177286-177505	C2_A	177505-177893	220	False	False	False	0.915	0.877	-0.018	0.608	0.153
gene:Solyc12g017920.3_1	gene:Solyc12g017920.3	Solyc12g017920.3	SL4.0ch12	-	gene:Solyc12g017920.3:s:7856386-7856574	gene:Solyc12g017920.3_1_CE_1	True	True	7856386-7856574	C2	7852935-7853139	C1_C2	7853139-7856386	104	False	False	False	0.193	0.223	0.02	0.623	0.135
gene:Solyc12g017920.3_1	gene:Solyc12g017920.3	Solyc12g017920.3	SL4.0ch12	-	gene:Solyc12g017920.3:s:7856386-7856574	gene:Solyc12g017920.3_1_CE_1	True	False	7856386-7856574	A	7854685-7854788	C1_A	7854788-7856386	104	False	False	False	0.807	0.777	-0.02	0.623	0.135
gene:Solyc12g017920.3_1	gene:Solyc12g017920.3	Solyc12g017920.3	SL4.0ch12	-	gene:Solyc12g017920.3:t:7852935-7853139	gene:Solyc12g017920.3_1_CE_1	True	True	7852935-7853139	C1	7856386-7856574	C2_C1	7853139-7856386	104	False	False	False	0.187	0.235	0.032	0.646	0.114
gene:Solyc12g017920.3_1	gene:Solyc12g017920.3	Solyc12g017920.3	SL4.0ch12	-	gene:Solyc12g017920.3:t:7852935-7853139	gene:Solyc12g017920.3_1_CE_1	True	True	7852935-7853139	A	7854685-7854788	C2_A	7853139-7854685	104	False	False	False	0.473	0.399	-0.033	0.664	0.094
gene:Solyc12g017920.3_1	gene:Solyc12g017920.3	Solyc12g017920.3	SL4.0ch12	-	gene:Solyc12g017920.3:s:7856386-7856574	gene:Solyc12g017920.3_1_CE_2	True	True	7856386-7856574	C2	7852935-7853139	C1_C2	7853139-7856386	61	False	False	False	0.193	0.223	0.02	0.623	0.135
gene:Solyc12g017920.3_1	gene:Solyc12g017920.3	Solyc12g017920.3	SL4.0ch12	-	gene:Solyc12g017920.3:s:7856386-7856574	gene:Solyc12g017920.3_1_CE_2	True	False	7856386-7856574	A	7854728-7854788	C1_A	7854788-7856386	61	False	False	False	0.807	0.777	-0.02	0.623	0.135
gene:Solyc12g017920.3_1	gene:Solyc12g017920.3	Solyc12g017920.3	SL4.0ch12	-	gene:Solyc12g017920.3:t:7852935-7853139	gene:Solyc12g017920.3_1_CE_2	True	True	7852935-7853139	C1	7856386-7856574	C2_C1	7853139-7856386	61	False	False	False	0.187	0.235	0.032	0.646	0.114
gene:Solyc12g017920.3_1	gene:Solyc12g017920.3	Solyc12g017920.3	SL4.0ch12	-	gene:Solyc12g017920.3:t:7852935-7853139	gene:Solyc12g017920.3_1_CE_2	True	False	7852935-7853139	A	7854728-7854788	C2_A	7853139-7854728	61	False	False	False	0.35	0.359	0.004	0.629	0.124
gene:Solyc12g017920.3_2	gene:Solyc12g017920.3	Solyc12g017920.3	SL4.0ch12	-	gene:Solyc12g017920.3:s:7844648-7844791	gene:Solyc12g017920.3_2_CE_1	False	True	7844648-7844791	C2	7842373-7842573	C1_C2	7842573-7844648	136	False	False	False	0.107	0.015	-0.052	0.736	0.076
gene:Solyc12g017920.3_2	gene:Solyc12g017920.3	Solyc12g017920.3	SL4.0ch12	-	gene:Solyc12g017920.3:s:7844648-7844791	gene:Solyc12g017920.3_2_CE_1	False	False	7844648-7844791	A	7842744-7842879	C1_A	7842879-7844648	136	False	False	False	0.893	0.985	0.052	0.736	0.076
gene:Solyc12g017920.3_2	gene:Solyc12g017920.3	Solyc12g017920.3	SL4.0ch12	-	gene:Solyc12g017920.3:t:7842373-7842573	gene:Solyc12g017920.3_2_CE_1	False	True	7842373-7842573	C1	7844648-7844791	C2_C1	7842573-7844648	136	False	False	False	0.088	0.01	-0.047	0.718	0.09
gene:Solyc12g017920.3_2	gene:Solyc12g017920.3	Solyc12g017920.3	SL4.0ch12	-	gene:Solyc12g017920.3:t:7842373-7842573	gene:Solyc12g017920.3_2_CE_1	False	False	7842373-7842573	A	7842744-7842879	C2_A	7842573-7842744	136	False	False	False	0.912	0.99	0.047	0.718	0.09
gene:Solyc04g008560.3_1	gene:Solyc04g008560.3	Solyc04g008560.3	SL4.0ch04	-	gene:Solyc04g008560.3:s:2208602-2208818	gene:Solyc04g008560.3_1_CE_1	True	True	2208673-2208818	C2	2207023-2207146	C1_C2	2207146-2208673	236	False	False	False	0.055	0.126	0.058	0.786	0.055
gene:Solyc04g008560.3_1	gene:Solyc04g008560.3	Solyc04g008560.3	SL4.0ch04	-	gene:Solyc04g008560.3:s:2208602-2208818	gene:Solyc04g008560.3_1_CE_1	True	False	2208673-2208818	A	2208289-2208524	C1_A	2208524-2208673	236	False	False	False	0.769	0.789	0.013	0.604	0.154
gene:Solyc04g008560.3_1	gene:Solyc04g008560.3	Solyc04g008560.3	SL4.0ch04	-	gene:Solyc04g008560.3:t:2207023-2207146	gene:Solyc04g008560.3_1_CE_1	True	True	2207023-2207146	C1	2208673-2208818	C2_C1	2207146-2208673	236	False	False	False	0.038	0.091	0.038	0.726	0.106
gene:Solyc04g008560.3_1	gene:Solyc04g008560.3	Solyc04g008560.3	SL4.0ch04	-	gene:Solyc04g008560.3:t:2207023-2207146	gene:Solyc04g008560.3_1_CE_1	True	False	2207023-2207146	A	2208289-2208524	C2_A	2207146-2208289	236	False	False	False	0.962	0.909	-0.038	0.726	0.106
gene:Solyc08g005333.1_1	gene:Solyc08g005333.1	Solyc08g005333.1	SL4.0ch08	+	gene:Solyc08g005333.1:s:278631-278801	gene:Solyc08g005333.1_1_CE_1	False	True	278631-278801	C2	283304-283430	C1_C2	278801-283304	311	False	False	False	0.323	0.269	-0.016	0.669	0.081
gene:Solyc08g005333.1_1	gene:Solyc08g005333.1	Solyc08g005333.1	SL4.0ch08	+	gene:Solyc08g005333.1:s:278631-278801	gene:Solyc08g005333.1_1_CE_1	False	False	278631-278801	A	279726-280036	C1_A	278801-279726	311	False	False	False	0.677	0.731	0.016	0.669	0.081
gene:Solyc08g005333.1_1	gene:Solyc08g005333.1	Solyc08g005333.1	SL4.0ch08	+	gene:Solyc08g005333.1:t:283304-283430	gene:Solyc08g005333.1_1_CE_1	False	True	283304-283430	C1	278631-278801	C2_C1	278801-283304	311	False	False	False	0.256	0.22	-0.022	0.673	0.077
gene:Solyc08g005333.1_1	gene:Solyc08g005333.1	Solyc08g005333.1	SL4.0ch08	+	gene:Solyc08g005333.1:t:283304-283430	gene:Solyc08g005333.1_1_CE_1	False	False	283304-283430	A	279726-280036	C2_A	280036-283304	311	False	False	False	0.744	0.78	0.022	0.673	0.077
gene:Solyc12g019010.2_1	gene:Solyc12g019010.2	Solyc12g019010.2	SL4.0ch12	-	gene:Solyc12g019010.2:s:9067056-9067120	gene:Solyc12g019010.2_1_CE_1	True	True	9067056-9067120	C2	9061942-9062040	C1_C2	9062040-9067056	91	False	False	False	0.363	0.275	-0.069	0.78	0.044
gene:Solyc12g019010.2_1	gene:Solyc12g019010.2	Solyc12g019010.2	SL4.0ch12	-	gene:Solyc12g019010.2:s:9067056-9067120	gene:Solyc12g019010.2_1_CE_1	True	False	9067056-9067120	A	9063442-9063532	C1_A	9063532-9067056	91	False	False	False	0.615	0.701	0.06	0.748	0.056
gene:Solyc12g019010.2_1	gene:Solyc12g019010.2	Solyc12g019010.2	SL4.0ch12	-	gene:Solyc12g019010.2:t:9061942-9062057	gene:Solyc12g019010.2_1_CE_1	True	True	9061942-9062040	C1	9067056-9067120	C2_C1	9062040-9067056	91	False	False	False	0.366	0.254	-0.081	0.816	0.033
gene:Solyc12g019010.2_1	gene:Solyc12g019010.2	Solyc12g019010.2	SL4.0ch12	-	gene:Solyc12g019010.2:t:9061942-9062057	gene:Solyc12g019010.2_1_CE_1	True	False	9061942-9062040	A	9063442-9063532	C2_A	9062040-9063442	91	False	False	False	0.614	0.669	0.036	0.657	0.109
gene:Solyc12g019010.2_1	gene:Solyc12g019010.2	Solyc12g019010.2	SL4.0ch12	-	gene:Solyc12g019010.2:s:9067056-9067120	gene:Solyc12g019010.2_1_CE_2	True	True	9067056-9067120	C2	9061942-9062040	C1_C2	9062040-9067056	86	False	False	False	0.363	0.275	-0.069	0.78	0.044
gene:Solyc12g019010.2_1	gene:Solyc12g019010.2	Solyc12g019010.2	SL4.0ch12	-	gene:Solyc12g019010.2:s:9067056-9067120	gene:Solyc12g019010.2_1_CE_2	True	False	9067056-9067120	A	9063447-9063532	C1_A	9063532-9067056	86	False	False	False	0.615	0.701	0.06	0.748	0.056
gene:Solyc12g019010.2_1	gene:Solyc12g019010.2	Solyc12g019010.2	SL4.0ch12	-	gene:Solyc12g019010.2:t:9061942-9062057	gene:Solyc12g019010.2_1_CE_2	True	True	9061942-9062040	C1	9067056-9067120	C2_C1	9062040-9067056	86	False	False	False	0.366	0.254	-0.081	0.816	0.033
gene:Solyc12g019010.2_1	gene:Solyc12g019010.2	Solyc12g019010.2	SL4.0ch12	-	gene:Solyc12g019010.2:t:9061942-9062057	gene:Solyc12g019010.2_1_CE_2	True	True	9061942-9062040	A	9063447-9063532	C2_A	9062040-9063447	86	False	False	True	0.009	0.056	0.019	0.508	0.294
gene:Solyc12g019060.2_1	gene:Solyc12g019060.2	Solyc12g019060.2	SL4.0ch12	+	gene:Solyc12g019060.2:s:9167628-9168037	gene:Solyc12g019060.2_1_CE_1	True	True	9167628-9168037	C2	9168449-9168705	C1_C2	9168037-9168449	119	False	False	False	0.068	0.092	0.011	0.405	0.305
gene:Solyc12g019060.2_1	gene:Solyc12g019060.2	Solyc12g019060.2	SL4.0ch12	+	gene:Solyc12g019060.2:s:9167628-9168037	gene:Solyc12g019060.2_1_CE_1	True	True	9167628-9168037	A	9168115-9168233	C1_A	9168037-9168115	119	False	False	False	0.055	0.041	-0.008	0.425	0.293
gene:Solyc12g019060.2_1	gene:Solyc12g019060.2	Solyc12g019060.2	SL4.0ch12	+	gene:Solyc12g019060.2:t:9168449-9168705	gene:Solyc12g019060.2_1_CE_1	True	True	9168449-9168705	C1	9167628-9168037	C2_C1	9168037-9168449	119	False	False	False	0.317	0.404	0.061	0.678	0.038
gene:Solyc12g019060.2_1	gene:Solyc12g019060.2	Solyc12g019060.2	SL4.0ch12	+	gene:Solyc12g019060.2:t:9168449-9168705	gene:Solyc12g019060.2_1_CE_1	True	True	9168449-9168705	A	9168115-9168233	C2_A	9168233-9168449	119	False	False	False	0.127	0.042	-0.047	0.638	0.077
gene:Solyc12g019100.2_3	gene:Solyc12g019100.2	Solyc12g019100.2	SL4.0ch12	+	gene:Solyc12g019100.2:s:9212558-9212652	gene:Solyc12g019100.2_3_CE_1	False	True	9212558-9212652	C2	9214142-9214195	C1_C2	9212652-9214142	92	False	False	False	0.098	0.153	0.028	0.652	0.109
gene:Solyc12g019100.2_3	gene:Solyc12g019100.2	Solyc12g019100.2	SL4.0ch12	+	gene:Solyc12g019100.2:s:9212558-9212652	gene:Solyc12g019100.2_3_CE_1	False	False	9212558-9212652	A	9213724-9213815	C1_A	9212652-9213724	92	False	False	False	0.902	0.847	-0.028	0.652	0.109
gene:Solyc12g019100.2_3	gene:Solyc12g019100.2	Solyc12g019100.2	SL4.0ch12	+	gene:Solyc12g019100.2:t:9214142-9214195	gene:Solyc12g019100.2_3_CE_1	False	True	9214142-9214195	C1	9212558-9212652	C2_C1	9212652-9214142	92	False	False	False	0.084	0.15	0.033	0.664	0.105
gene:Solyc12g019100.2_3	gene:Solyc12g019100.2	Solyc12g019100.2	SL4.0ch12	+	gene:Solyc12g019100.2:t:9214142-9214195	gene:Solyc12g019100.2_3_CE_1	False	False	9214142-9214195	A	9213724-9213815	C2_A	9213815-9214142	92	False	False	False	0.916	0.85	-0.033	0.664	0.105
gene:Solyc01g028807.1_1	gene:Solyc01g028807.1	Solyc01g028807.1	SL4.0ch01	+	gene:Solyc01g028807.1:s:37890190-37890437	gene:Solyc01g028807.1_1_CE_1	True	True	37890190-37890437	C2	37894626-37894827	C1_C2	37890437-37894626	201	False	False	False	0.486	0.45	-0.026	0.542	0.142
gene:Solyc01g028807.1_1	gene:Solyc01g028807.1	Solyc01g028807.1	SL4.0ch01	+	gene:Solyc01g028807.1:s:37890190-37890437	gene:Solyc01g028807.1_1_CE_1	True	True	37890190-37890437	A	37892566-37892766	C1_A	37890437-37892566	201	False	False	False	0.155	0.111	-0.019	0.493	0.202
gene:Solyc01g028807.1_1	gene:Solyc01g028807.1	Solyc01g028807.1	SL4.0ch01	+	gene:Solyc01g028807.1:t:37894552-37894827	gene:Solyc01g028807.1_1_CE_1	True	True	37894626-37894827	C1	37890190-37890437	C2_C1	37890437-37894626	201	False	False	False	0.644	0.556	-0.062	0.714	0.051
gene:Solyc01g028807.1_1	gene:Solyc01g028807.1	Solyc01g028807.1	SL4.0ch01	+	gene:Solyc01g028807.1:t:37894552-37894827	gene:Solyc01g028807.1_1_CE_1	True	False	37894626-37894827	A	37892566-37892766	C2_A	37892766-37894626	201	False	False	False	0.076	0.038	-0.029	0.608	0.128
gene:Solyc03g005820.3_1	gene:Solyc03g005820.3	Solyc03g005820.3	SL4.0ch03	-	gene:Solyc03g005820.3:s:562258-562472	gene:Solyc03g005820.3_1_CE_1	False	False	562258-562472	C2	557847-559071	C1_C2	559071-562258	27	False	False	False	0.745	0.909	0.129	0.898	0.011
gene:Solyc03g005820.3_1	gene:Solyc03g005820.3	Solyc03g005820.3	SL4.0ch03	-	gene:Solyc03g005820.3:s:562258-562472	gene:Solyc03g005820.3_1_CE_1	False	True	562258-562472	A	561092-561118	C1_A	561118-562258	27	False	False	False	0.255	0.091	-0.129	0.898	0.011
gene:Solyc03g005820.3_1	gene:Solyc03g005820.3	Solyc03g005820.3	SL4.0ch03	-	gene:Solyc03g005820.3:t:557847-559071	gene:Solyc03g005820.3_1_CE_1	False	False	557847-559071	C1	562258-562472	C2_C1	559071-562258	27	False	False	False	0.827	0.956	0.088	0.84	0.027
gene:Solyc03g005820.3_1	gene:Solyc03g005820.3	Solyc03g005820.3	SL4.0ch03	-	gene:Solyc03g005820.3:t:557847-559071	gene:Solyc03g005820.3_1_CE_1	False	True	557847-559071	A	561092-561118	C2_A	559071-561092	27	False	False	False	0.173	0.044	-0.088	0.84	0.027
gene:Solyc02g061840.3_1	gene:Solyc02g061840.3	Solyc02g061840.3	SL4.0ch02	-	gene:Solyc02g061840.3:s:31357710-31357859	gene:Solyc02g061840.3_1_CE_1	True	False	31357710-31357859	C2	31356949-31357018	C1_C2	31357018-31357710	209	False	False	False	0.757	0.76	0.005	0.396	0.34
gene:Solyc02g061840.3_1	gene:Solyc02g061840.3	Solyc02g061840.3	SL4.0ch02	-	gene:Solyc02g061840.3:s:31357710-31357859	gene:Solyc02g061840.3_1_CE_1	True	True	31357710-31357859	A	31357410-31357618	C1_A	31357618-31357710	209	False	False	False	0.121	0.112	-0.002	0.305	0.507
gene:Solyc02g061840.3_1	gene:Solyc02g061840.3	Solyc02g061840.3	SL4.0ch02	-	gene:Solyc02g061840.3:t:31356949-31357018	gene:Solyc02g061840.3_1_CE_1	True	False	31356949-31357018	C1	31357710-31357859	C2_C1	31357018-31357710	209	False	False	False	0.787	0.771	-0.005	0.333	0.44
gene:Solyc02g061840.3_1	gene:Solyc02g061840.3	Solyc02g061840.3	SL4.0ch02	-	gene:Solyc02g061840.3:t:31356949-31357018	gene:Solyc02g061840.3_1_CE_1	True	True	31356949-31357018	A	31357410-31357618	C2_A	31357018-31357410	209	False	False	False	0.081	0.096	0.007	0.353	0.41
gene:Solyc04g008910.3_1	gene:Solyc04g008910.3	Solyc04g008910.3	SL4.0ch04	-	gene:Solyc04g008910.3:s:2560212-na	gene:Solyc04g008910.3_1_CE_1	True	True	2560212--1	C2	2556998-2557618	C1_C2	2557618-2560212	96	False	False	False	0.214	0.018	-0.131	0.819	0.015
gene:Solyc04g008910.3_1	gene:Solyc04g008910.3	Solyc04g008910.3	SL4.0ch04	-	gene:Solyc04g008910.3:s:2560212-na	gene:Solyc04g008910.3_1_CE_1	True	True	2560212--1	A	2557795-2557890	C1_A	2557890-2560212	96	False	False	False	0.786	0.982	0.131	0.819	0.015
gene:Solyc04g008910.3_1	gene:Solyc04g008910.3	Solyc04g008910.3	SL4.0ch04	-	gene:Solyc04g008910.3:t:2556998-2557618	gene:Solyc04g008910.3_1_CE_1	True	True	2556998-2557618	C1	2560212--1	C2_C1	2557618-2560212	96	False	False	False	0.171	0.011	-0.112	0.817	0.02
gene:Solyc04g008910.3_1	gene:Solyc04g008910.3	Solyc04g008910.3	SL4.0ch04	-	gene:Solyc04g008910.3:t:2556998-2557618	gene:Solyc04g008910.3_1_CE_1	True	False	2556998-2557618	A	2557795-2557890	C2_A	2557618-2557795	96	False	False	False	0.829	0.989	0.112	0.817	0.02
gene:Solyc04g008990.3_1	gene:Solyc04g008990.3	Solyc04g008990.3	SL4.0ch04	-	gene:Solyc04g008990.3:s:2613060-2613127	gene:Solyc04g008990.3_1_CE_1	True	True	2613060-2613127	C2	2611298-2611350	C1_C2	2611350-2613060	85	False	False	True	0.053
gene:Solyc04g008990.3_1	gene:Solyc04g008990.3	Solyc04g008990.3	SL4.0ch04	-	gene:Solyc04g008990.3:s:2613060-2613127	gene:Solyc04g008990.3_1_CE_1	True	True	2613060-2613127	A	2612848-2612932	C1_A	2612932-2613060	85	False	False	True	0.947
gene:Solyc04g008990.3_1	gene:Solyc04g008990.3	Solyc04g008990.3	SL4.0ch04	-	gene:Solyc04g008990.3:t:2611298-2611350	gene:Solyc04g008990.3_1_CE_1	True	True	2611298-2611350	C1	2613060-2613127	C2_C1	2611350-2613060	85	False	False	False	0.003	0.02	0.001	0.242	0.722
gene:Solyc04g008990.3_1	gene:Solyc04g008990.3	Solyc04g008990.3	SL4.0ch04	-	gene:Solyc04g008990.3:t:2611298-2611350	gene:Solyc04g008990.3_1_CE_1	True	True	2611298-2611350	A	2612848-2612932	C2_A	2611350-2612848	85	False	False	False	0.046	0.078	0.018	0.571	0.203
gene:Solyc04g008990.3_1	gene:Solyc04g008990.3	Solyc04g008990.3	SL4.0ch04	-	gene:Solyc04g008990.3:s:2613209-2613598	gene:Solyc04g008990.3_1_CE_2	True	False	2613209-2613598	C2	2611298-2611350	C1_C2	2611350-2613209	68	False	False	True	0.992	0.905	-0.054	0.822	0.053
gene:Solyc04g008990.3_1	gene:Solyc04g008990.3	Solyc04g008990.3	SL4.0ch04	-	gene:Solyc04g008990.3:s:2613209-2613598	gene:Solyc04g008990.3_1_CE_2	True	True	2613209-2613598	A	2613060-2613127	C1_A	2613127-2613209	68	False	False	True	0.008	0.095	0.054	0.822	0.053
gene:Solyc04g008990.3_1	gene:Solyc04g008990.3	Solyc04g008990.3	SL4.0ch04	-	gene:Solyc04g008990.3:t:2611298-2611350	gene:Solyc04g008990.3_1_CE_2	True	False	2611298-2611350	C1	2613209-2613598	C2_C1	2611350-2613209	68	False	False	False	0.878	0.872	0.003	0.564	0.197
gene:Solyc04g008990.3_1	gene:Solyc04g008990.3	Solyc04g008990.3	SL4.0ch04	-	gene:Solyc04g008990.3:t:2611298-2611350	gene:Solyc04g008990.3_1_CE_2	True	True	2611298-2611350	A	2613060-2613127	C2_A	2611350-2613060	68	False	False	False	0.003	0.02	0.001	0.242	0.722
gene:Solyc08g005640.4_1	gene:Solyc08g005640.4	Solyc08g005640.4	SL4.0ch08	+	gene:Solyc08g005640.4:s:519642-519740	gene:Solyc08g005640.4_1_CE_1	False	True	519642-519740	C2	520360-520501	C1_C2	519740-520360	216	False	False	False	0.414	0.228	-0.119	0.774	0.017
gene:Solyc08g005640.4_1	gene:Solyc08g005640.4	Solyc08g005640.4	SL4.0ch08	+	gene:Solyc08g005640.4:s:519642-519740	gene:Solyc08g005640.4_1_CE_1	False	False	519642-519740	A	519887-520102	C1_A	519740-519887	216	False	False	False	0.586	0.772	0.119	0.774	0.017
gene:Solyc08g005640.4_1	gene:Solyc08g005640.4	Solyc08g005640.4	SL4.0ch08	+	gene:Solyc08g005640.4:t:520360-520501	gene:Solyc08g005640.4_1_CE_1	False	True	520360-520501	C1	519642-519740	C2_C1	519740-520360	216	False	False	False	0.379	0.286	-0.04	0.703	0.047
gene:Solyc08g005640.4_1	gene:Solyc08g005640.4	Solyc08g005640.4	SL4.0ch08	+	gene:Solyc08g005640.4:t:520360-520501	gene:Solyc08g005640.4_1_CE_1	False	False	520360-520501	A	519887-520102	C2_A	520102-520360	216	False	False	False	0.621	0.714	0.04	0.703	0.047
gene:Solyc04g009050.4_4	gene:Solyc04g009050.4	Solyc04g009050.4	SL4.0ch04	-	gene:Solyc04g009050.4:s:2648398-2648616	gene:Solyc04g009050.4_4_CE_1	True	False	2648398-2648616	C2	2647287-2647435	C1_C2	2647435-2648398	212	False	False	False	0.351	0.497	0.111	0.863	0.014
gene:Solyc04g009050.4_4	gene:Solyc04g009050.4	Solyc04g009050.4	SL4.0ch04	-	gene:Solyc04g009050.4:s:2648398-2648616	gene:Solyc04g009050.4_4_CE_1	True	True	2648398-2648616	A	2647534-2647745	C1_A	2647745-2648398	212	False	False	False	0.331	0.251	-0.061	0.712	0.053
gene:Solyc04g009050.4_4	gene:Solyc04g009050.4	Solyc04g009050.4	SL4.0ch04	-	gene:Solyc04g009050.4:t:2647287-2647435	gene:Solyc04g009050.4_4_CE_1	True	False	2647287-2647435	C1	2648398-2648616	C2_C1	2647435-2648398	212	False	False	False	0.382	0.51	0.099	0.828	0.02
gene:Solyc04g009050.4_4	gene:Solyc04g009050.4	Solyc04g009050.4	SL4.0ch04	-	gene:Solyc04g009050.4:t:2647287-2647435	gene:Solyc04g009050.4_4_CE_1	True	True	2647287-2647435	A	2647534-2647745	C2_A	2647435-2647534	212	False	False	False	0.283	0.229	-0.035	0.595	0.111
gene:Solyc12g019750.3_1	gene:Solyc12g019750.3	Solyc12g019750.3	SL4.0ch12	-	gene:Solyc12g019750.3:s:11435100-11435181	gene:Solyc12g019750.3_1_CE_1	False	True	11435100-11435181	C2	11433185-11433249	C1_C2	11433249-11435100	124	False	False	False	0.153	0.101	-0.035	0.621	0.111
gene:Solyc12g019750.3_1	gene:Solyc12g019750.3	Solyc12g019750.3	SL4.0ch12	-	gene:Solyc12g019750.3:s:11435100-11435181	gene:Solyc12g019750.3_1_CE_1	False	False	11435100-11435181	A	11433567-11433690	C1_A	11433690-11435100	124	False	False	False	0.823	0.867	0.031	0.643	0.112
gene:Solyc12g019750.3_1	gene:Solyc12g019750.3	Solyc12g019750.3	SL4.0ch12	-	gene:Solyc12g019750.3:t:11433185-11433249	gene:Solyc12g019750.3_1_CE_1	False	True	11433185-11433249	C1	11435100-11435181	C2_C1	11433249-11435100	124	False	False	False	0.204	0.149	-0.042	0.696	0.103
gene:Solyc12g019750.3_1	gene:Solyc12g019750.3	Solyc12g019750.3	SL4.0ch12	-	gene:Solyc12g019750.3:t:11433185-11433249	gene:Solyc12g019750.3_1_CE_1	False	False	11433185-11433249	A	11433567-11433690	C2_A	11433249-11433567	124	False	False	False	0.796	0.851	0.042	0.696	0.103
gene:Solyc04g009060.4_1	gene:Solyc04g009060.4	Solyc04g009060.4	SL4.0ch04	-	gene:Solyc04g009060.4:s:2655491-2655739	gene:Solyc04g009060.4_1_CE_1	False	True	2655491-2655739	C2	2654441-2654518	C1_C2	2654518-2655491	40	False	False	False	0.074	0.054	-0.014	0.502	0.293
gene:Solyc04g009060.4_1	gene:Solyc04g009060.4	Solyc04g009060.4	SL4.0ch04	-	gene:Solyc04g009060.4:s:2655491-2655739	gene:Solyc04g009060.4_1_CE_1	False	False	2655491-2655739	A	2655310-2655349	C1_A	2655349-2655491	40	False	False	False	0.926	0.946	0.014	0.502	0.293
gene:Solyc04g009060.4_1	gene:Solyc04g009060.4	Solyc04g009060.4	SL4.0ch04	-	gene:Solyc04g009060.4:t:2654441-2654518	gene:Solyc04g009060.4_1_CE_1	False	True	2654441-2654518	C1	2655491-2655739	C2_C1	2654518-2655491	40	False	False	False	0.076	0.052	-0.016	0.492	0.222
gene:Solyc04g009060.4_1	gene:Solyc04g009060.4	Solyc04g009060.4	SL4.0ch04	-	gene:Solyc04g009060.4:t:2654441-2654518	gene:Solyc04g009060.4_1_CE_1	False	False	2654441-2654518	A	2655310-2655349	C2_A	2654518-2655310	40	False	False	False	0.885	0.906	0.013	0.464	0.239
gene:Solyc05g014110.3_1	gene:Solyc05g014110.3	Solyc05g014110.3	SL4.0ch05	+	gene:Solyc05g014110.3:s:7861742-7861791	gene:Solyc05g014110.3_1_CE_1	True	True	7861742-7861791	C2	7862909-7863073	C1_C2	7861791-7862909	122	False	False	False	0.329	0.283	-0.029	0.577	0.116
gene:Solyc05g014110.3_1	gene:Solyc05g014110.3	Solyc05g014110.3	SL4.0ch05	+	gene:Solyc05g014110.3:s:7861742-7861791	gene:Solyc05g014110.3_1_CE_1	True	False	7861742-7861791	A	7862420-7862541	C1_A	7861791-7862420	122	False	False	False	0.049	0.054	0.002	0.412	0.312
gene:Solyc05g014110.3_1	gene:Solyc05g014110.3	Solyc05g014110.3	SL4.0ch05	+	gene:Solyc05g014110.3:t:7862909-7863073	gene:Solyc05g014110.3_1_CE_1	True	True	7862909-7863073	C1	7861742-7861791	C2_C1	7861791-7862909	122	False	False	False	0.277	0.246	-0.009	0.492	0.195
gene:Solyc05g014110.3_1	gene:Solyc05g014110.3	Solyc05g014110.3	SL4.0ch05	+	gene:Solyc05g014110.3:t:7862909-7863073	gene:Solyc05g014110.3_1_CE_1	True	False	7862909-7863073	A	7862420-7862541	C2_A	7862541-7862909	122	False	False	False	0.102	0.054	-0.029	0.591	0.129
gene:Solyc05g014110.3_1	gene:Solyc05g014110.3	Solyc05g014110.3	SL4.0ch05	+	gene:Solyc05g014110.3:s:7861742-7861791	gene:Solyc05g014110.3_1_CE_2	True	True	7861742-7861791	C2	7862909-7863073	C1_C2	7861791-7862909	377	False	False	False	0.329	0.283	-0.029	0.577	0.116
gene:Solyc05g014110.3_1	gene:Solyc05g014110.3	Solyc05g014110.3	SL4.0ch05	+	gene:Solyc05g014110.3:s:7861742-7861791	gene:Solyc05g014110.3_1_CE_2	True	False	7861742-7861791	A	7862420-7862796	C1_A	7861791-7862420	377	False	False	False	0.049	0.054	0.002	0.412	0.312
gene:Solyc05g014110.3_1	gene:Solyc05g014110.3	Solyc05g014110.3	SL4.0ch05	+	gene:Solyc05g014110.3:t:7862909-7863073	gene:Solyc05g014110.3_1_CE_2	True	True	7862909-7863073	C1	7861742-7861791	C2_C1	7861791-7862909	377	False	False	False	0.277	0.246	-0.009	0.492	0.195
gene:Solyc05g014110.3_1	gene:Solyc05g014110.3	Solyc05g014110.3	SL4.0ch05	+	gene:Solyc05g014110.3:t:7862909-7863073	gene:Solyc05g014110.3_1_CE_2	True	True	7862909-7863073	A	7862420-7862796	C2_A	7862796-7862909	377	False	False	False	0.059	0.026	-0.018	0.48	0.233
gene:Solyc08g005780.4_5	gene:Solyc08g005780.4	Solyc08g005780.4	SL4.0ch08	-	gene:Solyc08g005780.4:s:620062-620281	gene:Solyc08g005780.4_5_CE_1	False	False	620062-620281	C2	619730-619761	C1_C2	619761-620062	41	False	False	False	0.898	0.877	-0.018	0.58	0.178
gene:Solyc08g005780.4_5	gene:Solyc08g005780.4	Solyc08g005780.4	SL4.0ch08	-	gene:Solyc08g005780.4:s:620062-620281	gene:Solyc08g005780.4_5_CE_1	False	True	620062-620281	A	619928-619968	C1_A	619968-620062	41	False	False	False	0.102	0.123	0.018	0.58	0.178
gene:Solyc08g005780.4_5	gene:Solyc08g005780.4	Solyc08g005780.4	SL4.0ch08	-	gene:Solyc08g005780.4:t:619730-619761	gene:Solyc08g005780.4_5_CE_1	False	False	619730-619761	C1	620062-620281	C2_C1	619761-620062	41	False	False	False	0.952	0.941	-0.006	0.48	0.315
gene:Solyc08g005780.4_5	gene:Solyc08g005780.4	Solyc08g005780.4	SL4.0ch08	-	gene:Solyc08g005780.4:t:619730-619761	gene:Solyc08g005780.4_5_CE_1	False	True	619730-619761	A	619928-619968	C2_A	619761-619928	41	False	False	False	0.048	0.059	0.006	0.48	0.315
gene:Solyc08g005790.3_1	gene:Solyc08g005790.3	Solyc08g005790.3	SL4.0ch08	+	gene:Solyc08g005790.3:s:629040-629187	gene:Solyc08g005790.3_1_CE_1	False	True	629040-629187	C2	630887-630969	C1_C2	629187-630887	146	False	False	False	0.066	0.132	0.043	0.727	0.092
gene:Solyc08g005790.3_1	gene:Solyc08g005790.3	Solyc08g005790.3	SL4.0ch08	+	gene:Solyc08g005790.3:s:629040-629187	gene:Solyc08g005790.3_1_CE_1	False	False	629040-629187	A	630339-630484	C1_A	629187-630339	146	False	False	False	0.934	0.868	-0.043	0.727	0.092
gene:Solyc08g005790.3_1	gene:Solyc08g005790.3	Solyc08g005790.3	SL4.0ch08	+	gene:Solyc08g005790.3:t:630887-630969	gene:Solyc08g005790.3_1_CE_1	False	True	630887-630969	C1	629040-629187	C2_C1	629187-630887	146	False	False	False	0.058	0.114	0.039	0.694	0.113
gene:Solyc08g005790.3_1	gene:Solyc08g005790.3	Solyc08g005790.3	SL4.0ch08	+	gene:Solyc08g005790.3:t:630887-630969	gene:Solyc08g005790.3_1_CE_1	False	False	630887-630969	A	630339-630484	C2_A	630484-630887	146	False	False	False	0.942	0.886	-0.039	0.694	0.113
gene:Solyc02g062110.4_1	gene:Solyc02g062110.4	Solyc02g062110.4	SL4.0ch02	-	gene:Solyc02g062110.4:s:31693226-31693406	gene:Solyc02g062110.4_1_CE_1	False	False	31693226-31693406	C2	31692876-31692985	C1_C2	31692985-31693226	39	False	False	False	0.842	0.87	0.021	0.554	0.209
gene:Solyc02g062110.4_1	gene:Solyc02g062110.4	Solyc02g062110.4	SL4.0ch02	-	gene:Solyc02g062110.4:s:31693226-31693406	gene:Solyc02g062110.4_1_CE_1	False	True	31693226-31693406	A	31693090-31693128	C1_A	31693128-31693226	39	False	False	False	0.158	0.13	-0.021	0.554	0.209
gene:Solyc02g062110.4_1	gene:Solyc02g062110.4	Solyc02g062110.4	SL4.0ch02	-	gene:Solyc02g062110.4:t:31692876-31692985	gene:Solyc02g062110.4_1_CE_1	False	False	31692876-31692985	C1	31693226-31693406	C2_C1	31692985-31693226	39	False	False	False	0.852	0.841	-0.009	0.516	0.259
gene:Solyc02g062110.4_1	gene:Solyc02g062110.4	Solyc02g062110.4	SL4.0ch02	-	gene:Solyc02g062110.4:t:31692876-31692985	gene:Solyc02g062110.4_1_CE_1	False	True	31692876-31692985	A	31693090-31693128	C2_A	31692985-31693090	39	False	False	False	0.148	0.159	0.009	0.516	0.259
gene:Solyc05g014160.4_3	gene:Solyc05g014160.4	Solyc05g014160.4	SL4.0ch05	-	gene:Solyc05g014160.4:s:7961493-7961731	gene:Solyc05g014160.4_3_CE_1	False	True	7961493-7961731	C2	7960760-7960881	C1_C2	7960881-7961493	125	False	False	False	0.188	0.252	0.036	0.682	0.079
gene:Solyc05g014160.4_3	gene:Solyc05g014160.4	Solyc05g014160.4	SL4.0ch05	-	gene:Solyc05g014160.4:s:7961493-7961731	gene:Solyc05g014160.4_3_CE_1	False	False	7961493-7961731	A	7961087-7961211	C1_A	7961211-7961493	125	False	False	False	0.812	0.748	-0.036	0.682	0.079
gene:Solyc05g014160.4_3	gene:Solyc05g014160.4	Solyc05g014160.4	SL4.0ch05	-	gene:Solyc05g014160.4:t:7960760-7960881	gene:Solyc05g014160.4_3_CE_1	False	True	7960760-7960881	C1	7961493-7961731	C2_C1	7960881-7961493	125	False	False	False	0.185	0.279	0.041	0.698	0.067
gene:Solyc05g014160.4_3	gene:Solyc05g014160.4	Solyc05g014160.4	SL4.0ch05	-	gene:Solyc05g014160.4:t:7960760-7960881	gene:Solyc05g014160.4_3_CE_1	False	False	7960760-7960881	A	7961087-7961211	C2_A	7960881-7961087	125	False	False	False	0.815	0.721	-0.041	0.698	0.067
gene:Solyc02g062130.4_1	gene:Solyc02g062130.4	Solyc02g062130.4	SL4.0ch02	-	gene:Solyc02g062130.4:s:31710815-31710970	gene:Solyc02g062130.4_1_CE_1	True	True	31710815-31710970	C2	31709687-31709820	C1_C2	31709820-31710815	218	False	False	False	0.207	0.144	-0.03	0.645	0.104
gene:Solyc02g062130.4_1	gene:Solyc02g062130.4	Solyc02g062130.4	SL4.0ch02	-	gene:Solyc02g062130.4:s:31710815-31710970	gene:Solyc02g062130.4_1_CE_1	True	True	31710815-31710970	A	31710373-31710590	C1_A	31710590-31710815	218	False	False	False	0.056	0.103	0.022	0.616	0.153
gene:Solyc02g062130.4_1	gene:Solyc02g062130.4	Solyc02g062130.4	SL4.0ch02	-	gene:Solyc02g062130.4:t:31709687-31709820	gene:Solyc02g062130.4_1_CE_1	True	True	31709687-31709820	C1	31710815-31710970	C2_C1	31709820-31710815	218	False	False	False	0.11	0.103	0	0.465	0.229
gene:Solyc02g062130.4_1	gene:Solyc02g062130.4	Solyc02g062130.4	SL4.0ch02	-	gene:Solyc02g062130.4:t:31709687-31709820	gene:Solyc02g062130.4_1_CE_1	True	False	31709687-31709820	A	31710373-31710590	C2_A	31709820-31710373	218	False	False	False	0.495	0.459	-0.026	0.582	0.094
gene:Solyc02g062130.4_1	gene:Solyc02g062130.4	Solyc02g062130.4	SL4.0ch02	-	gene:Solyc02g062130.4:s:31710815-31710970	gene:Solyc02g062130.4_1_CE_2	True	True	31710815-31710970	C2	31709687-31709820	C1_C2	31709820-31710815	235	False	False	False	0.207	0.144	-0.03	0.645	0.104
gene:Solyc02g062130.4_1	gene:Solyc02g062130.4	Solyc02g062130.4	SL4.0ch02	-	gene:Solyc02g062130.4:s:31710815-31710970	gene:Solyc02g062130.4_1_CE_2	True	False	31710815-31710970	A	31710373-31710607	C1_A	31710607-31710815	235	False	False	False	0.732	0.754	0.007	0.641	0.112
gene:Solyc02g062130.4_1	gene:Solyc02g062130.4	Solyc02g062130.4	SL4.0ch02	-	gene:Solyc02g062130.4:t:31709687-31709820	gene:Solyc02g062130.4_1_CE_2	True	True	31709687-31709820	C1	31710815-31710970	C2_C1	31709820-31710815	235	False	False	False	0.11	0.103	0	0.465	0.229
gene:Solyc02g062130.4_1	gene:Solyc02g062130.4	Solyc02g062130.4	SL4.0ch02	-	gene:Solyc02g062130.4:t:31709687-31709820	gene:Solyc02g062130.4_1_CE_2	True	False	31709687-31709820	A	31710373-31710607	C2_A	31709820-31710373	235	False	False	False	0.495	0.459	-0.026	0.582	0.094
gene:Solyc02g062130.4_2	gene:Solyc02g062130.4	Solyc02g062130.4	SL4.0ch02	-	gene:Solyc02g062130.4:s:31709687-31709820	gene:Solyc02g062130.4_2_CE_1	False	True	31709687-31709820	C2	31709089-31709180	C1_C2	31709180-31709687	79	False	False	False	0.125	0.139	0.014	0.579	0.179
gene:Solyc02g062130.4_2	gene:Solyc02g062130.4	Solyc02g062130.4	SL4.0ch02	-	gene:Solyc02g062130.4:s:31709687-31709820	gene:Solyc02g062130.4_2_CE_1	False	False	31709687-31709820	A	31709334-31709412	C1_A	31709412-31709687	79	False	False	False	0.875	0.861	-0.014	0.579	0.179
gene:Solyc02g062130.4_2	gene:Solyc02g062130.4	Solyc02g062130.4	SL4.0ch02	-	gene:Solyc02g062130.4:t:31709089-31709180	gene:Solyc02g062130.4_2_CE_1	False	True	31709089-31709180	C1	31709687-31709820	C2_C1	31709180-31709687	79	False	False	False	0.144	0.181	0.018	0.605	0.151
gene:Solyc02g062130.4_2	gene:Solyc02g062130.4	Solyc02g062130.4	SL4.0ch02	-	gene:Solyc02g062130.4:t:31709089-31709180	gene:Solyc02g062130.4_2_CE_1	False	False	31709089-31709180	A	31709334-31709412	C2_A	31709180-31709334	79	False	False	False	0.856	0.819	-0.018	0.605	0.151
gene:Solyc03g006177.2_1	gene:Solyc03g006177.2	Solyc03g006177.2	SL4.0ch03	-	gene:Solyc03g006177.2:s:846748-846854	gene:Solyc03g006177.2_1_CE_1	True	True	846748-846854	C2	842950-842989	C1_C2	842989-846748	986	False	False	True	0.135	0.259	0.094	0.817	0.023
gene:Solyc03g006177.2_1	gene:Solyc03g006177.2	Solyc03g006177.2	SL4.0ch03	-	gene:Solyc03g006177.2:s:846748-846854	gene:Solyc03g006177.2_1_CE_1	True	False	846748-846854	A	845220-846205	C1_A	846205-846748	986	False	False	False	0.182	0.147	-0.018	0.537	0.152
gene:Solyc03g006177.2_1	gene:Solyc03g006177.2	Solyc03g006177.2	SL4.0ch03	-	gene:Solyc03g006177.2:t:842950-842989	gene:Solyc03g006177.2_1_CE_1	True	True	842950-842989	C1	846748-846854	C2_C1	842989-846748	986	False	False	True	0.211	0.369	0.109	0.795	0.019
gene:Solyc03g006177.2_1	gene:Solyc03g006177.2	Solyc03g006177.2	SL4.0ch03	-	gene:Solyc03g006177.2:t:842950-842989	gene:Solyc03g006177.2_1_CE_1	True	False	842950-842989	A	845220-846205	C2_A	842989-845220	986	False	False	False	0.178	0.122	-0.039	0.601	0.092
gene:Solyc06g071040.4_1	gene:Solyc06g071040.4	Solyc06g071040.4	SL4.0ch06	-	gene:Solyc06g071040.4:s:41309337-41309411	gene:Solyc06g071040.4_1_CE_1	True	True	41309342-41309411	C2	41306663-41306713	C1_C2	41306713-41309342	56	False	False	False	0.478	0.34	-0.109	0.883	0.013
gene:Solyc06g071040.4_1	gene:Solyc06g071040.4	Solyc06g071040.4	SL4.0ch06	-	gene:Solyc06g071040.4:s:41309337-41309411	gene:Solyc06g071040.4_1_CE_1	True	True	41309342-41309411	A	41308799-41308854	C1_A	41308854-41309342	56	False	False	True	0.232	0.434	0.189	0.986	0.001
gene:Solyc06g071040.4_1	gene:Solyc06g071040.4	Solyc06g071040.4	SL4.0ch06	-	gene:Solyc06g071040.4:t:41306663-41306713	gene:Solyc06g071040.4_1_CE_1	True	True	41306663-41306713	C1	41309342-41309411	C2_C1	41306713-41309342	56	False	False	False	0.38	0.326	-0.032	0.595	0.114
gene:Solyc06g071040.4_1	gene:Solyc06g071040.4	Solyc06g071040.4	SL4.0ch06	-	gene:Solyc06g071040.4:t:41306663-41306713	gene:Solyc06g071040.4_1_CE_1	True	True	41306663-41306713	A	41308799-41308854	C2_A	41306713-41308799	56	False	False	False	0.329	0.418	0.067	0.765	0.04
gene:Solyc12g021180.2_1	gene:Solyc12g021180.2	Solyc12g021180.2	SL4.0ch12	+	gene:Solyc12g021180.2:s:14767995-14768142	gene:Solyc12g021180.2_1_CE_1	False	True	14767995-14768142	C2	14772665-14772717	C1_C2	14768142-14772665	448	False	False	False	0.255	0.231	-0.018	0.58	0.185
gene:Solyc12g021180.2_1	gene:Solyc12g021180.2	Solyc12g021180.2	SL4.0ch12	+	gene:Solyc12g021180.2:s:14767995-14768142	gene:Solyc12g021180.2_1_CE_1	False	False	14767995-14768142	A	14770128-14770575	C1_A	14768142-14770128	448	False	False	False	0.745	0.769	0.018	0.58	0.185
gene:Solyc12g021180.2_1	gene:Solyc12g021180.2	Solyc12g021180.2	SL4.0ch12	+	gene:Solyc12g021180.2:t:14772665-14772717	gene:Solyc12g021180.2_1_CE_1	False	True	14772665-14772717	C1	14767995-14768142	C2_C1	14768142-14772665	448	False	False	False	0.194	0.191	-0.003	0.529	0.245
gene:Solyc12g021180.2_1	gene:Solyc12g021180.2	Solyc12g021180.2	SL4.0ch12	+	gene:Solyc12g021180.2:t:14772665-14772717	gene:Solyc12g021180.2_1_CE_1	False	False	14772665-14772717	A	14770128-14770575	C2_A	14770575-14772665	448	False	False	False	0.806	0.809	0.003	0.529	0.245
gene:Solyc04g009400.4_1	gene:Solyc04g009400.4	Solyc04g009400.4	SL4.0ch04	+	gene:Solyc04g009400.4:s:2865493-2865578	gene:Solyc04g009400.4_1_CE_1	False	True	2865493-2865578	C2	2868921-2869142	C1_C2	2865578-2868921	375	False	False	False	0.159	0.229	0.04	0.675	0.078
gene:Solyc04g009400.4_1	gene:Solyc04g009400.4	Solyc04g009400.4	SL4.0ch04	+	gene:Solyc04g009400.4:s:2865493-2865578	gene:Solyc04g009400.4_1_CE_1	False	False	2865493-2865578	A	2868442-2868816	C1_A	2865578-2868442	375	False	False	False	0.841	0.771	-0.04	0.675	0.078
gene:Solyc04g009400.4_1	gene:Solyc04g009400.4	Solyc04g009400.4	SL4.0ch04	+	gene:Solyc04g009400.4:t:2868921-2869142	gene:Solyc04g009400.4_1_CE_1	False	True	2868921-2869142	C1	2865493-2865578	C2_C1	2865578-2868921	375	False	False	False	0.155	0.258	0.074	0.74	0.04
gene:Solyc04g009400.4_1	gene:Solyc04g009400.4	Solyc04g009400.4	SL4.0ch04	+	gene:Solyc04g009400.4:t:2868921-2869142	gene:Solyc04g009400.4_1_CE_1	False	False	2868921-2869142	A	2868442-2868816	C2_A	2868816-2868921	375	False	False	False	0.845	0.742	-0.074	0.74	0.04
gene:Solyc04g009430.3_1	gene:Solyc04g009430.3	Solyc04g009430.3	SL4.0ch04	+	gene:Solyc04g009430.3:s:2882033-2882098	gene:Solyc04g009430.3_1_CE_1	True	True	2882033-2882098	C2	2883933-2884093	C1_C2	2882098-2883933	46	False	False	False	0.053	0.004	-0.015	0.427	0.375
gene:Solyc04g009430.3_1	gene:Solyc04g009430.3	Solyc04g009430.3	SL4.0ch04	+	gene:Solyc04g009430.3:s:2882033-2882098	gene:Solyc04g009430.3_1_CE_1	True	False	2882033-2882098	A	2882677-2882722	C1_A	2882098-2882677	46	False	False	False	0.947	0.996	0.015	0.427	0.375
gene:Solyc04g009430.3_1	gene:Solyc04g009430.3	Solyc04g009430.3	SL4.0ch04	+	gene:Solyc04g009430.3:t:2883933-2884093	gene:Solyc04g009430.3_1_CE_1	True	True	2883933-2884093	C1	2882033-2882098	C2_C1	2882098-2883933	46	False	False	False	0.048	0.003	-0.014	0.415	0.392
gene:Solyc04g009430.3_1	gene:Solyc04g009430.3	Solyc04g009430.3	SL4.0ch04	+	gene:Solyc04g009430.3:t:2883933-2884093	gene:Solyc04g009430.3_1_CE_1	True	False	2883933-2884093	A	2882677-2882722	C2_A	2882722-2883933	46	False	False	True	0.814	0.827	0.01	0.615	0.142
gene:Solyc04g009430.3_1	gene:Solyc04g009430.3	Solyc04g009430.3	SL4.0ch04	+	gene:Solyc04g009430.3:s:2882033-2882098	gene:Solyc04g009430.3_1_CE_2	True	True	2882033-2882098	C2	2883933-2884093	C1_C2	2882098-2883933	57	False	False	False	0.053	0.004	-0.015	0.427	0.375
gene:Solyc04g009430.3_1	gene:Solyc04g009430.3	Solyc04g009430.3	SL4.0ch04	+	gene:Solyc04g009430.3:s:2882033-2882098	gene:Solyc04g009430.3_1_CE_2	True	False	2882033-2882098	A	2882677-2882733	C1_A	2882098-2882677	57	False	False	False	0.947	0.996	0.015	0.427	0.375
gene:Solyc04g009430.3_1	gene:Solyc04g009430.3	Solyc04g009430.3	SL4.0ch04	+	gene:Solyc04g009430.3:t:2883933-2884093	gene:Solyc04g009430.3_1_CE_2	True	True	2883933-2884093	C1	2882033-2882098	C2_C1	2882098-2883933	57	False	False	False	0.048	0.003	-0.014	0.415	0.392
gene:Solyc04g009430.3_1	gene:Solyc04g009430.3	Solyc04g009430.3	SL4.0ch04	+	gene:Solyc04g009430.3:t:2883933-2884093	gene:Solyc04g009430.3_1_CE_2	True	True	2883933-2884093	A	2882677-2882733	C2_A	2882733-2883933	57	False	False	False	0.133	0.17	0.02	0.628	0.129
gene:Solyc09g056350.4_2	gene:Solyc09g056350.4	Solyc09g056350.4	SL4.0ch09	-	gene:Solyc09g056350.4:s:44907935-44908021	gene:Solyc09g056350.4_2_CE_1	False	True	44907935-44908021	C2	44899385-44899718	C1_C2	44899718-44907935	282	False	False	False	0.028	0.071	0.032	0.704	0.133
gene:Solyc09g056350.4_2	gene:Solyc09g056350.4	Solyc09g056350.4	SL4.0ch09	-	gene:Solyc09g056350.4:s:44907935-44908021	gene:Solyc09g056350.4_2_CE_1	False	False	44907935-44908021	A	44906676-44906957	C1_A	44906957-44907935	282	False	False	False	0.972	0.929	-0.032	0.704	0.133
gene:Solyc09g056350.4_2	gene:Solyc09g056350.4	Solyc09g056350.4	SL4.0ch09	-	gene:Solyc09g056350.4:t:44899385-44899718	gene:Solyc09g056350.4_2_CE_1	False	True	44899385-44899718	C1	44907935-44908021	C2_C1	44899718-44907935	282	False	False	False	0.03	0.074	0.028	0.656	0.164
gene:Solyc09g056350.4_2	gene:Solyc09g056350.4	Solyc09g056350.4	SL4.0ch09	-	gene:Solyc09g056350.4:t:44899385-44899718	gene:Solyc09g056350.4_2_CE_1	False	False	44899385-44899718	A	44906676-44906957	C2_A	44899718-44906676	282	False	False	False	0.97	0.926	-0.028	0.656	0.164
gene:Solyc12g021230.2_1	gene:Solyc12g021230.2	Solyc12g021230.2	SL4.0ch12	+	gene:Solyc12g021230.2:s:15049417-15049529	gene:Solyc12g021230.2_1_CE_1	True	True	15049417-15049527	C2	15050898-15051039	C1_C2	15049527-15050898	71	False	False	False	0.028	0.053	0.013	0.445	0.28
gene:Solyc12g021230.2_1	gene:Solyc12g021230.2	Solyc12g021230.2	SL4.0ch12	+	gene:Solyc12g021230.2:s:15049417-15049529	gene:Solyc12g021230.2_1_CE_1	True	False	15049417-15049527	A	15050623-15050693	C1_A	15049527-15050623	71	False	False	False	0.697	0.784	0.061	0.74	0.05
gene:Solyc12g021230.2_1	gene:Solyc12g021230.2	Solyc12g021230.2	SL4.0ch12	+	gene:Solyc12g021230.2:t:15050898-15051039	gene:Solyc12g021230.2_1_CE_1	True	True	15050898-15051039	C1	15049417-15049527	C2_C1	15049527-15050898	71	False	False	False	0.027	0.054	0.018	0.519	0.289
gene:Solyc12g021230.2_1	gene:Solyc12g021230.2	Solyc12g021230.2	SL4.0ch12	+	gene:Solyc12g021230.2:t:15050898-15051039	gene:Solyc12g021230.2_1_CE_1	True	False	15050898-15051039	A	15050623-15050693	C2_A	15050693-15050898	71	False	False	False	0.954	0.938	-0.016	0.511	0.295
gene:Solyc01g050070.4_1	gene:Solyc01g050070.4	Solyc01g050070.4	SL4.0ch01	-	gene:Solyc01g050070.4:s:43751044-43751237	gene:Solyc01g050070.4_1_CE_1	False	False	43751044-43751237	C2	43746602-43746920	C1_C2	43746920-43751044	56	False	False	False	0.966	0.923	-0.03	0.662	0.154
gene:Solyc01g050070.4_1	gene:Solyc01g050070.4	Solyc01g050070.4	SL4.0ch01	-	gene:Solyc01g050070.4:s:43751044-43751237	gene:Solyc01g050070.4_1_CE_1	False	True	43751044-43751237	A	43750398-43750453	C1_A	43750453-43751044	56	False	False	False	0.034	0.077	0.03	0.662	0.154
gene:Solyc01g050070.4_1	gene:Solyc01g050070.4	Solyc01g050070.4	SL4.0ch01	-	gene:Solyc01g050070.4:t:43746602-43746920	gene:Solyc01g050070.4_1_CE_1	False	False	43746602-43746920	C1	43751044-43751237	C2_C1	43746920-43751044	56	False	False	False	0.975	0.942	-0.021	0.563	0.233
gene:Solyc01g050070.4_1	gene:Solyc01g050070.4	Solyc01g050070.4	SL4.0ch01	-	gene:Solyc01g050070.4:t:43746602-43746920	gene:Solyc01g050070.4_1_CE_1	False	True	43746602-43746920	A	43750398-43750453	C2_A	43746920-43750398	56	False	False	False	0.025	0.058	0.021	0.563	0.233
gene:Solyc01g050070.4_2	gene:Solyc01g050070.4	Solyc01g050070.4	SL4.0ch01	-	gene:Solyc01g050070.4:s:43740727-43740822	gene:Solyc01g050070.4_2_CE_1	True	False	43740727-43740822	C2	43728900-43729048	C1_C2	43729048-43740727	69	False	False	False	0.937	0.959	0.009	0.432	0.284
gene:Solyc01g050070.4_2	gene:Solyc01g050070.4	Solyc01g050070.4	SL4.0ch01	-	gene:Solyc01g050070.4:s:43740727-43740822	gene:Solyc01g050070.4_2_CE_1	True	True	43740727-43740822	A	43729444-43729512	C1_A	43729512-43740727	69	False	False	False	0.033	0.008	-0.003	0.272	0.59
gene:Solyc01g050070.4_2	gene:Solyc01g050070.4	Solyc01g050070.4	SL4.0ch01	-	gene:Solyc01g050070.4:t:43728900-43729048	gene:Solyc01g050070.4_2_CE_1	True	False	43728900-43729048	C1	43740727-43740822	C2_C1	43729048-43740727	69	False	False	False	0.85	0.858	0.003	0.467	0.226
gene:Solyc01g050070.4_2	gene:Solyc01g050070.4	Solyc01g050070.4	SL4.0ch01	-	gene:Solyc01g050070.4:t:43728900-43729048	gene:Solyc01g050070.4_2_CE_1	True	True	43728900-43729048	A	43729444-43729512	C2_A	43729048-43729444	69	False	False	False	0.057	0.049	-0.005	0.435	0.277
gene:Solyc01g050070.4_2	gene:Solyc01g050070.4	Solyc01g050070.4	SL4.0ch01	-	gene:Solyc01g050070.4:s:43746602-43746920	gene:Solyc01g050070.4_2_CE_2	True	True	43746602-43746920	C2	43728900-43729048	C1_C2	43729048-43746602	96	False	False	False	0.122	0.115	0	0.552	0.212
gene:Solyc01g050070.4_2	gene:Solyc01g050070.4	Solyc01g050070.4	SL4.0ch01	-	gene:Solyc01g050070.4:s:43746602-43746920	gene:Solyc01g050070.4_2_CE_2	True	False	43746602-43746920	A	43740727-43740822	C1_A	43740822-43746602	96	False	False	False	0.878	0.885	0	0.552	0.212
gene:Solyc01g050070.4_2	gene:Solyc01g050070.4	Solyc01g050070.4	SL4.0ch01	-	gene:Solyc01g050070.4:t:43728900-43729048	gene:Solyc01g050070.4_2_CE_2	True	True	43728900-43729048	C1	43746602-43746920	C2_C1	43729048-43746602	96	False	False	False	0.063	0.059	-0.003	0.401	0.323
gene:Solyc01g050070.4_2	gene:Solyc01g050070.4	Solyc01g050070.4	SL4.0ch01	-	gene:Solyc01g050070.4:t:43728900-43729048	gene:Solyc01g050070.4_2_CE_2	True	False	43728900-43729048	A	43740727-43740822	C2_A	43729048-43740727	96	False	False	False	0.85	0.858	0.003	0.467	0.226
gene:Solyc04g009530.4_2	gene:Solyc04g009530.4	Solyc04g009530.4	SL4.0ch04	-	gene:Solyc04g009530.4:s:2983745-2983819	gene:Solyc04g009530.4_2_CE_1	False	True	2983745-2983819	C2	2982892-2982978	C1_C2	2982978-2983745	61	False	False	False	0.115	0.087	-0.012	0.521	0.248
gene:Solyc04g009530.4_2	gene:Solyc04g009530.4	Solyc04g009530.4	SL4.0ch04	-	gene:Solyc04g009530.4:s:2983745-2983819	gene:Solyc04g009530.4_2_CE_1	False	False	2983745-2983819	A	2983087-2983147	C1_A	2983147-2983745	61	False	False	False	0.885	0.913	0.012	0.521	0.248
gene:Solyc04g009530.4_2	gene:Solyc04g009530.4	Solyc04g009530.4	SL4.0ch04	-	gene:Solyc04g009530.4:t:2982892-2982978	gene:Solyc04g009530.4_2_CE_1	False	True	2982892-2982978	C1	2983745-2983819	C2_C1	2982978-2983745	61	False	False	False	0.118	0.097	-0.01	0.543	0.22
gene:Solyc04g009530.4_2	gene:Solyc04g009530.4	Solyc04g009530.4	SL4.0ch04	-	gene:Solyc04g009530.4:t:2982892-2982978	gene:Solyc04g009530.4_2_CE_1	False	False	2982892-2982978	A	2983087-2983147	C2_A	2982978-2983087	61	False	False	False	0.882	0.903	0.01	0.543	0.22
gene:Solyc09g065650.3_1	gene:Solyc09g065650.3	Solyc09g065650.3	SL4.0ch09	-	gene:Solyc09g065650.3:s:59944910-59945051	gene:Solyc09g065650.3_1_CE_1	False	True	59944910-59945051	C2	59943784-59944151	C1_C2	59944151-59944910	265	False	False	False	0.061	0.034	-0.019	0.522	0.21
gene:Solyc09g065650.3_1	gene:Solyc09g065650.3	Solyc09g065650.3	SL4.0ch09	-	gene:Solyc09g065650.3:s:59944910-59945051	gene:Solyc09g065650.3_1_CE_1	False	False	59944910-59945051	A	59944432-59944696	C1_A	59944696-59944910	265	False	False	False	0.939	0.966	0.019	0.522	0.21
gene:Solyc09g065650.3_1	gene:Solyc09g065650.3	Solyc09g065650.3	SL4.0ch09	-	gene:Solyc09g065650.3:t:59943784-59944151	gene:Solyc09g065650.3_1_CE_1	False	True	59943784-59944151	C1	59944910-59945051	C2_C1	59944151-59944910	265	False	False	False	0.03	0.019	-0.006	0.359	0.474
gene:Solyc09g065650.3_1	gene:Solyc09g065650.3	Solyc09g065650.3	SL4.0ch09	-	gene:Solyc09g065650.3:t:59943784-59944151	gene:Solyc09g065650.3_1_CE_1	False	False	59943784-59944151	A	59944432-59944696	C2_A	59944151-59944432	265	False	False	False	0.97	0.981	0.006	0.359	0.474
gene:Solyc05g024235.1_1	gene:Solyc05g024235.1	Solyc05g024235.1	SL4.0ch05	+	gene:Solyc05g024235.1:s:31015548-31015634	gene:Solyc05g024235.1_1_CE_1	True	True	31015548-31015634	C2	31025683-31026916	C1_C2	31015634-31025683	230	False	False	False	0.977	0.99	0	0.221	0.778
gene:Solyc05g024235.1_1	gene:Solyc05g024235.1	Solyc05g024235.1	SL4.0ch05	+	gene:Solyc05g024235.1:s:31015548-31015634	gene:Solyc05g024235.1_1_CE_1	True	True	31015548-31015634	A	31016990-31017219	C1_A	31015634-31016990	230	False	False	False	0.015	0	0	0.22	0.78
gene:Solyc05g024235.1_1	gene:Solyc05g024235.1	Solyc05g024235.1	SL4.0ch05	+	gene:Solyc05g024235.1:t:31025683-31026916	gene:Solyc05g024235.1_1_CE_1	True	True	31025683-31026916	C1	31015548-31015634	C2_C1	31015634-31025683	230	False	False	False	0.945	0.918	-0.01	0.363	0.387
gene:Solyc05g024235.1_1	gene:Solyc05g024235.1	Solyc05g024235.1	SL4.0ch05	+	gene:Solyc05g024235.1:t:31025683-31026916	gene:Solyc05g024235.1_1_CE_1	True	False	31025683-31026916	A	31016990-31017219	C2_A	31017219-31025683	230	False	False	False	0.05	0.073	0.016	0.466	0.257
gene:Solyc02g071240.3_3	gene:Solyc02g071240.3	Solyc02g071240.3	SL4.0ch02	+	gene:Solyc02g071240.3:s:38723859-38723939	gene:Solyc02g071240.3_3_CE_1	True	True	38723859-38723939	C2	38730199-38732214	C1_C2	38723939-38730199	150	False	False	False	0.063	0.014	-0.027	0.557	0.202
gene:Solyc02g071240.3_3	gene:Solyc02g071240.3	Solyc02g071240.3	SL4.0ch02	+	gene:Solyc02g071240.3:s:38723859-38723939	gene:Solyc02g071240.3_3_CE_1	True	False	38723859-38723939	A	38728888-38729037	C1_A	38723939-38728888	150	False	False	False	0.932	0.914	-0.007	0.56	0.209
gene:Solyc02g071240.3_3	gene:Solyc02g071240.3	Solyc02g071240.3	SL4.0ch02	+	gene:Solyc02g071240.3:t:38730199-38732214	gene:Solyc02g071240.3_3_CE_1	True	True	38730199-38732214	C1	38723859-38723939	C2_C1	38723939-38730199	150	False	False	False	0.084	0.017	-0.043	0.664	0.109
gene:Solyc02g071240.3_3	gene:Solyc02g071240.3	Solyc02g071240.3	SL4.0ch02	+	gene:Solyc02g071240.3:t:38730199-38732214	gene:Solyc02g071240.3_3_CE_1	True	False	38730199-38732214	A	38728888-38729037	C2_A	38729037-38730199	150	False	False	False	0.916	0.983	0.043	0.664	0.109
gene:Solyc09g065690.4_1	gene:Solyc09g065690.4	Solyc09g065690.4	SL4.0ch09	-	gene:Solyc09g065690.4:s:60020303-60020422	gene:Solyc09g065690.4_1_CE_1	True	True	60020303-60020422	C2	60017363-60017449	C1_C2	60017449-60020303	19	False	False	False	0.064	0.058	-0.005	0.515	0.263
gene:Solyc09g065690.4_1	gene:Solyc09g065690.4	Solyc09g065690.4	SL4.0ch09	-	gene:Solyc09g065690.4:s:60020303-60020422	gene:Solyc09g065690.4_1_CE_1	True	False	60020303-60020422	A	60020157-60020175	C1_A	60020175-60020303	19	False	False	False	0.936	0.942	0.005	0.515	0.263
gene:Solyc09g065690.4_1	gene:Solyc09g065690.4	Solyc09g065690.4	SL4.0ch09	-	gene:Solyc09g065690.4:t:60017363-60017449	gene:Solyc09g065690.4_1_CE_1	True	True	60017363-60017449	C1	60020303-60020422	C2_C1	60017449-60020303	19	False	False	False	0.066	0.043	-0.009	0.425	0.283
gene:Solyc09g065690.4_1	gene:Solyc09g065690.4	Solyc09g065690.4	SL4.0ch09	-	gene:Solyc09g065690.4:t:60017363-60017449	gene:Solyc09g065690.4_1_CE_1	True	True	60017363-60017449	A	60020157-60020175	C2_A	60017449-60020157	19	False	False	False	0.399	0.358	-0.017	0.558	0.122
gene:Solyc09g065690.4_2	gene:Solyc09g065690.4	Solyc09g065690.4	SL4.0ch09	-	gene:Solyc09g065690.4:s:60016910-60017217	gene:Solyc09g065690.4_2_CE_1	False	True	60016910-60017217	C2	60015843-60015936	C1_C2	60015936-60016910	116	False	False	False	0.059	0.026	-0.024	0.521	0.227
gene:Solyc09g065690.4_2	gene:Solyc09g065690.4	Solyc09g065690.4	SL4.0ch09	-	gene:Solyc09g065690.4:s:60016910-60017217	gene:Solyc09g065690.4_2_CE_1	False	False	60016910-60017217	A	60016018-60016133	C1_A	60016133-60016910	116	False	False	False	0.941	0.974	0.024	0.521	0.227
gene:Solyc09g065690.4_2	gene:Solyc09g065690.4	Solyc09g065690.4	SL4.0ch09	-	gene:Solyc09g065690.4:t:60015843-60015936	gene:Solyc09g065690.4_2_CE_1	False	True	60015843-60015936	C1	60016910-60017217	C2_C1	60015936-60016910	116	False	False	False	0.055	0.032	-0.017	0.485	0.278
gene:Solyc09g065690.4_2	gene:Solyc09g065690.4	Solyc09g065690.4	SL4.0ch09	-	gene:Solyc09g065690.4:t:60015843-60015936	gene:Solyc09g065690.4_2_CE_1	False	False	60015843-60015936	A	60016018-60016133	C2_A	60015936-60016018	116	False	False	False	0.945	0.968	0.017	0.485	0.278
gene:Solyc12g056130.2_2	gene:Solyc12g056130.2	Solyc12g056130.2	SL4.0ch12	-	gene:Solyc12g056130.2:s:61687992-61688141	gene:Solyc12g056130.2_2_CE_1	True	True	61687992-61688141	C2	61687402-61687471	C1_C2	61687471-61687992	71	False	False	False	0.058	0.037	-0.012	0.525	0.259
gene:Solyc12g056130.2_2	gene:Solyc12g056130.2	Solyc12g056130.2	SL4.0ch12	-	gene:Solyc12g056130.2:s:61687992-61688141	gene:Solyc12g056130.2_2_CE_1	True	False	61687992-61688141	A	61687556-61687626	C1_A	61687626-61687992	71	False	False	False	0.27	0.326	0.026	0.625	0.134
gene:Solyc12g056130.2_2	gene:Solyc12g056130.2	Solyc12g056130.2	SL4.0ch12	-	gene:Solyc12g056130.2:t:61687402-61687471	gene:Solyc12g056130.2_2_CE_1	True	True	61687402-61687471	C1	61687992-61688141	C2_C1	61687471-61687992	71	False	False	False	0.07	0.058	-0.009	0.546	0.225
gene:Solyc12g056130.2_2	gene:Solyc12g056130.2	Solyc12g056130.2	SL4.0ch12	-	gene:Solyc12g056130.2:t:61687402-61687471	gene:Solyc12g056130.2_2_CE_1	True	False	61687402-61687471	A	61687556-61687626	C2_A	61687471-61687556	71	False	False	False	0.93	0.942	0.009	0.546	0.225
gene:Solyc12g056130.2_2	gene:Solyc12g056130.2	Solyc12g056130.2	SL4.0ch12	-	gene:Solyc12g056130.2:s:61687992-61688141	gene:Solyc12g056130.2_2_CE_2	True	True	61687992-61688141	C2	61687402-61687471	C1_C2	61687471-61687992	125	False	False	False	0.058	0.037	-0.012	0.525	0.259
gene:Solyc12g056130.2_2	gene:Solyc12g056130.2	Solyc12g056130.2	SL4.0ch12	-	gene:Solyc12g056130.2:s:61687992-61688141	gene:Solyc12g056130.2_2_CE_2	True	True	61687992-61688141	A	61687556-61687680	C1_A	61687680-61687992	125	False	False	False	0.652	0.634	-0.014	0.602	0.155
gene:Solyc12g056130.2_2	gene:Solyc12g056130.2	Solyc12g056130.2	SL4.0ch12	-	gene:Solyc12g056130.2:t:61687402-61687471	gene:Solyc12g056130.2_2_CE_2	True	True	61687402-61687471	C1	61687992-61688141	C2_C1	61687471-61687992	125	False	False	False	0.07	0.058	-0.009	0.546	0.225
gene:Solyc12g056130.2_2	gene:Solyc12g056130.2	Solyc12g056130.2	SL4.0ch12	-	gene:Solyc12g056130.2:t:61687402-61687471	gene:Solyc12g056130.2_2_CE_2	True	False	61687402-61687471	A	61687556-61687680	C2_A	61687471-61687556	125	False	False	False	0.93	0.942	0.009	0.546	0.225
gene:Solyc08g029050.4_1	gene:Solyc08g029050.4	Solyc08g029050.4	SL4.0ch08	-	gene:Solyc08g029050.4:s:37118561-37118617	gene:Solyc08g029050.4_1_CE_1	False	False	37118561-37118617	C2	37118269-37118325	C1_C2	37118325-37118561	57	False	False	False	0.58	0.547	-0.03	0.719	0.038
gene:Solyc08g029050.4_1	gene:Solyc08g029050.4	Solyc08g029050.4	SL4.0ch08	-	gene:Solyc08g029050.4:s:37118561-37118617	gene:Solyc08g029050.4_1_CE_1	False	True	37118561-37118617	A	37118415-37118471	C1_A	37118471-37118561	57	False	False	False	0.42	0.453	0.03	0.719	0.038
gene:Solyc08g029050.4_1	gene:Solyc08g029050.4	Solyc08g029050.4	SL4.0ch08	-	gene:Solyc08g029050.4:t:37118269-37118325	gene:Solyc08g029050.4_1_CE_1	False	False	37118269-37118325	C1	37118561-37118617	C2_C1	37118325-37118561	57	False	False	False	0.592	0.603	0	0.694	0.056
gene:Solyc08g029050.4_1	gene:Solyc08g029050.4	Solyc08g029050.4	SL4.0ch08	-	gene:Solyc08g029050.4:t:37118269-37118325	gene:Solyc08g029050.4_1_CE_1	False	True	37118269-37118325	A	37118415-37118471	C2_A	37118325-37118415	57	False	False	False	0.408	0.397	0	0.694	0.056
gene:Solyc01g067570.3_2	gene:Solyc01g067570.3	Solyc01g067570.3	SL4.0ch01	+	gene:Solyc01g067570.3:s:69152583-69152683	gene:Solyc01g067570.3_2_CE_1	True	True	69152583-69152683	C2	69153117-69153544	C1_C2	69152683-69153117	84	False	False	False	0.018	0.045	0.007	0.346	0.421
gene:Solyc01g067570.3_2	gene:Solyc01g067570.3	Solyc01g067570.3	SL4.0ch01	+	gene:Solyc01g067570.3:s:69152583-69152683	gene:Solyc01g067570.3_2_CE_1	True	False	69152583-69152683	A	69152829-69152912	C1_A	69152683-69152829	84	False	False	False	0.156	0.122	-0.015	0.513	0.165
gene:Solyc01g067570.3_2	gene:Solyc01g067570.3	Solyc01g067570.3	SL4.0ch01	+	gene:Solyc01g067570.3:t:69153117-69153544	gene:Solyc01g067570.3_2_CE_1	True	True	69153117-69153544	C1	69152583-69152683	C2_C1	69152683-69153117	84	False	False	False	0.021	0.062	0.018	0.492	0.224
gene:Solyc01g067570.3_2	gene:Solyc01g067570.3	Solyc01g067570.3	SL4.0ch01	+	gene:Solyc01g067570.3:t:69153117-69153544	gene:Solyc01g067570.3_2_CE_1	True	False	69153117-69153544	A	69152829-69152912	C2_A	69152912-69153117	84	False	False	False	0.508	0.546	0.027	0.57	0.114
gene:Solyc08g028970.3_1	gene:Solyc08g028970.3	Solyc08g028970.3	SL4.0ch08	+	gene:Solyc08g028970.3:s:37839095-37839237	gene:Solyc08g028970.3_1_CE_1	True	False	37839095-37839237	C2	37841421-37841851	C1_C2	37839237-37841421	78	False	False	False	0.595	0.589	0.001	0.68	0.065
gene:Solyc08g028970.3_1	gene:Solyc08g028970.3	Solyc08g028970.3	SL4.0ch08	+	gene:Solyc08g028970.3:s:37839095-37839237	gene:Solyc08g028970.3_1_CE_1	True	True	37839095-37839237	A	37839382-37839459	C1_A	37839237-37839382	78	False	False	False	0.405	0.411	-0.001	0.68	0.065
gene:Solyc08g028970.3_1	gene:Solyc08g028970.3	Solyc08g028970.3	SL4.0ch08	+	gene:Solyc08g028970.3:t:37841421-37841851	gene:Solyc08g028970.3_1_CE_1	True	False	37841421-37841851	C1	37839095-37839237	C2_C1	37839237-37841421	78	False	False	False	0.771	0.469	-0.206	0.871	0.006
gene:Solyc08g028970.3_1	gene:Solyc08g028970.3	Solyc08g028970.3	SL4.0ch08	+	gene:Solyc08g028970.3:t:37841421-37841851	gene:Solyc08g028970.3_1_CE_1	True	True	37841421-37841851	A	37839382-37839459	C2_A	37839459-37841421	78	False	False	False	0.175	0.417	0.173	0.859	0.008
gene:Solyc09g065720.4_1	gene:Solyc09g065720.4	Solyc09g065720.4	SL4.0ch09	+	gene:Solyc09g065720.4:s:60110890-60110978	gene:Solyc09g065720.4_1_CE_1	False	True	60110890-60110978	C2	60111675-60111713	C1_C2	60110978-60111675	25	False	False	False	0.052	0.012	-0.02	0.515	0.289
gene:Solyc09g065720.4_1	gene:Solyc09g065720.4	Solyc09g065720.4	SL4.0ch09	+	gene:Solyc09g065720.4:s:60110890-60110978	gene:Solyc09g065720.4_1_CE_1	False	False	60110890-60110978	A	60111544-60111568	C1_A	60110978-60111544	25	False	False	False	0.948	0.988	0.02	0.515	0.289
gene:Solyc09g065720.4_1	gene:Solyc09g065720.4	Solyc09g065720.4	SL4.0ch09	+	gene:Solyc09g065720.4:t:60111675-60111713	gene:Solyc09g065720.4_1_CE_1	False	True	60111675-60111713	C1	60110890-60110978	C2_C1	60110978-60111675	25	False	False	False	0.064	0.014	-0.028	0.633	0.183
gene:Solyc09g065720.4_1	gene:Solyc09g065720.4	Solyc09g065720.4	SL4.0ch09	+	gene:Solyc09g065720.4:t:60111675-60111713	gene:Solyc09g065720.4_1_CE_1	False	False	60111675-60111713	A	60111544-60111568	C2_A	60111568-60111675	25	False	False	False	0.936	0.986	0.028	0.633	0.183
gene:Solyc01g067600.3_1	gene:Solyc01g067600.3	Solyc01g067600.3	SL4.0ch01	+	gene:Solyc01g067600.3:s:69218019-69218114	gene:Solyc01g067600.3_1_CE_1	True	True	69218019-69218114	C2	69219264-69219344	C1_C2	69218114-69219264	96	False	False	False	0.397	0.296	-0.077	0.746	0.037
gene:Solyc01g067600.3_1	gene:Solyc01g067600.3	Solyc01g067600.3	SL4.0ch01	+	gene:Solyc01g067600.3:s:69218019-69218114	gene:Solyc01g067600.3_1_CE_1	True	True	69218019-69218114	A	69218224-69218319	C1_A	69218114-69218224	96	False	False	False	0.028	0.029	-0.004	0.291	0.532
gene:Solyc01g067600.3_1	gene:Solyc01g067600.3	Solyc01g067600.3	SL4.0ch01	+	gene:Solyc01g067600.3:t:69219244-69219344	gene:Solyc01g067600.3_1_CE_1	True	True	69219264-69219344	C1	69218019-69218114	C2_C1	69218114-69219264	96	False	False	False	0.36	0.289	-0.056	0.674	0.062
gene:Solyc01g067600.3_1	gene:Solyc01g067600.3	Solyc01g067600.3	SL4.0ch01	+	gene:Solyc01g067600.3:t:69219244-69219344	gene:Solyc01g067600.3_1_CE_1	True	True	69219264-69219344	A	69218224-69218319	C2_A	69218319-69219264	96	False	False	False	0.158	0.18	0.014	0.477	0.216
gene:Solyc01g067600.3_1	gene:Solyc01g067600.3	Solyc01g067600.3	SL4.0ch01	+	gene:Solyc01g067600.3:s:69218019-69218114	gene:Solyc01g067600.3_1_CE_2	True	True	69218019-69218114	C2	69219264-69219344	C1_C2	69218114-69219264	51	False	False	False	0.397	0.296	-0.077	0.746	0.037
gene:Solyc01g067600.3_1	gene:Solyc01g067600.3	Solyc01g067600.3	SL4.0ch01	+	gene:Solyc01g067600.3:s:69218019-69218114	gene:Solyc01g067600.3_1_CE_2	True	False	69218019-69218114	A	69218269-69218319	C1_A	69218114-69218269	51	False	False	False	0.105	0.101	0	0.401	0.323
gene:Solyc01g067600.3_1	gene:Solyc01g067600.3	Solyc01g067600.3	SL4.0ch01	+	gene:Solyc01g067600.3:t:69219244-69219344	gene:Solyc01g067600.3_1_CE_2	True	True	69219264-69219344	C1	69218019-69218114	C2_C1	69218114-69219264	51	False	False	False	0.36	0.289	-0.056	0.674	0.062
gene:Solyc01g067600.3_1	gene:Solyc01g067600.3	Solyc01g067600.3	SL4.0ch01	+	gene:Solyc01g067600.3:t:69219244-69219344	gene:Solyc01g067600.3_1_CE_2	True	True	69219264-69219344	A	69218269-69218319	C2_A	69218319-69219264	51	False	False	False	0.158	0.18	0.014	0.477	0.216
gene:Solyc02g071510.3_1	gene:Solyc02g071510.3	Solyc02g071510.3	SL4.0ch02	-	gene:Solyc02g071510.3:s:38929049-38929282	gene:Solyc02g071510.3_1_CE_1	False	False	38929049-38929282	C2	38927333-38928257	C1_C2	38928257-38929049	57	False	False	False	0.972	0.948	-0.017	0.51	0.298
gene:Solyc02g071510.3_1	gene:Solyc02g071510.3	Solyc02g071510.3	SL4.0ch02	-	gene:Solyc02g071510.3:s:38929049-38929282	gene:Solyc02g071510.3_1_CE_1	False	True	38929049-38929282	A	38928528-38928584	C1_A	38928584-38929049	57	False	False	False	0.028	0.052	0.017	0.51	0.298
gene:Solyc02g071510.3_1	gene:Solyc02g071510.3	Solyc02g071510.3	SL4.0ch02	-	gene:Solyc02g071510.3:t:38927333-38928257	gene:Solyc02g071510.3_1_CE_1	False	False	38927333-38928257	C1	38929049-38929282	C2_C1	38928257-38929049	57	False	False	False	0.932	0.931	-0.001	0.381	0.444
gene:Solyc02g071510.3_1	gene:Solyc02g071510.3	Solyc02g071510.3	SL4.0ch02	-	gene:Solyc02g071510.3:t:38927333-38928257	gene:Solyc02g071510.3_1_CE_1	False	True	38927333-38928257	A	38928528-38928584	C2_A	38928257-38928528	57	False	False	False	0.042	0.056	0.012	0.537	0.271
gene:Solyc08g059715.1_1	gene:Solyc08g059715.1	Solyc08g059715.1	SL4.0ch08	+	gene:Solyc08g059715.1:s:42890419-42890823	gene:Solyc08g059715.1_1_CE_1	True	True	42890419-42890823	C2	42892650-42893001	C1_C2	42890823-42892650	96	False	False	False	0.327	0.223	-0.072	0.75	0.038
gene:Solyc08g059715.1_1	gene:Solyc08g059715.1	Solyc08g059715.1	SL4.0ch08	+	gene:Solyc08g059715.1:s:42890419-42890823	gene:Solyc08g059715.1_1_CE_1	True	True	42890419-42890823	A	42890933-42891028	C1_A	42890823-42890933	96	False	False	False	0.22	0.258	0.024	0.562	0.126
gene:Solyc08g059715.1_1	gene:Solyc08g059715.1	Solyc08g059715.1	SL4.0ch08	+	gene:Solyc08g059715.1:t:42892650-42893001	gene:Solyc08g059715.1_1_CE_1	True	True	42892650-42893001	C1	42890419-42890823	C2_C1	42890823-42892650	96	False	False	False	0.548	0.43	-0.074	0.767	0.039
gene:Solyc08g059715.1_1	gene:Solyc08g059715.1	Solyc08g059715.1	SL4.0ch08	+	gene:Solyc08g059715.1:t:42892650-42893001	gene:Solyc08g059715.1_1_CE_1	True	True	42892650-42893001	A	42890933-42891028	C2_A	42891028-42892650	96	False	False	False	0.058	0.061	0.003	0.501	0.283
gene:Solyc09g065860.3_5	gene:Solyc09g065860.3	Solyc09g065860.3	SL4.0ch09	-	gene:Solyc09g065860.3:s:60221606-60221667	gene:Solyc09g065860.3_5_CE_1	False	True	60221606-60221667	C2	60220728-60221317	C1_C2	60221317-60221606	29	False	False	False	0.136	0.142	0.003	0.506	0.271
gene:Solyc09g065860.3_5	gene:Solyc09g065860.3	Solyc09g065860.3	SL4.0ch09	-	gene:Solyc09g065860.3:s:60221606-60221667	gene:Solyc09g065860.3_5_CE_1	False	False	60221606-60221667	A	60221478-60221506	C1_A	60221506-60221606	29	False	False	False	0.864	0.858	-0.003	0.506	0.271
gene:Solyc09g065860.3_5	gene:Solyc09g065860.3	Solyc09g065860.3	SL4.0ch09	-	gene:Solyc09g065860.3:t:60220728-60221317	gene:Solyc09g065860.3_5_CE_1	False	True	60220728-60221317	C1	60221606-60221667	C2_C1	60221317-60221606	29	False	False	False	0.163	0.175	0.008	0.552	0.211
gene:Solyc09g065860.3_5	gene:Solyc09g065860.3	Solyc09g065860.3	SL4.0ch09	-	gene:Solyc09g065860.3:t:60220728-60221317	gene:Solyc09g065860.3_5_CE_1	False	False	60220728-60221317	A	60221478-60221506	C2_A	60221317-60221478	29	False	False	False	0.837	0.825	-0.008	0.552	0.211
gene:Solyc06g074960.4_4	gene:Solyc06g074960.4	Solyc06g074960.4	SL4.0ch06	-	gene:Solyc06g074960.4:s:44130550-44130822	gene:Solyc06g074960.4_4_CE_1	False	True	44130550-44130822	C2	44130152-44130259	C1_C2	44130259-44130550	63	False	False	False	0.96	0.927	-0.02	0.558	0.228
gene:Solyc06g074960.4_4	gene:Solyc06g074960.4	Solyc06g074960.4	SL4.0ch06	-	gene:Solyc06g074960.4:s:44130550-44130822	gene:Solyc06g074960.4_4_CE_1	False	False	44130550-44130822	A	44130370-44130432	C1_A	44130432-44130550	63	False	False	False	0.003	0.064	0.03	0.632	0.171
gene:Solyc06g074960.4_4	gene:Solyc06g074960.4	Solyc06g074960.4	SL4.0ch06	-	gene:Solyc06g074960.4:t:44130152-44130259	gene:Solyc06g074960.4_4_CE_1	False	True	44130152-44130259	C1	44130550-44130822	C2_C1	44130259-44130550	63	False	False	False	0.956	0.927	-0.022	0.619	0.184
gene:Solyc06g074960.4_4	gene:Solyc06g074960.4	Solyc06g074960.4	SL4.0ch06	-	gene:Solyc06g074960.4:t:44130152-44130259	gene:Solyc06g074960.4_4_CE_1	False	True	44130152-44130259	A	44130370-44130432	C2_A	44130259-44130370	63	False	False	False	0.041	0.071	0.023	0.622	0.183
gene:Solyc02g071730.4_1	gene:Solyc02g071730.4	Solyc02g071730.4	SL4.0ch02	-	gene:Solyc02g071730.4:s:39107554-39107595	gene:Solyc02g071730.4_1_CE_1	True	True	39107554-39107595	C2	39107041-39107225	C1_C2	39107225-39107554	42	False	False	False	0.045	0.047	0.001	0.337	0.439
gene:Solyc02g071730.4_1	gene:Solyc02g071730.4	Solyc02g071730.4	SL4.0ch02	-	gene:Solyc02g071730.4:s:39107554-39107595	gene:Solyc02g071730.4_1_CE_1	True	False	39107554-39107595	A	39107395-39107436	C1_A	39107436-39107554	42	False	False	False	0.711	0.684	-0.018	0.526	0.201
gene:Solyc02g071730.4_1	gene:Solyc02g071730.4	Solyc02g071730.4	SL4.0ch02	-	gene:Solyc02g071730.4:t:39107041-39107225	gene:Solyc02g071730.4_1_CE_1	True	True	39107041-39107225	C1	39107554-39107595	C2_C1	39107225-39107554	42	False	False	False	0.048	0.053	0.006	0.429	0.3
gene:Solyc02g071730.4_1	gene:Solyc02g071730.4	Solyc02g071730.4	SL4.0ch02	-	gene:Solyc02g071730.4:t:39107041-39107225	gene:Solyc02g071730.4_1_CE_1	True	False	39107041-39107225	A	39107395-39107436	C2_A	39107225-39107395	42	False	False	False	0.884	0.887	0.001	0.261	0.628
gene:Solyc02g071730.4_1	gene:Solyc02g071730.4	Solyc02g071730.4	SL4.0ch02	-	gene:Solyc02g071730.4:s:39107554-39107595	gene:Solyc02g071730.4_1_CE_2	True	True	39107554-39107595	C2	39107041-39107225	C1_C2	39107225-39107554	45	False	False	False	0.045	0.047	0.001	0.337	0.439
gene:Solyc02g071730.4_1	gene:Solyc02g071730.4	Solyc02g071730.4	SL4.0ch02	-	gene:Solyc02g071730.4:s:39107554-39107595	gene:Solyc02g071730.4_1_CE_2	True	True	39107554-39107595	A	39107395-39107439	C1_A	39107439-39107554	45	False	False	False	0.203	0.231	0.017	0.475	0.245
gene:Solyc02g071730.4_1	gene:Solyc02g071730.4	Solyc02g071730.4	SL4.0ch02	-	gene:Solyc02g071730.4:t:39107041-39107225	gene:Solyc02g071730.4_1_CE_2	True	True	39107041-39107225	C1	39107554-39107595	C2_C1	39107225-39107554	45	False	False	False	0.048	0.053	0.006	0.429	0.3
gene:Solyc02g071730.4_1	gene:Solyc02g071730.4	Solyc02g071730.4	SL4.0ch02	-	gene:Solyc02g071730.4:t:39107041-39107225	gene:Solyc02g071730.4_1_CE_2	True	False	39107041-39107225	A	39107395-39107439	C2_A	39107225-39107395	45	False	False	False	0.884	0.887	0.001	0.261	0.628
gene:Solyc09g065880.4_1	gene:Solyc09g065880.4	Solyc09g065880.4	SL4.0ch09	-	gene:Solyc09g065880.4:s:60255342-60255443	gene:Solyc09g065880.4_1_CE_1	False	True	60255342-60255443	C2	60253627-60253811	C1_C2	60253811-60255342	143	False	False	False	0.053	0.032	-0.013	0.472	0.314
gene:Solyc09g065880.4_1	gene:Solyc09g065880.4	Solyc09g065880.4	SL4.0ch09	-	gene:Solyc09g065880.4:s:60255342-60255443	gene:Solyc09g065880.4_1_CE_1	False	False	60255342-60255443	A	60253913-60254055	C1_A	60254055-60255342	143	False	False	False	0.947	0.968	0.013	0.472	0.314
gene:Solyc09g065880.4_1	gene:Solyc09g065880.4	Solyc09g065880.4	SL4.0ch09	-	gene:Solyc09g065880.4:t:60253627-60253811	gene:Solyc09g065880.4_1_CE_1	False	True	60253627-60253811	C1	60255342-60255443	C2_C1	60253811-60255342	143	False	False	False	0.055	0.035	-0.014	0.476	0.302
gene:Solyc09g065880.4_1	gene:Solyc09g065880.4	Solyc09g065880.4	SL4.0ch09	-	gene:Solyc09g065880.4:t:60253627-60253811	gene:Solyc09g065880.4_1_CE_1	False	False	60253627-60253811	A	60253913-60254055	C2_A	60253811-60253913	143	False	False	False	0.945	0.965	0.014	0.476	0.302
gene:Solyc08g059760.3_4	gene:Solyc08g059760.3	Solyc08g059760.3	SL4.0ch08	-	gene:Solyc08g059760.3:s:43330884-43330967	gene:Solyc08g059760.3_4_CE_1	True	True	43330884-43330967	C2	43328124-43328190	C1_C2	43328190-43330884	122	False	False	False	0.054	0.047	-0.002	0.428	0.291
gene:Solyc08g059760.3_4	gene:Solyc08g059760.3	Solyc08g059760.3	SL4.0ch08	-	gene:Solyc08g059760.3:s:43330884-43330967	gene:Solyc08g059760.3_4_CE_1	True	False	43330884-43330967	A	43328565-43328686	C1_A	43328686-43330884	122	False	False	False	0.167	0.293	0.106	0.859	0.016
gene:Solyc08g059760.3_4	gene:Solyc08g059760.3	Solyc08g059760.3	SL4.0ch08	-	gene:Solyc08g059760.3:t:43328124-43328190	gene:Solyc08g059760.3_4_CE_1	True	True	43328124-43328190	C1	43330884-43330967	C2_C1	43328190-43330884	122	False	False	False	0.052	0.044	-0.002	0.425	0.297
gene:Solyc08g059760.3_4	gene:Solyc08g059760.3	Solyc08g059760.3	SL4.0ch08	-	gene:Solyc08g059760.3:t:43328124-43328190	gene:Solyc08g059760.3_4_CE_1	True	False	43328124-43328190	A	43328565-43328686	C2_A	43328190-43328565	122	False	False	False	0.395	0.362	-0.012	0.536	0.15
gene:Solyc08g059760.3_4	gene:Solyc08g059760.3	Solyc08g059760.3	SL4.0ch08	-	gene:Solyc08g059760.3:s:43330884-43330967	gene:Solyc08g059760.3_4_CE_2	True	False	43330884-43330967	C2	43328565-43328686	C1_C2	43328686-43330884	53	False	False	False	0.167	0.293	0.106	0.859	0.016
gene:Solyc08g059760.3_4	gene:Solyc08g059760.3	Solyc08g059760.3	SL4.0ch08	-	gene:Solyc08g059760.3:s:43330884-43330967	gene:Solyc08g059760.3_4_CE_2	True	True	43330884-43330967	A	43329108-43329160	C1_A	43329160-43330884	53	False	False	False	0.306	0.264	-0.023	0.569	0.117
gene:Solyc08g059760.3_4	gene:Solyc08g059760.3	Solyc08g059760.3	SL4.0ch08	-	gene:Solyc08g059760.3:t:43328565-43328686	gene:Solyc08g059760.3_4_CE_2	True	False	43328565-43328686	C1	43330884-43330967	C2_C1	43328686-43330884	53	False	False	False	0.231	0.416	0.14	0.875	0.009
gene:Solyc08g059760.3_4	gene:Solyc08g059760.3	Solyc08g059760.3	SL4.0ch08	-	gene:Solyc08g059760.3:t:43328565-43328686	gene:Solyc08g059760.3_4_CE_2	True	True	43328565-43328686	A	43329108-43329160	C2_A	43328686-43329108	53	False	False	False	0.075	0.039	-0.021	0.507	0.182
gene:Solyc01g067830.3_1	gene:Solyc01g067830.3	Solyc01g067830.3	SL4.0ch01	-	gene:Solyc01g067830.3:s:69573173-69573440	gene:Solyc01g067830.3_1_CE_1	False	False	69573173-69573440	C2	69572358-69572853	C1_C2	69572853-69573173	60	False	False	False	0.973	0.947	-0.018	0.508	0.299
gene:Solyc01g067830.3_1	gene:Solyc01g067830.3	Solyc01g067830.3	SL4.0ch01	-	gene:Solyc01g067830.3:s:69573173-69573440	gene:Solyc01g067830.3_1_CE_1	False	True	69573173-69573440	A	69572985-69573044	C1_A	69573044-69573173	60	False	False	False	0.027	0.053	0.018	0.508	0.299
gene:Solyc01g067830.3_1	gene:Solyc01g067830.3	Solyc01g067830.3	SL4.0ch01	-	gene:Solyc01g067830.3:t:69572358-69572853	gene:Solyc01g067830.3_1_CE_1	False	False	69572358-69572853	C1	69573173-69573440	C2_C1	69572853-69573173	60	False	False	False	0.951	0.932	-0.012	0.512	0.285
gene:Solyc01g067830.3_1	gene:Solyc01g067830.3	Solyc01g067830.3	SL4.0ch01	-	gene:Solyc01g067830.3:t:69572358-69572853	gene:Solyc01g067830.3_1_CE_1	False	True	69572358-69572853	A	69572985-69573044	C2_A	69572853-69572985	60	False	False	False	0.049	0.068	0.012	0.512	0.285
gene:Solyc04g045560.4_1	gene:Solyc04g045560.4	Solyc04g045560.4	SL4.0ch04	+	gene:Solyc04g045560.4:s:33228962-33229223	gene:Solyc04g045560.4_1_CE_1	False	False	33228962-33229223	C2	33232397-33233063	C1_C2	33229223-33232397	198	False	False	False	0.862	0.916	0.042	0.661	0.083
gene:Solyc04g045560.4_1	gene:Solyc04g045560.4	Solyc04g045560.4	SL4.0ch04	+	gene:Solyc04g045560.4:s:33228962-33229223	gene:Solyc04g045560.4_1_CE_1	False	True	33228962-33229223	A	33231429-33231626	C1_A	33229223-33231429	198	False	False	False	0.138	0.084	-0.042	0.661	0.083
gene:Solyc04g045560.4_1	gene:Solyc04g045560.4	Solyc04g045560.4	SL4.0ch04	+	gene:Solyc04g045560.4:t:33232397-33233063	gene:Solyc04g045560.4_1_CE_1	False	False	33232397-33233063	C1	33228962-33229223	C2_C1	33229223-33232397	198	False	False	True	0.773	0.994	0.162	0.955	0.003
gene:Solyc04g045560.4_1	gene:Solyc04g045560.4	Solyc04g045560.4	SL4.0ch04	+	gene:Solyc04g045560.4:t:33232397-33233063	gene:Solyc04g045560.4_1_CE_1	False	True	33232397-33233063	A	33231429-33231626	C2_A	33231626-33232397	198	False	False	True	0.227	0.006	-0.162	0.955	0.003
gene:Solyc09g065950.3_1	gene:Solyc09g065950.3	Solyc09g065950.3	SL4.0ch09	-	gene:Solyc09g065950.3:s:60334066-60334210	gene:Solyc09g065950.3_1_CE_1	False	False	60334066-60334210	C2	60330718-60331001	C1_C2	60331001-60334066	134	False	False	False	0.098	0.08	-0.007	0.429	0.28
gene:Solyc09g065950.3_1	gene:Solyc09g065950.3	Solyc09g065950.3	SL4.0ch09	-	gene:Solyc09g065950.3:s:60334066-60334210	gene:Solyc09g065950.3_1_CE_1	False	True	60334066-60334210	A	60331181-60331314	C1_A	60331314-60334066	134	False	False	False	0.867	0.892	0.01	0.483	0.21
gene:Solyc09g065950.3_1	gene:Solyc09g065950.3	Solyc09g065950.3	SL4.0ch09	-	gene:Solyc09g065950.3:t:60330718-60331001	gene:Solyc09g065950.3_1_CE_1	False	False	60330718-60331001	C1	60334066-60334210	C2_C1	60331001-60334066	134	False	False	False	0.129	0.112	-0.003	0.453	0.246
gene:Solyc09g065950.3_1	gene:Solyc09g065950.3	Solyc09g065950.3	SL4.0ch09	-	gene:Solyc09g065950.3:t:60330718-60331001	gene:Solyc09g065950.3_1_CE_1	False	True	60330718-60331001	A	60331181-60331314	C2_A	60331001-60331181	134	False	False	False	0.833	0.853	0.007	0.51	0.181
gene:Solyc09g065950.3_2	gene:Solyc09g065950.3	Solyc09g065950.3	SL4.0ch09	-	gene:Solyc09g065950.3:s:60330444-60330559	gene:Solyc09g065950.3_2_CE_1	True	False	60330444-60330559	C2	60329618-60329707	C1_C2	60329707-60330444	45	False	False	False	0.888	0.942	0.037	0.662	0.097
gene:Solyc09g065950.3_2	gene:Solyc09g065950.3	Solyc09g065950.3	SL4.0ch09	-	gene:Solyc09g065950.3:s:60330444-60330559	gene:Solyc09g065950.3_2_CE_1	True	True	60330444-60330559	A	60330304-60330348	C1_A	60330348-60330444	45	False	False	False	0.064	0.029	-0.027	0.613	0.138
gene:Solyc09g065950.3_2	gene:Solyc09g065950.3	Solyc09g065950.3	SL4.0ch09	-	gene:Solyc09g065950.3:t:60329618-60329707	gene:Solyc09g065950.3_2_CE_1	True	False	60329618-60329707	C1	60330444-60330559	C2_C1	60329707-60330444	45	False	False	False	0.901	0.933	0.014	0.431	0.285
gene:Solyc09g065950.3_2	gene:Solyc09g065950.3	Solyc09g065950.3	SL4.0ch09	-	gene:Solyc09g065950.3:t:60329618-60329707	gene:Solyc09g065950.3_2_CE_1	True	True	60329618-60329707	A	60330304-60330348	C2_A	60329707-60330304	45	False	False	False	0.05	0.042	-0.007	0.38	0.365
gene:Solyc02g071890.3_1	gene:Solyc02g071890.3	Solyc02g071890.3	SL4.0ch02	+	gene:Solyc02g071890.3:s:39278284-39278436	gene:Solyc02g071890.3_1_CE_1	True	True	39278284-39278432	C2	39278971-39279092	C1_C2	39278432-39278971	119	False	True	True	0.071	0.196	0.113	0.965	0.005
gene:Solyc02g071890.3_1	gene:Solyc02g071890.3	Solyc02g071890.3	SL4.0ch02	+	gene:Solyc02g071890.3:s:39278284-39278436	gene:Solyc02g071890.3_1_CE_1	True	False	39278284-39278432	A	39278648-39278766	C1_A	39278432-39278648	119	False	True	True	0.686	0.458	-0.208	0.981	0.001
gene:Solyc02g071890.3_1	gene:Solyc02g071890.3	Solyc02g071890.3	SL4.0ch02	+	gene:Solyc02g071890.3:t:39278971-39279092	gene:Solyc02g071890.3_1_CE_1	True	True	39278971-39279092	C1	39278284-39278432	C2_C1	39278432-39278971	119	False	True	False	0.086	0.192	0.085	0.885	0.021
gene:Solyc02g071890.3_1	gene:Solyc02g071890.3	Solyc02g071890.3	SL4.0ch02	+	gene:Solyc02g071890.3:t:39278971-39279092	gene:Solyc02g071890.3_1_CE_1	True	False	39278971-39279092	A	39278648-39278766	C2_A	39278766-39278971	119	False	True	False	0.914	0.808	-0.085	0.885	0.021
gene:Solyc02g071890.3_1	gene:Solyc02g071890.3	Solyc02g071890.3	SL4.0ch02	+	gene:Solyc02g071890.3:s:39278284-39278436	gene:Solyc02g071890.3_1_CE_2	True	True	39278284-39278432	C2	39278971-39279092	C1_C2	39278432-39278971	83	False	False	True	0.071	0.196	0.113	0.965	0.005
gene:Solyc02g071890.3_1	gene:Solyc02g071890.3	Solyc02g071890.3	SL4.0ch02	+	gene:Solyc02g071890.3:s:39278284-39278436	gene:Solyc02g071890.3_1_CE_2	True	True	39278284-39278432	A	39278684-39278766	C1_A	39278432-39278684	83	False	False	False	0.235	0.333	0.073	0.8	0.039
gene:Solyc02g071890.3_1	gene:Solyc02g071890.3	Solyc02g071890.3	SL4.0ch02	+	gene:Solyc02g071890.3:t:39278971-39279092	gene:Solyc02g071890.3_1_CE_2	True	True	39278971-39279092	C1	39278284-39278432	C2_C1	39278432-39278971	83	False	False	False	0.086	0.192	0.085	0.885	0.021
gene:Solyc02g071890.3_1	gene:Solyc02g071890.3	Solyc02g071890.3	SL4.0ch02	+	gene:Solyc02g071890.3:t:39278971-39279092	gene:Solyc02g071890.3_1_CE_2	True	False	39278971-39279092	A	39278684-39278766	C2_A	39278766-39278971	83	False	False	False	0.914	0.808	-0.085	0.885	0.021
gene:Solyc04g045660.4_1	gene:Solyc04g045660.4	Solyc04g045660.4	SL4.0ch04	-	gene:Solyc04g045660.4:s:34506995-34507159	gene:Solyc04g045660.4_1_CE_1	False	True	34506998-34507159	C2	34490993-34491153	C1_C2	34491153-34506998	169	False	False	False	0.081	0.076	-0.004	0.51	0.257
gene:Solyc04g045660.4_1	gene:Solyc04g045660.4	Solyc04g045660.4	SL4.0ch04	-	gene:Solyc04g045660.4:s:34506995-34507159	gene:Solyc04g045660.4_1_CE_1	False	True	34506998-34507159	A	34492027-34492195	C1_A	34492195-34506998	169	False	False	False	0.915	0.922	0.005	0.513	0.254
gene:Solyc04g045660.4_1	gene:Solyc04g045660.4	Solyc04g045660.4	SL4.0ch04	-	gene:Solyc04g045660.4:t:34490993-34491153	gene:Solyc04g045660.4_1_CE_1	False	True	34490993-34491153	C1	34506998-34507159	C2_C1	34491153-34506998	169	False	False	False	0.087	0.109	0.008	0.554	0.207
gene:Solyc04g045660.4_1	gene:Solyc04g045660.4	Solyc04g045660.4	SL4.0ch04	-	gene:Solyc04g045660.4:t:34490993-34491153	gene:Solyc04g045660.4_1_CE_1	False	False	34490993-34491153	A	34492027-34492195	C2_A	34491153-34492027	169	False	False	False	0.913	0.891	-0.008	0.554	0.207
gene:Solyc11g012810.2_1	gene:Solyc11g012810.2	Solyc11g012810.2	SL4.0ch11	+	gene:Solyc11g012810.2:s:5635232-5635258	gene:Solyc11g012810.2_1_CE_1	False	True	5635232-5635258	C2	5643853-5643931	C1_C2	5635258-5643853	93	False	False	False	0.006	0.044	0.01	0.366	0.475
gene:Solyc11g012810.2_1	gene:Solyc11g012810.2	Solyc11g012810.2	SL4.0ch11	+	gene:Solyc11g012810.2:s:5635232-5635258	gene:Solyc11g012810.2_1_CE_1	False	False	5635232-5635258	A	5638135-5638227	C1_A	5635258-5638135	93	False	False	False	0.994	0.956	-0.01	0.366	0.475
gene:Solyc11g012810.2_1	gene:Solyc11g012810.2	Solyc11g012810.2	SL4.0ch11	+	gene:Solyc11g012810.2:t:5643853-5643931	gene:Solyc11g012810.2_1_CE_1	False	True	5643853-5643931	C1	5635232-5635258	C2_C1	5635258-5643853	93	False	False	False	0.005	0.046	0.011	0.39	0.435
gene:Solyc11g012810.2_1	gene:Solyc11g012810.2	Solyc11g012810.2	SL4.0ch11	+	gene:Solyc11g012810.2:t:5643853-5643931	gene:Solyc11g012810.2_1_CE_1	False	False	5643853-5643931	A	5638135-5638227	C2_A	5638227-5643853	93	False	False	False	0.995	0.954	-0.011	0.39	0.435
gene:Solyc09g065990.3_1	gene:Solyc09g065990.3	Solyc09g065990.3	SL4.0ch09	+	gene:Solyc09g065990.3:s:60356692-60356742	gene:Solyc09g065990.3_1_CE_1	False	False	60356692-60356742	C2	60363033-60363105	C1_C2	60356742-60363033	88	False	False	False	0.732	0.797	0.046	0.633	0.067
gene:Solyc09g065990.3_1	gene:Solyc09g065990.3	Solyc09g065990.3	SL4.0ch09	+	gene:Solyc09g065990.3:s:60356692-60356742	gene:Solyc09g065990.3_1_CE_1	False	True	60356692-60356742	A	60356899-60356986	C1_A	60356742-60356899	88	False	False	False	0.229	0.187	-0.024	0.585	0.103
gene:Solyc09g065990.3_1	gene:Solyc09g065990.3	Solyc09g065990.3	SL4.0ch09	+	gene:Solyc09g065990.3:t:60363033-60363105	gene:Solyc09g065990.3_1_CE_1	False	False	60363033-60363105	C1	60356692-60356742	C2_C1	60356742-60363033	88	False	False	False	0.494	0.4	-0.058	0.678	0.052
gene:Solyc09g065990.3_1	gene:Solyc09g065990.3	Solyc09g065990.3	SL4.0ch09	+	gene:Solyc09g065990.3:t:60363033-60363105	gene:Solyc09g065990.3_1_CE_1	False	True	60363033-60363105	A	60356899-60356986	C2_A	60356986-60363033	88	False	False	False	0.488	0.592	0.079	0.726	0.035
gene:Solyc08g060970.4_3	gene:Solyc08g060970.4	Solyc08g060970.4	SL4.0ch08	-	gene:Solyc08g060970.4:s:44261093-44261119	gene:Solyc08g060970.4_3_CE_1	False	True	44261093-44261119	C2	44260311-44260392	C1_C2	44260392-44261093	208	False	False	False	0.03	0.031	-0.002	0.305	0.584
gene:Solyc08g060970.4_3	gene:Solyc08g060970.4	Solyc08g060970.4	SL4.0ch08	-	gene:Solyc08g060970.4:s:44261093-44261119	gene:Solyc08g060970.4_3_CE_1	False	False	44261093-44261119	A	44260507-44260714	C1_A	44260714-44261093	208	False	False	False	0.97	0.969	0.002	0.305	0.584
gene:Solyc08g060970.4_3	gene:Solyc08g060970.4	Solyc08g060970.4	SL4.0ch08	-	gene:Solyc08g060970.4:t:44260311-44260392	gene:Solyc08g060970.4_3_CE_1	False	True	44260311-44260392	C1	44261093-44261119	C2_C1	44260392-44261093	208	False	False	False	0.056	0.042	-0.012	0.479	0.307
gene:Solyc08g060970.4_3	gene:Solyc08g060970.4	Solyc08g060970.4	SL4.0ch08	-	gene:Solyc08g060970.4:t:44260311-44260392	gene:Solyc08g060970.4_3_CE_1	False	False	44260311-44260392	A	44260507-44260714	C2_A	44260392-44260507	208	False	False	False	0.944	0.958	0.012	0.479	0.307
gene:Solyc05g025907.1_1	gene:Solyc05g025907.1	Solyc05g025907.1	SL4.0ch05	+	gene:Solyc05g025907.1:s:38039567-38039810	gene:Solyc05g025907.1_1_CE_1	True	True	38039567-38039810	C2	38040678-38040697	C1_C2	38039810-38040678	24	False	False	False	0.575	0.551	-0.018	0.548	0.129
gene:Solyc05g025907.1_1	gene:Solyc05g025907.1	Solyc05g025907.1	SL4.0ch05	+	gene:Solyc05g025907.1:s:38039567-38039810	gene:Solyc05g025907.1_1_CE_1	True	False	38039567-38039810	A	38040215-38040238	C1_A	38039810-38040215	24	False	False	False	0.041	0.048	0.002	0.383	0.355
gene:Solyc05g025907.1_1	gene:Solyc05g025907.1	Solyc05g025907.1	SL4.0ch05	+	gene:Solyc05g025907.1:t:38040662-38040697	gene:Solyc05g025907.1_1_CE_1	True	True	38040678-38040697	C1	38039567-38039810	C2_C1	38039810-38040678	24	False	False	False	0.808	0.795	-0.011	0.639	0.114
gene:Solyc05g025907.1_1	gene:Solyc05g025907.1	Solyc05g025907.1	SL4.0ch05	+	gene:Solyc05g025907.1:t:38040662-38040697	gene:Solyc05g025907.1_1_CE_1	True	False	38040678-38040697	A	38040215-38040238	C2_A	38040238-38040678	24	False	False	False	0.172	0.081	-0.065	0.75	0.053
gene:Solyc01g068060.4_1	gene:Solyc01g068060.4	Solyc01g068060.4	SL4.0ch01	-	gene:Solyc01g068060.4:s:69861362-69861414	gene:Solyc01g068060.4_1_CE_1	True	False	69861362-69861414	C2	69857552-69857670	C1_C2	69857670-69861362	44	False	False	False	0.937	0.941	-0.001	0.326	0.46
gene:Solyc01g068060.4_1	gene:Solyc01g068060.4	Solyc01g068060.4	SL4.0ch01	-	gene:Solyc01g068060.4:s:69861362-69861414	gene:Solyc01g068060.4_1_CE_1	True	True	69861362-69861414	A	69859172-69859215	C1_A	69859215-69861362	44	False	False	False	0.026	0.018	0	0.224	0.765
gene:Solyc01g068060.4_1	gene:Solyc01g068060.4	Solyc01g068060.4	SL4.0ch01	-	gene:Solyc01g068060.4:t:69857552-69857670	gene:Solyc01g068060.4_1_CE_1	True	False	69857552-69857670	C1	69861362-69861414	C2_C1	69857670-69861362	44	False	False	False	0.919	0.935	0.005	0.309	0.494
gene:Solyc01g068060.4_1	gene:Solyc01g068060.4	Solyc01g068060.4	SL4.0ch01	-	gene:Solyc01g068060.4:t:69857552-69857670	gene:Solyc01g068060.4_1_CE_1	True	True	69857552-69857670	A	69859172-69859215	C2_A	69857670-69859172	44	False	False	False	0.051	0.041	-0.011	0.418	0.312
gene:Solyc01g068070.4_3	gene:Solyc01g068070.4	Solyc01g068070.4	SL4.0ch01	+	gene:Solyc01g068070.4:s:69878018-69878374	gene:Solyc01g068070.4_3_CE_1	False	True	69878018-69878374	C2	69879626-69879815	C1_C2	69878374-69879626	172	False	False	False	0.069	0.121	0.031	0.663	0.109
gene:Solyc01g068070.4_3	gene:Solyc01g068070.4	Solyc01g068070.4	SL4.0ch01	+	gene:Solyc01g068070.4:s:69878018-69878374	gene:Solyc01g068070.4_3_CE_1	False	False	69878018-69878374	A	69878658-69878829	C1_A	69878374-69878658	172	False	False	False	0.931	0.879	-0.031	0.663	0.109
gene:Solyc01g068070.4_3	gene:Solyc01g068070.4	Solyc01g068070.4	SL4.0ch01	+	gene:Solyc01g068070.4:t:69879626-69879815	gene:Solyc01g068070.4_3_CE_1	False	True	69879626-69879815	C1	69878018-69878374	C2_C1	69878374-69879626	172	False	False	False	0.07	0.156	0.058	0.738	0.06
gene:Solyc01g068070.4_3	gene:Solyc01g068070.4	Solyc01g068070.4	SL4.0ch01	+	gene:Solyc01g068070.4:t:69879626-69879815	gene:Solyc01g068070.4_3_CE_1	False	False	69879626-69879815	A	69878658-69878829	C2_A	69878829-69879626	172	False	False	False	0.93	0.844	-0.058	0.738	0.06
gene:Solyc11g012910.2_1	gene:Solyc11g012910.2	Solyc11g012910.2	SL4.0ch11	+	gene:Solyc11g012910.2:s:5757752-5757792	gene:Solyc11g012910.2_1_CE_1	False	True	5757752-5757792	C2	5759066-5759145	C1_C2	5757792-5759066	72	False	False	False	0.074	0.028	-0.04	0.778	0.089
gene:Solyc11g012910.2_1	gene:Solyc11g012910.2	Solyc11g012910.2	SL4.0ch11	+	gene:Solyc11g012910.2:s:5757752-5757792	gene:Solyc11g012910.2_1_CE_1	False	False	5757752-5757792	A	5757878-5757949	C1_A	5757792-5757878	72	False	False	False	0.926	0.972	0.04	0.778	0.089
gene:Solyc11g012910.2_1	gene:Solyc11g012910.2	Solyc11g012910.2	SL4.0ch11	+	gene:Solyc11g012910.2:t:5759066-5759145	gene:Solyc11g012910.2_1_CE_1	False	True	5759066-5759145	C1	5757752-5757792	C2_C1	5757792-5759066	72	False	False	False	0.104	0.044	-0.045	0.732	0.089
gene:Solyc11g012910.2_1	gene:Solyc11g012910.2	Solyc11g012910.2	SL4.0ch11	+	gene:Solyc11g012910.2:t:5759066-5759145	gene:Solyc11g012910.2_1_CE_1	False	False	5759066-5759145	A	5757878-5757949	C2_A	5757949-5759066	72	False	False	False	0.896	0.956	0.045	0.732	0.089
gene:Solyc09g066080.3_3	gene:Solyc09g066080.3	Solyc09g066080.3	SL4.0ch09	-	gene:Solyc09g066080.3:s:60537429-60537519	gene:Solyc09g066080.3_3_CE_1	True	False	60537429-60537519	C2	60536782-60536947	C1_C2	60536947-60537429	148	False	False	False	0.888	0.788	-0.065	0.768	0.05
gene:Solyc09g066080.3_3	gene:Solyc09g066080.3	Solyc09g066080.3	SL4.0ch09	-	gene:Solyc09g066080.3:s:60537429-60537519	gene:Solyc09g066080.3_3_CE_1	True	True	60537429-60537519	A	60537107-60537254	C1_A	60537254-60537429	148	False	False	False	0.062	0.152	0.066	0.802	0.045
gene:Solyc09g066080.3_3	gene:Solyc09g066080.3	Solyc09g066080.3	SL4.0ch09	-	gene:Solyc09g066080.3:t:60536782-60536947	gene:Solyc09g066080.3_3_CE_1	True	False	60536782-60536947	C1	60537429-60537519	C2_C1	60536947-60537429	148	False	False	False	0.844	0.937	0.063	0.773	0.053
gene:Solyc09g066080.3_3	gene:Solyc09g066080.3	Solyc09g066080.3	SL4.0ch09	-	gene:Solyc09g066080.3:t:60536782-60536947	gene:Solyc09g066080.3_3_CE_1	True	True	60536782-60536947	A	60537107-60537254	C2_A	60536947-60537107	148	False	False	False	0.057	0.022	-0.02	0.523	0.256
gene:Solyc09g066080.3_3	gene:Solyc09g066080.3	Solyc09g066080.3	SL4.0ch09	-	gene:Solyc09g066080.3:s:60537429-60537519	gene:Solyc09g066080.3_3_CE_2	True	False	60537429-60537519	C2	60536782-60536947	C1_C2	60536947-60537429	218	False	False	False	0.888	0.788	-0.065	0.768	0.05
gene:Solyc09g066080.3_3	gene:Solyc09g066080.3	Solyc09g066080.3	SL4.0ch09	-	gene:Solyc09g066080.3:s:60537429-60537519	gene:Solyc09g066080.3_3_CE_2	True	True	60537429-60537519	A	60537107-60537324	C1_A	60537324-60537429	218	False	False	False	0.052	0.052	0.003	0.498	0.288
gene:Solyc09g066080.3_3	gene:Solyc09g066080.3	Solyc09g066080.3	SL4.0ch09	-	gene:Solyc09g066080.3:t:60536782-60536947	gene:Solyc09g066080.3_3_CE_2	True	False	60536782-60536947	C1	60537429-60537519	C2_C1	60536947-60537429	218	False	False	False	0.844	0.937	0.063	0.773	0.053
gene:Solyc09g066080.3_3	gene:Solyc09g066080.3	Solyc09g066080.3	SL4.0ch09	-	gene:Solyc09g066080.3:t:60536782-60536947	gene:Solyc09g066080.3_3_CE_2	True	True	60536782-60536947	A	60537107-60537324	C2_A	60536947-60537107	218	False	False	False	0.057	0.022	-0.02	0.523	0.256
gene:Solyc09g066080.3_3	gene:Solyc09g066080.3	Solyc09g066080.3	SL4.0ch09	-	gene:Solyc09g066080.3:s:60542856-60543042	gene:Solyc09g066080.3_3_CE_3	True	True	60542856-60543042	C2	60536782-60536947	C1_C2	60536947-60542856	91	False	False	False	0.117	0.072	-0.026	0.611	0.148
gene:Solyc09g066080.3_3	gene:Solyc09g066080.3	Solyc09g066080.3	SL4.0ch09	-	gene:Solyc09g066080.3:s:60542856-60543042	gene:Solyc09g066080.3_3_CE_3	True	True	60542856-60543042	A	60537429-60537519	C1_A	60537519-60542856	91	False	False	False	0.174	0.083	-0.052	0.7	0.07
gene:Solyc09g066080.3_3	gene:Solyc09g066080.3	Solyc09g066080.3	SL4.0ch09	-	gene:Solyc09g066080.3:t:60536782-60536947	gene:Solyc09g066080.3_3_CE_3	True	True	60536782-60536947	C1	60542856-60543042	C2_C1	60536947-60542856	91	False	False	False	0.058	0.035	-0.007	0.466	0.331
gene:Solyc09g066080.3_3	gene:Solyc09g066080.3	Solyc09g066080.3	SL4.0ch09	-	gene:Solyc09g066080.3:t:60536782-60536947	gene:Solyc09g066080.3_3_CE_3	True	False	60536782-60536947	A	60537429-60537519	C2_A	60536947-60537429	91	False	False	False	0.844	0.937	0.063	0.773	0.053
gene:Solyc09g066080.3_3	gene:Solyc09g066080.3	Solyc09g066080.3	SL4.0ch09	-	gene:Solyc09g066080.3:s:60542856-60543042	gene:Solyc09g066080.3_3_CE_4	True	True	60542856-60543042	C2	60537429-60537519	C1_C2	60537519-60542856	129	False	False	False	0.174	0.083	-0.052	0.7	0.07
gene:Solyc09g066080.3_3	gene:Solyc09g066080.3	Solyc09g066080.3	SL4.0ch09	-	gene:Solyc09g066080.3:s:60542856-60543042	gene:Solyc09g066080.3_3_CE_4	True	False	60542856-60543042	A	60542631-60542759	C1_A	60542759-60542856	129	False	False	False	0.712	0.853	0.085	0.768	0.033
gene:Solyc09g066080.3_3	gene:Solyc09g066080.3	Solyc09g066080.3	SL4.0ch09	-	gene:Solyc09g066080.3:t:60537429-60537519	gene:Solyc09g066080.3_3_CE_4	True	True	60537429-60537519	C1	60542856-60543042	C2_C1	60537519-60542856	129	False	False	False	0.086	0.052	-0.024	0.537	0.155
gene:Solyc09g066080.3_3	gene:Solyc09g066080.3	Solyc09g066080.3	SL4.0ch09	-	gene:Solyc09g066080.3:t:60537429-60537519	gene:Solyc09g066080.3_3_CE_4	True	True	60537429-60537519	A	60542631-60542759	C2_A	60537519-60542631	129	False	False	False	0.109	0.075	-0.018	0.533	0.16
gene:Solyc01g094190.3_1	gene:Solyc01g094190.3	Solyc01g094190.3	SL4.0ch01	+	gene:Solyc01g094190.3:s:78010181-78010577	gene:Solyc01g094190.3_1_CE_1	False	True	78010181-78010577	C2	78012607-78012794	C1_C2	78010577-78012607	160	False	False	False	0.083	0.188	0.083	0.848	0.028
gene:Solyc01g094190.3_1	gene:Solyc01g094190.3	Solyc01g094190.3	SL4.0ch01	+	gene:Solyc01g094190.3:s:78010181-78010577	gene:Solyc01g094190.3_1_CE_1	False	False	78010181-78010577	A	78011162-78011321	C1_A	78010577-78011162	160	False	False	False	0.917	0.812	-0.083	0.848	0.028
gene:Solyc01g094190.3_1	gene:Solyc01g094190.3	Solyc01g094190.3	SL4.0ch01	+	gene:Solyc01g094190.3:t:78012607-78012794	gene:Solyc01g094190.3_1_CE_1	False	True	78012607-78012794	C1	78010181-78010577	C2_C1	78010577-78012607	160	False	False	False	0.079	0.204	0.101	0.896	0.016
gene:Solyc01g094190.3_1	gene:Solyc01g094190.3	Solyc01g094190.3	SL4.0ch01	+	gene:Solyc01g094190.3:t:78012607-78012794	gene:Solyc01g094190.3_1_CE_1	False	False	78012607-78012794	A	78011162-78011321	C2_A	78011321-78012607	160	False	False	False	0.921	0.796	-0.101	0.896	0.016
gene:Solyc07g014590.4_5	gene:Solyc07g014590.4	Solyc07g014590.4	SL4.0ch07	-	gene:Solyc07g014590.4:s:4968937-4969023	gene:Solyc07g014590.4_5_CE_1	False	False	4968937-4969023	C2	4965664-4965756	C1_C2	4965756-4968937	262	False	False	False	0.921	0.927	0.002	0.361	0.387
gene:Solyc07g014590.4_5	gene:Solyc07g014590.4	Solyc07g014590.4	SL4.0ch07	-	gene:Solyc07g014590.4:s:4968937-4969023	gene:Solyc07g014590.4_5_CE_1	False	True	4968937-4969023	A	4968550-4968811	C1_A	4968811-4968937	262	False	False	False	0.035	0.035	0	0.309	0.498
gene:Solyc07g014590.4_5	gene:Solyc07g014590.4	Solyc07g014590.4	SL4.0ch07	-	gene:Solyc07g014590.4:t:4965664-4965756	gene:Solyc07g014590.4_5_CE_1	False	False	4965664-4965756	C1	4968937-4969023	C2_C1	4965756-4968937	262	False	False	False	0.873	0.904	0.019	0.498	0.197
gene:Solyc07g014590.4_5	gene:Solyc07g014590.4	Solyc07g014590.4	SL4.0ch07	-	gene:Solyc07g014590.4:t:4965664-4965756	gene:Solyc07g014590.4_5_CE_1	False	True	4965664-4965756	A	4968550-4968811	C2_A	4965756-4968550	262	False	False	False	0.093	0.059	-0.014	0.436	0.268
gene:Solyc08g078230.4_2	gene:Solyc08g078230.4	Solyc08g078230.4	SL4.0ch08	+	gene:Solyc08g078230.4:s:60174785-60174984	gene:Solyc08g078230.4_2_CE_1	False	False	60174785-60174984	C2	60175794-60176038	C1_C2	60174984-60175794	48	False	False	False	0.897	0.884	-0.004	0.56	0.216
gene:Solyc08g078230.4_2	gene:Solyc08g078230.4	Solyc08g078230.4	SL4.0ch08	+	gene:Solyc08g078230.4:s:60174785-60174984	gene:Solyc08g078230.4_2_CE_1	False	True	60174785-60174984	A	60175114-60175161	C1_A	60174984-60175114	48	False	False	False	0.103	0.116	0.004	0.56	0.216
gene:Solyc08g078230.4_2	gene:Solyc08g078230.4	Solyc08g078230.4	SL4.0ch08	+	gene:Solyc08g078230.4:t:60175794-60176038	gene:Solyc08g078230.4_2_CE_1	False	False	60175794-60176038	C1	60174785-60174984	C2_C1	60174984-60175794	48	False	False	False	0.663	0.673	0.015	0.577	0.184
gene:Solyc08g078230.4_2	gene:Solyc08g078230.4	Solyc08g078230.4	SL4.0ch08	+	gene:Solyc08g078230.4:t:60175794-60176038	gene:Solyc08g078230.4_2_CE_1	False	True	60175794-60176038	A	60175114-60175161	C2_A	60175161-60175794	48	False	False	False	0.337	0.327	-0.015	0.577	0.184
gene:Solyc03g098160.3_2	gene:Solyc03g098160.3	Solyc03g098160.3	SL4.0ch03	+	gene:Solyc03g098160.3:s:55001287-55001908	gene:Solyc03g098160.3_2_CE_1	True	True	55001287-55001908	C2	55003789-55004149	C1_C2	55001908-55003789	172	False	False	False	0.163	0.232	0.042	0.689	0.082
gene:Solyc03g098160.3_2	gene:Solyc03g098160.3	Solyc03g098160.3	SL4.0ch03	+	gene:Solyc03g098160.3:s:55001287-55001908	gene:Solyc03g098160.3_2_CE_1	True	False	55001287-55001908	A	55002459-55002630	C1_A	55001908-55002459	172	False	False	False	0.837	0.768	-0.042	0.689	0.082
gene:Solyc03g098160.3_2	gene:Solyc03g098160.3	Solyc03g098160.3	SL4.0ch03	+	gene:Solyc03g098160.3:t:55003789-55004149	gene:Solyc03g098160.3_2_CE_1	True	True	55003789-55004149	C1	55001287-55001908	C2_C1	55001908-55003789	172	False	False	False	0.14	0.242	0.067	0.78	0.047
gene:Solyc03g098160.3_2	gene:Solyc03g098160.3	Solyc03g098160.3	SL4.0ch03	+	gene:Solyc03g098160.3:t:55003789-55004149	gene:Solyc03g098160.3_2_CE_1	True	False	55003789-55004149	A	55002459-55002630	C2_A	55002630-55003789	172	False	False	False	0.856	0.739	-0.08	0.813	0.034
gene:Solyc03g098160.3_2	gene:Solyc03g098160.3	Solyc03g098160.3	SL4.0ch03	+	gene:Solyc03g098160.3:s:55001287-55001908	gene:Solyc03g098160.3_2_CE_2	True	True	55001287-55001908	C2	55003789-55004149	C1_C2	55001908-55003789	499	False	False	False	0.163	0.232	0.042	0.689	0.082
gene:Solyc03g098160.3_2	gene:Solyc03g098160.3	Solyc03g098160.3	SL4.0ch03	+	gene:Solyc03g098160.3:s:55001287-55001908	gene:Solyc03g098160.3_2_CE_2	True	False	55001287-55001908	A	55002459-55002957	C1_A	55001908-55002459	499	False	False	False	0.837	0.768	-0.042	0.689	0.082
gene:Solyc03g098160.3_2	gene:Solyc03g098160.3	Solyc03g098160.3	SL4.0ch03	+	gene:Solyc03g098160.3:t:55003789-55004149	gene:Solyc03g098160.3_2_CE_2	True	True	55003789-55004149	C1	55001287-55001908	C2_C1	55001908-55003789	499	False	False	False	0.14	0.242	0.067	0.78	0.047
gene:Solyc03g098160.3_2	gene:Solyc03g098160.3	Solyc03g098160.3	SL4.0ch03	+	gene:Solyc03g098160.3:t:55003789-55004149	gene:Solyc03g098160.3_2_CE_2	True	True	55003789-55004149	A	55002459-55002957	C2_A	55002957-55003789	499	False	False	False	0.004	0.017	0.001	0.233	0.746
gene:Solyc08g078370.4_2	gene:Solyc08g078370.4	Solyc08g078370.4	SL4.0ch08	-	gene:Solyc08g078370.4:s:60307632-60307709	gene:Solyc08g078370.4_2_CE_1	False	False	60307632-60307709	C2	60306855-60306929	C1_C2	60306929-60307632	69	False	False	False	0.918	0.882	-0.023	0.588	0.184
gene:Solyc08g078370.4_2	gene:Solyc08g078370.4	Solyc08g078370.4	SL4.0ch08	-	gene:Solyc08g078370.4:s:60307632-60307709	gene:Solyc08g078370.4_2_CE_1	False	True	60307632-60307709	A	60307194-60307262	C1_A	60307262-60307632	69	False	False	False	0.082	0.118	0.023	0.588	0.184
gene:Solyc08g078370.4_2	gene:Solyc08g078370.4	Solyc08g078370.4	SL4.0ch08	-	gene:Solyc08g078370.4:t:60306855-60306929	gene:Solyc08g078370.4_2_CE_1	False	False	60306855-60306929	C1	60307632-60307709	C2_C1	60306929-60307632	69	False	False	False	0.85	0.899	0.027	0.599	0.174
gene:Solyc08g078370.4_2	gene:Solyc08g078370.4	Solyc08g078370.4	SL4.0ch08	-	gene:Solyc08g078370.4:t:60306855-60306929	gene:Solyc08g078370.4_2_CE_1	False	True	60306855-60306929	A	60307194-60307262	C2_A	60306929-60307194	69	False	False	False	0.15	0.101	-0.027	0.599	0.174
gene:Solyc08g078370.4_3	gene:Solyc08g078370.4	Solyc08g078370.4	SL4.0ch08	-	gene:Solyc08g078370.4:s:60306069-60306231	gene:Solyc08g078370.4_3_CE_1	True	True	60306069-60306231	C2	60304999-60305125	C1_C2	60305125-60306069	111	False	False	False	0.036	0.064	0.023	0.589	0.205
gene:Solyc08g078370.4_3	gene:Solyc08g078370.4	Solyc08g078370.4	SL4.0ch08	-	gene:Solyc08g078370.4:s:60306069-60306231	gene:Solyc08g078370.4_3_CE_1	True	False	60306069-60306231	A	60305743-60305853	C1_A	60305853-60306069	111	False	False	False	0.818	0.896	0.061	0.778	0.054
gene:Solyc08g078370.4_3	gene:Solyc08g078370.4	Solyc08g078370.4	SL4.0ch08	-	gene:Solyc08g078370.4:t:60304999-60305125	gene:Solyc08g078370.4_3_CE_1	True	True	60304999-60305125	C1	60306069-60306231	C2_C1	60305125-60306069	111	False	False	False	0.033	0.038	0.001	0.298	0.525
gene:Solyc08g078370.4_3	gene:Solyc08g078370.4	Solyc08g078370.4	SL4.0ch08	-	gene:Solyc08g078370.4:t:60304999-60305125	gene:Solyc08g078370.4_3_CE_1	True	False	60304999-60305125	A	60305743-60305853	C2_A	60305125-60305743	111	False	False	False	0.736	0.698	-0.024	0.538	0.151
gene:Solyc08g078370.4_3	gene:Solyc08g078370.4	Solyc08g078370.4	SL4.0ch08	-	gene:Solyc08g078370.4:s:60306069-60306231	gene:Solyc08g078370.4_3_CE_2	True	True	60306069-60306231	C2	60304999-60305125	C1_C2	60305125-60306069	116	False	False	False	0.036	0.064	0.023	0.589	0.205
gene:Solyc08g078370.4_3	gene:Solyc08g078370.4	Solyc08g078370.4	SL4.0ch08	-	gene:Solyc08g078370.4:s:60306069-60306231	gene:Solyc08g078370.4_3_CE_2	True	True	60306069-60306231	A	60305743-60305858	C1_A	60305858-60306069	116	False	False	True	0.143	0.035	-0.104	0.95	0.008
gene:Solyc08g078370.4_3	gene:Solyc08g078370.4	Solyc08g078370.4	SL4.0ch08	-	gene:Solyc08g078370.4:t:60304999-60305125	gene:Solyc08g078370.4_3_CE_2	True	True	60304999-60305125	C1	60306069-60306231	C2_C1	60305125-60306069	116	False	False	False	0.033	0.038	0.001	0.298	0.525
gene:Solyc08g078370.4_3	gene:Solyc08g078370.4	Solyc08g078370.4	SL4.0ch08	-	gene:Solyc08g078370.4:t:60304999-60305125	gene:Solyc08g078370.4_3_CE_2	True	False	60304999-60305125	A	60305743-60305858	C2_A	60305125-60305743	116	False	False	False	0.736	0.698	-0.024	0.538	0.151
gene:Solyc07g014740.3_3	gene:Solyc07g014740.3	Solyc07g014740.3	SL4.0ch07	-	gene:Solyc07g014740.3:s:5250596-5250709	gene:Solyc07g014740.3_3_CE_1	False	True	5250596-5250709	C2	5243563-5243630	C1_C2	5243630-5250596	22	False	False	False	0.09	0.041	-0.03	0.59	0.133
gene:Solyc07g014740.3_3	gene:Solyc07g014740.3	Solyc07g014740.3	SL4.0ch07	-	gene:Solyc07g014740.3:s:5250596-5250709	gene:Solyc07g014740.3_3_CE_1	False	False	5250596-5250709	A	5245132-5245153	C1_A	5245153-5250596	22	False	False	False	0.894	0.934	0.021	0.504	0.194
gene:Solyc07g014740.3_3	gene:Solyc07g014740.3	Solyc07g014740.3	SL4.0ch07	-	gene:Solyc07g014740.3:t:5243563-5243630	gene:Solyc07g014740.3_3_CE_1	False	True	5243563-5243630	C1	5250596-5250709	C2_C1	5243630-5250596	22	False	False	False	0.092	0.039	-0.037	0.684	0.123
gene:Solyc07g014740.3_3	gene:Solyc07g014740.3	Solyc07g014740.3	SL4.0ch07	-	gene:Solyc07g014740.3:t:5243563-5243630	gene:Solyc07g014740.3_3_CE_1	False	False	5243563-5243630	A	5245132-5245153	C2_A	5243630-5245132	22	False	False	False	0.908	0.961	0.037	0.684	0.123
gene:Solyc05g056590.4_1	gene:Solyc05g056590.4	Solyc05g056590.4	SL4.0ch05	+	gene:Solyc05g056590.4:s:65239578-65239656	gene:Solyc05g056590.4_1_CE_1	True	True	65239578-65239656	C2	65250997-65251098	C1_C2	65239656-65250997	60	False	False	False	0.048	0.11	0.045	0.707	0.072
gene:Solyc05g056590.4_1	gene:Solyc05g056590.4	Solyc05g056590.4	SL4.0ch05	+	gene:Solyc05g056590.4:s:65239578-65239656	gene:Solyc05g056590.4_1_CE_1	True	False	65239578-65239656	A	65243034-65243093	C1_A	65239656-65243034	60	False	False	False	0.881	0.836	-0.025	0.555	0.153
gene:Solyc05g056590.4_1	gene:Solyc05g056590.4	Solyc05g056590.4	SL4.0ch05	+	gene:Solyc05g056590.4:t:65250997-65251098	gene:Solyc05g056590.4_1_CE_1	True	True	65250997-65251098	C1	65239578-65239656	C2_C1	65239656-65250997	60	False	False	False	0.035	0.089	0.04	0.738	0.071
gene:Solyc05g056590.4_1	gene:Solyc05g056590.4	Solyc05g056590.4	SL4.0ch05	+	gene:Solyc05g056590.4:t:65250997-65251098	gene:Solyc05g056590.4_1_CE_1	True	True	65250997-65251098	A	65243034-65243093	C2_A	65243093-65250997	60	False	False	False	0.942	0.887	-0.034	0.638	0.11
gene:Solyc03g098230.3_1	gene:Solyc03g098230.3	Solyc03g098230.3	SL4.0ch03	+	gene:Solyc03g098230.3:s:55096661-55096855	gene:Solyc03g098230.3_1_CE_1	False	True	55096661-55096855	C2	55099870-55099961	C1_C2	55096855-55099870	111	False	False	False	0.123	0.14	0.008	0.42	0.39
gene:Solyc03g098230.3_1	gene:Solyc03g098230.3	Solyc03g098230.3	SL4.0ch03	+	gene:Solyc03g098230.3:s:55096661-55096855	gene:Solyc03g098230.3_1_CE_1	False	False	55096661-55096855	A	55097161-55097271	C1_A	55096855-55097161	111	False	False	False	0.863	0.858	-0.002	0.416	0.4
gene:Solyc03g098230.3_1	gene:Solyc03g098230.3	Solyc03g098230.3	SL4.0ch03	+	gene:Solyc03g098230.3:t:55099870-55099961	gene:Solyc03g098230.3_1_CE_1	False	True	55099870-55099961	C1	55096661-55096855	C2_C1	55096855-55099870	111	False	False	False	0.152	0.129	-0.012	0.487	0.305
gene:Solyc03g098230.3_1	gene:Solyc03g098230.3	Solyc03g098230.3	SL4.0ch03	+	gene:Solyc03g098230.3:t:55099870-55099961	gene:Solyc03g098230.3_1_CE_1	False	False	55099870-55099961	A	55097161-55097271	C2_A	55097271-55099870	111	False	False	False	0.848	0.871	0.012	0.487	0.305
gene:Solyc08g078610.4_2	gene:Solyc08g078610.4	Solyc08g078610.4	SL4.0ch08	-	gene:Solyc08g078610.4:s:60491151-60491598	gene:Solyc08g078610.4_2_CE_1	True	True	60491151-60491598	C2	60490416-60490714	C1_C2	60490714-60491151	6	False	False	False	0.325	0.4	0.058	0.756	0.063
gene:Solyc08g078610.4_2	gene:Solyc08g078610.4	Solyc08g078610.4	SL4.0ch08	-	gene:Solyc08g078610.4:s:60491151-60491598	gene:Solyc08g078610.4_2_CE_1	True	False	60491151-60491598	A	60490940-60490945	C1_A	60490945-60491151	6	False	False	False	0.675	0.6	-0.058	0.756	0.063
gene:Solyc08g078610.4_2	gene:Solyc08g078610.4	Solyc08g078610.4	SL4.0ch08	-	gene:Solyc08g078610.4:t:60490416-60490714	gene:Solyc08g078610.4_2_CE_1	True	True	60490416-60490714	C1	60491151-60491598	C2_C1	60490714-60491151	6	False	False	False	0.298	0.357	0.036	0.613	0.108
gene:Solyc08g078610.4_2	gene:Solyc08g078610.4	Solyc08g078610.4	SL4.0ch08	-	gene:Solyc08g078610.4:t:60490416-60490714	gene:Solyc08g078610.4_2_CE_1	True	False	60490416-60490714	A	60490940-60490945	C2_A	60490714-60490940	6	False	False	False	0.432	0.386	-0.026	0.551	0.152
gene:Solyc06g005190.4_4	gene:Solyc06g005190.4	Solyc06g005190.4	SL4.0ch06	+	gene:Solyc06g005190.4:s:226136-226243	gene:Solyc06g005190.4_4_CE_1	True	False	226136-226243	C2	226530-226668	C1_C2	226243-226530	38	False	False	False	0.74	0.721	-0.004	0.562	0.207
gene:Solyc06g005190.4_4	gene:Solyc06g005190.4	Solyc06g005190.4	SL4.0ch06	+	gene:Solyc06g005190.4:s:226136-226243	gene:Solyc06g005190.4_4_CE_1	True	True	226136-226243	A	226360-226397	C1_A	226243-226360	38	False	False	False	0.068	0.042	-0.019	0.539	0.241
gene:Solyc06g005190.4_4	gene:Solyc06g005190.4	Solyc06g005190.4	SL4.0ch06	+	gene:Solyc06g005190.4:t:226519-226668	gene:Solyc06g005190.4_4_CE_1	True	False	226530-226668	C1	226136-226243	C2_C1	226243-226530	38	False	False	False	0.822	0.756	-0.04	0.68	0.101
gene:Solyc06g005190.4_4	gene:Solyc06g005190.4	Solyc06g005190.4	SL4.0ch06	+	gene:Solyc06g005190.4:t:226519-226668	gene:Solyc06g005190.4_4_CE_1	True	True	226530-226668	A	226360-226397	C2_A	226397-226530	38	False	False	False	0.002	0.026	0.002	0.253	0.695
gene:Solyc09g098370.4_3	gene:Solyc09g098370.4	Solyc09g098370.4	SL4.0ch09	+	gene:Solyc09g098370.4:s:68262375-68262515	gene:Solyc09g098370.4_3_CE_1	True	True	68262375-68262515	C2	68264988-68265261	C1_C2	68262515-68264988	244	False	False	False	0.172	0.109	-0.032	0.655	0.103
gene:Solyc09g098370.4_3	gene:Solyc09g098370.4	Solyc09g098370.4	SL4.0ch09	+	gene:Solyc09g098370.4:s:68262375-68262515	gene:Solyc09g098370.4_3_CE_1	True	True	68262375-68262515	A	68262596-68262839	C1_A	68262515-68262596	244	False	False	False	0.089	0.167	0.043	0.695	0.079
gene:Solyc09g098370.4_3	gene:Solyc09g098370.4	Solyc09g098370.4	SL4.0ch09	+	gene:Solyc09g098370.4:t:68264988-68265261	gene:Solyc09g098370.4_3_CE_1	True	True	68264988-68265261	C1	68262375-68262515	C2_C1	68262515-68264988	244	False	False	False	0.063	0.078	0.011	0.468	0.225
gene:Solyc09g098370.4_3	gene:Solyc09g098370.4	Solyc09g098370.4	SL4.0ch09	+	gene:Solyc09g098370.4:t:68264988-68265261	gene:Solyc09g098370.4_3_CE_1	True	False	68264988-68265261	A	68262596-68262839	C2_A	68262839-68264988	244	False	False	False	0.885	0.819	-0.039	0.611	0.097
gene:Solyc09g098370.4_3	gene:Solyc09g098370.4	Solyc09g098370.4	SL4.0ch09	+	gene:Solyc09g098370.4:s:68262375-68262515	gene:Solyc09g098370.4_3_CE_2	True	True	68262375-68262515	C2	68264988-68265261	C1_C2	68262515-68264988	224	False	False	False	0.172	0.109	-0.032	0.655	0.103
gene:Solyc09g098370.4_3	gene:Solyc09g098370.4	Solyc09g098370.4	SL4.0ch09	+	gene:Solyc09g098370.4:s:68262375-68262515	gene:Solyc09g098370.4_3_CE_2	True	False	68262375-68262515	A	68262616-68262839	C1_A	68262515-68262616	224	False	False	False	0.717	0.725	0.004	0.644	0.109
gene:Solyc09g098370.4_3	gene:Solyc09g098370.4	Solyc09g098370.4	SL4.0ch09	+	gene:Solyc09g098370.4:t:68264988-68265261	gene:Solyc09g098370.4_3_CE_2	True	True	68264988-68265261	C1	68262375-68262515	C2_C1	68262515-68264988	224	False	False	False	0.063	0.078	0.011	0.468	0.225
gene:Solyc09g098370.4_3	gene:Solyc09g098370.4	Solyc09g098370.4	SL4.0ch09	+	gene:Solyc09g098370.4:t:68264988-68265261	gene:Solyc09g098370.4_3_CE_2	True	False	68264988-68265261	A	68262616-68262839	C2_A	68262839-68264988	224	False	False	False	0.885	0.819	-0.039	0.611	0.097
gene:Solyc09g098370.4_3	gene:Solyc09g098370.4	Solyc09g098370.4	SL4.0ch09	+	gene:Solyc09g098370.4:s:68262375-68262515	gene:Solyc09g098370.4_3_CE_3	True	True	68262375-68262515	C2	68264988-68265261	C1_C2	68262515-68264988	61	False	False	False	0.172	0.109	-0.032	0.655	0.103
gene:Solyc09g098370.4_3	gene:Solyc09g098370.4	Solyc09g098370.4	SL4.0ch09	+	gene:Solyc09g098370.4:s:68262375-68262515	gene:Solyc09g098370.4_3_CE_3	True	True	68262375-68262515	A	68262779-68262839	C1_A	68262515-68262779	61	False	False	False	0.007	0.003	-0.004	0.276	0.613
gene:Solyc09g098370.4_3	gene:Solyc09g098370.4	Solyc09g098370.4	SL4.0ch09	+	gene:Solyc09g098370.4:t:68264988-68265261	gene:Solyc09g098370.4_3_CE_3	True	True	68264988-68265261	C1	68262375-68262515	C2_C1	68262515-68264988	61	False	False	False	0.063	0.078	0.011	0.468	0.225
gene:Solyc09g098370.4_3	gene:Solyc09g098370.4	Solyc09g098370.4	SL4.0ch09	+	gene:Solyc09g098370.4:t:68264988-68265261	gene:Solyc09g098370.4_3_CE_3	True	False	68264988-68265261	A	68262779-68262839	C2_A	68262839-68264988	61	False	False	False	0.885	0.819	-0.039	0.611	0.097
gene:Solyc06g005290.3_1	gene:Solyc06g005290.3	Solyc06g005290.3	SL4.0ch06	-	gene:Solyc06g005290.3:s:318909-319007	gene:Solyc06g005290.3_1_CE_1	True	True	318909-319007	C2	316816-316928	C1_C2	316928-318909	76	False	False	False	0.15	0.147	-0.001	0.557	0.204
gene:Solyc06g005290.3_1	gene:Solyc06g005290.3	Solyc06g005290.3	SL4.0ch06	-	gene:Solyc06g005290.3:s:318909-319007	gene:Solyc06g005290.3_1_CE_1	True	True	318909-319007	A	317660-317735	C1_A	317735-318909	76	False	False	True	0.018	0.061	0.023	0.546	0.242
gene:Solyc06g005290.3_1	gene:Solyc06g005290.3	Solyc06g005290.3	SL4.0ch06	-	gene:Solyc06g005290.3:t:316816-316928	gene:Solyc06g005290.3_1_CE_1	True	True	316816-316928	C1	318909-319007	C2_C1	316928-318909	76	False	False	False	0.18	0.107	-0.049	0.712	0.078
gene:Solyc06g005290.3_1	gene:Solyc06g005290.3	Solyc06g005290.3	SL4.0ch06	-	gene:Solyc06g005290.3:t:316816-316928	gene:Solyc06g005290.3_1_CE_1	True	False	316816-316928	A	317660-317735	C2_A	316928-317660	76	False	False	False	0.82	0.893	0.049	0.712	0.078
gene:Solyc06g005290.3_1	gene:Solyc06g005290.3	Solyc06g005290.3	SL4.0ch06	-	gene:Solyc06g005290.3:s:318909-319007	gene:Solyc06g005290.3_1_CE_2	True	True	318909-319007	C2	316816-316928	C1_C2	316928-318909	80	False	False	False	0.15	0.147	-0.001	0.557	0.204
gene:Solyc06g005290.3_1	gene:Solyc06g005290.3	Solyc06g005290.3	SL4.0ch06	-	gene:Solyc06g005290.3:s:318909-319007	gene:Solyc06g005290.3_1_CE_2	True	False	318909-319007	A	317660-317739	C1_A	317739-318909	80	False	False	True	0.832	0.79	-0.025	0.605	0.143
gene:Solyc06g005290.3_1	gene:Solyc06g005290.3	Solyc06g005290.3	SL4.0ch06	-	gene:Solyc06g005290.3:t:316816-316928	gene:Solyc06g005290.3_1_CE_2	True	True	316816-316928	C1	318909-319007	C2_C1	316928-318909	80	False	False	False	0.18	0.107	-0.049	0.712	0.078
gene:Solyc06g005290.3_1	gene:Solyc06g005290.3	Solyc06g005290.3	SL4.0ch06	-	gene:Solyc06g005290.3:t:316816-316928	gene:Solyc06g005290.3_1_CE_2	True	False	316816-316928	A	317660-317739	C2_A	316928-317660	80	False	False	False	0.82	0.893	0.049	0.712	0.078
gene:Solyc01g094620.3_1	gene:Solyc01g094620.3	Solyc01g094620.3	SL4.0ch01	-	gene:Solyc01g094620.3:s:78313906-78314044	gene:Solyc01g094620.3_1_CE_1	True	True	78313906-78314044	C2	78310678-78310880	C1_C2	78310880-78313906	123	False	False	False	0.098	0.055	-0.023	0.587	0.177
gene:Solyc01g094620.3_1	gene:Solyc01g094620.3	Solyc01g094620.3	SL4.0ch01	-	gene:Solyc01g094620.3:s:78313906-78314044	gene:Solyc01g094620.3_1_CE_1	True	False	78313906-78314044	A	78311136-78311258	C1_A	78311258-78313906	123	False	False	False	0.866	0.91	0.03	0.631	0.124
gene:Solyc01g094620.3_1	gene:Solyc01g094620.3	Solyc01g094620.3	SL4.0ch01	-	gene:Solyc01g094620.3:t:78310678-78310880	gene:Solyc01g094620.3_1_CE_1	True	True	78310678-78310880	C1	78313906-78314044	C2_C1	78310880-78313906	123	False	False	False	0.116	0.068	-0.023	0.596	0.157
gene:Solyc01g094620.3_1	gene:Solyc01g094620.3	Solyc01g094620.3	SL4.0ch01	-	gene:Solyc01g094620.3:t:78310678-78310880	gene:Solyc01g094620.3_1_CE_1	True	True	78310678-78310880	A	78311136-78311258	C2_A	78310880-78311136	123	False	False	False	0.06	0.05	-0.008	0.489	0.287
gene:Solyc01g094620.3_1	gene:Solyc01g094620.3	Solyc01g094620.3	SL4.0ch01	-	gene:Solyc01g094620.3:s:78313906-78314044	gene:Solyc01g094620.3_1_CE_2	True	True	78313906-78314044	C2	78310678-78310880	C1_C2	78310880-78313906	114	False	False	False	0.098	0.055	-0.023	0.587	0.177
gene:Solyc01g094620.3_1	gene:Solyc01g094620.3	Solyc01g094620.3	SL4.0ch01	-	gene:Solyc01g094620.3:s:78313906-78314044	gene:Solyc01g094620.3_1_CE_2	True	False	78313906-78314044	A	78311145-78311258	C1_A	78311258-78313906	114	False	False	False	0.866	0.91	0.03	0.631	0.124
gene:Solyc01g094620.3_1	gene:Solyc01g094620.3	Solyc01g094620.3	SL4.0ch01	-	gene:Solyc01g094620.3:t:78310678-78310880	gene:Solyc01g094620.3_1_CE_2	True	True	78310678-78310880	C1	78313906-78314044	C2_C1	78310880-78313906	114	False	False	False	0.116	0.068	-0.023	0.596	0.157
gene:Solyc01g094620.3_1	gene:Solyc01g094620.3	Solyc01g094620.3	SL4.0ch01	-	gene:Solyc01g094620.3:t:78310678-78310880	gene:Solyc01g094620.3_1_CE_2	True	False	78310678-78310880	A	78311145-78311258	C2_A	78310880-78311145	114	False	False	False	0.411	0.433	0.01	0.642	0.111
gene:Solyc01g094630.3_1	gene:Solyc01g094630.3	Solyc01g094630.3	SL4.0ch01	+	gene:Solyc01g094630.3:s:78325942-78326251	gene:Solyc01g094630.3_1_CE_1	True	True	78325942-78326251	C2	78330360-78330424	C1_C2	78326251-78330360	179	False	False	False	0.454	0.566	0.089	0.832	0.023
gene:Solyc01g094630.3_1	gene:Solyc01g094630.3	Solyc01g094630.3	SL4.0ch01	+	gene:Solyc01g094630.3:s:78325942-78326251	gene:Solyc01g094630.3_1_CE_1	True	True	78325942-78326251	A	78328413-78328591	C1_A	78326251-78328413	179	False	False	False	0.063	0.066	0.003	0.369	0.378
gene:Solyc01g094630.3_1	gene:Solyc01g094630.3	Solyc01g094630.3	SL4.0ch01	+	gene:Solyc01g094630.3:t:78330360-78330424	gene:Solyc01g094630.3_1_CE_1	True	True	78330360-78330424	C1	78325942-78326251	C2_C1	78326251-78330360	179	False	False	False	0.846	0.888	0.026	0.558	0.141
gene:Solyc01g094630.3_1	gene:Solyc01g094630.3	Solyc01g094630.3	SL4.0ch01	+	gene:Solyc01g094630.3:t:78330360-78330424	gene:Solyc01g094630.3_1_CE_1	True	True	78330360-78330424	A	78328413-78328591	C2_A	78328591-78330360	179	False	False	False	0.078	0.058	-0.012	0.475	0.226
gene:Solyc01g094630.3_1	gene:Solyc01g094630.3	Solyc01g094630.3	SL4.0ch01	+	gene:Solyc01g094630.3:s:78325942-78326251	gene:Solyc01g094630.3_1_CE_2	True	False	78325942-78326251	C2	78330955-78331035	C1_C2	78326251-78330955	179	False	False	False	0.356	0.25	-0.087	0.808	0.026
gene:Solyc01g094630.3_1	gene:Solyc01g094630.3	Solyc01g094630.3	SL4.0ch01	+	gene:Solyc01g094630.3:s:78325942-78326251	gene:Solyc01g094630.3_1_CE_2	True	True	78325942-78326251	A	78328413-78328591	C1_A	78326251-78328413	179	False	False	False	0.063	0.066	0.003	0.369	0.378
gene:Solyc01g094630.3_1	gene:Solyc01g094630.3	Solyc01g094630.3	SL4.0ch01	+	gene:Solyc01g094630.3:t:78330955-78331035	gene:Solyc01g094630.3_1_CE_2	True	False	78330955-78331035	C1	78325942-78326251	C2_C1	78326251-78330955	179	False	False	False	0.419	0.351	-0.037	0.614	0.094
gene:Solyc01g094630.3_1	gene:Solyc01g094630.3	Solyc01g094630.3	SL4.0ch01	+	gene:Solyc01g094630.3:t:78330955-78331035	gene:Solyc01g094630.3_1_CE_2	True	True	78330955-78331035	A	78328413-78328591	C2_A	78328591-78330955	179	False	False	False	0.062	0.042	-0.016	0.501	0.208
gene:Solyc01g094630.3_1	gene:Solyc01g094630.3	Solyc01g094630.3	SL4.0ch01	+	gene:Solyc01g094630.3:s:78325942-78326251	gene:Solyc01g094630.3_1_CE_3	True	True	78325942-78326251	C2	78330519-78330583	C1_C2	78326251-78330519	65	False	False	False	0.087	0.084	-0.002	0.401	0.323
gene:Solyc01g094630.3_1	gene:Solyc01g094630.3	Solyc01g094630.3	SL4.0ch01	+	gene:Solyc01g094630.3:s:78325942-78326251	gene:Solyc01g094630.3_1_CE_3	True	True	78325942-78326251	A	78330360-78330424	C1_A	78326251-78330360	65	False	False	False	0.454	0.566	0.089	0.832	0.023
gene:Solyc01g094630.3_1	gene:Solyc01g094630.3	Solyc01g094630.3	SL4.0ch01	+	gene:Solyc01g094630.3:t:78330519-78330583	gene:Solyc01g094630.3_1_CE_3	True	True	78330519-78330583	C1	78325942-78326251	C2_C1	78326251-78330519	65	False	False	False	0.148	0.136	-0.002	0.49	0.201
gene:Solyc01g094630.3_1	gene:Solyc01g094630.3	Solyc01g094630.3	SL4.0ch01	+	gene:Solyc01g094630.3:t:78330519-78330583	gene:Solyc01g094630.3_1_CE_3	True	True	78330519-78330583	A	78330360-78330424	C2_A	78330424-78330519	65	False	False	False	0.791	0.81	0.008	0.521	0.169
gene:Solyc01g094630.3_1	gene:Solyc01g094630.3	Solyc01g094630.3	SL4.0ch01	+	gene:Solyc01g094630.3:s:78325942-78326251	gene:Solyc01g094630.3_1_CE_4	True	False	78325942-78326251	C2	78330955-78331035	C1_C2	78326251-78330955	44	False	False	False	0.356	0.25	-0.087	0.808	0.026
gene:Solyc01g094630.3_1	gene:Solyc01g094630.3	Solyc01g094630.3	SL4.0ch01	+	gene:Solyc01g094630.3:s:78325942-78326251	gene:Solyc01g094630.3_1_CE_4	True	True	78325942-78326251	A	78330519-78330562	C1_A	78326251-78330519	44	False	False	False	0.087	0.084	-0.002	0.401	0.323
gene:Solyc01g094630.3_1	gene:Solyc01g094630.3	Solyc01g094630.3	SL4.0ch01	+	gene:Solyc01g094630.3:t:78330955-78331035	gene:Solyc01g094630.3_1_CE_4	True	False	78330955-78331035	C1	78325942-78326251	C2_C1	78326251-78330955	44	False	False	False	0.419	0.351	-0.037	0.614	0.094
gene:Solyc01g094630.3_1	gene:Solyc01g094630.3	Solyc01g094630.3	SL4.0ch01	+	gene:Solyc01g094630.3:t:78330955-78331035	gene:Solyc01g094630.3_1_CE_4	True	True	78330955-78331035	A	78330519-78330562	C2_A	78330562-78330955	44	False	False	False	0.343	0.448	0.087	0.779	0.029
gene:Solyc01g094630.3_1	gene:Solyc01g094630.3	Solyc01g094630.3	SL4.0ch01	+	gene:Solyc01g094630.3:s:78325942-78326251	gene:Solyc01g094630.3_1_CE_5	True	False	78325942-78326251	C2	78330955-78331035	C1_C2	78326251-78330955	65	False	False	False	0.356	0.25	-0.087	0.808	0.026
gene:Solyc01g094630.3_1	gene:Solyc01g094630.3	Solyc01g094630.3	SL4.0ch01	+	gene:Solyc01g094630.3:s:78325942-78326251	gene:Solyc01g094630.3_1_CE_5	True	True	78325942-78326251	A	78330519-78330583	C1_A	78326251-78330519	65	False	False	False	0.087	0.084	-0.002	0.401	0.323
gene:Solyc01g094630.3_1	gene:Solyc01g094630.3	Solyc01g094630.3	SL4.0ch01	+	gene:Solyc01g094630.3:t:78330955-78331035	gene:Solyc01g094630.3_1_CE_5	True	False	78330955-78331035	C1	78325942-78326251	C2_C1	78326251-78330955	65	False	False	False	0.419	0.351	-0.037	0.614	0.094
gene:Solyc01g094630.3_1	gene:Solyc01g094630.3	Solyc01g094630.3	SL4.0ch01	+	gene:Solyc01g094630.3:t:78330955-78331035	gene:Solyc01g094630.3_1_CE_5	True	True	78330955-78331035	A	78330519-78330583	C2_A	78330583-78330955	65	False	False	False	0.136	0.107	-0.017	0.484	0.209
gene:Solyc09g098500.4_1	gene:Solyc09g098500.4	Solyc09g098500.4	SL4.0ch09	+	gene:Solyc09g098500.4:s:68368228-68368336	gene:Solyc09g098500.4_1_CE_1	False	True	68368228-68368336	C2	68368889-68368980	C1_C2	68368336-68368889	75	False	False	False	0.032	0.036	0	0.311	0.573
gene:Solyc09g098500.4_1	gene:Solyc09g098500.4	Solyc09g098500.4	SL4.0ch09	+	gene:Solyc09g098500.4:s:68368228-68368336	gene:Solyc09g098500.4_1_CE_1	False	False	68368228-68368336	A	68368684-68368758	C1_A	68368336-68368684	75	False	False	False	0.968	0.964	0	0.311	0.573
gene:Solyc09g098500.4_1	gene:Solyc09g098500.4	Solyc09g098500.4	SL4.0ch09	+	gene:Solyc09g098500.4:t:68368889-68368980	gene:Solyc09g098500.4_1_CE_1	False	True	68368889-68368980	C1	68368228-68368336	C2_C1	68368336-68368889	75	False	False	False	0.029	0.028	-0.002	0.27	0.658
gene:Solyc09g098500.4_1	gene:Solyc09g098500.4	Solyc09g098500.4	SL4.0ch09	+	gene:Solyc09g098500.4:t:68368889-68368980	gene:Solyc09g098500.4_1_CE_1	False	False	68368889-68368980	A	68368684-68368758	C2_A	68368758-68368889	75	False	False	False	0.971	0.972	0.002	0.27	0.658
gene:Solyc01g094660.3_2	gene:Solyc01g094660.3	Solyc01g094660.3	SL4.0ch01	+	gene:Solyc01g094660.3:s:78368286-78368407	gene:Solyc01g094660.3_2_CE_1	True	True	78368286-78368407	C2	78370853-78371279	C1_C2	78368407-78370853	105	False	False	False	0.065	0.068	0.002	0.375	0.363
gene:Solyc01g094660.3_2	gene:Solyc01g094660.3	Solyc01g094660.3	SL4.0ch01	+	gene:Solyc01g094660.3:s:78368286-78368407	gene:Solyc01g094660.3_2_CE_1	True	False	78368286-78368407	A	78370481-78370585	C1_A	78368407-78370481	105	False	False	False	0.897	0.876	-0.009	0.474	0.231
gene:Solyc01g094660.3_2	gene:Solyc01g094660.3	Solyc01g094660.3	SL4.0ch01	+	gene:Solyc01g094660.3:t:78370853-78371279	gene:Solyc01g094660.3_2_CE_1	True	True	78370853-78371279	C1	78368286-78368407	C2_C1	78368407-78370853	105	False	False	False	0.096	0.083	-0.013	0.528	0.235
gene:Solyc01g094660.3_2	gene:Solyc01g094660.3	Solyc01g094660.3	SL4.0ch01	+	gene:Solyc01g094660.3:t:78370853-78371279	gene:Solyc01g094660.3_2_CE_1	True	False	78370853-78371279	A	78370481-78370585	C2_A	78370585-78370853	105	False	False	False	0.904	0.917	0.013	0.528	0.235
gene:Solyc06g005570.4_1	gene:Solyc06g005570.4	Solyc06g005570.4	SL4.0ch06	-	gene:Solyc06g005570.4:s:631760-631897	gene:Solyc06g005570.4_1_CE_1	True	True	631760-631897	C2	625902-626018	C1_C2	626018-631760	1042	False	False	False	0.549	0.651	0.073	0.77	0.042
gene:Solyc06g005570.4_1	gene:Solyc06g005570.4	Solyc06g005570.4	SL4.0ch06	-	gene:Solyc06g005570.4:s:631760-631897	gene:Solyc06g005570.4_1_CE_1	True	False	631760-631897	A	630087-631128	C1_A	631128-631760	1042	False	False	False	0.373	0.296	-0.057	0.714	0.065
gene:Solyc06g005570.4_1	gene:Solyc06g005570.4	Solyc06g005570.4	SL4.0ch06	-	gene:Solyc06g005570.4:t:625902-626018	gene:Solyc06g005570.4_1_CE_1	True	True	625902-626018	C1	631760-631897	C2_C1	626018-631760	1042	False	False	False	0.312	0.302	-0.01	0.564	0.204
gene:Solyc06g005570.4_1	gene:Solyc06g005570.4	Solyc06g005570.4	SL4.0ch06	-	gene:Solyc06g005570.4:t:625902-626018	gene:Solyc06g005570.4_1_CE_1	True	False	625902-626018	A	630087-631128	C2_A	626018-630087	1042	False	False	False	0.688	0.698	0.01	0.564	0.204
gene:Solyc06g005570.4_1	gene:Solyc06g005570.4	Solyc06g005570.4	SL4.0ch06	-	gene:Solyc06g005570.4:s:631760-631897	gene:Solyc06g005570.4_1_CE_2	True	True	631760-631897	C2	625902-626018	C1_C2	626018-631760	1050	False	False	False	0.549	0.651	0.073	0.77	0.042
gene:Solyc06g005570.4_1	gene:Solyc06g005570.4	Solyc06g005570.4	SL4.0ch06	-	gene:Solyc06g005570.4:s:631760-631897	gene:Solyc06g005570.4_1_CE_2	True	True	631760-631897	A	630087-631136	C1_A	631136-631760	1050	False	False	False	0.069	0.05	-0.013	0.539	0.238
gene:Solyc06g005570.4_1	gene:Solyc06g005570.4	Solyc06g005570.4	SL4.0ch06	-	gene:Solyc06g005570.4:t:625902-626018	gene:Solyc06g005570.4_1_CE_2	True	True	625902-626018	C1	631760-631897	C2_C1	626018-631760	1050	False	False	False	0.312	0.302	-0.01	0.564	0.204
gene:Solyc06g005570.4_1	gene:Solyc06g005570.4	Solyc06g005570.4	SL4.0ch06	-	gene:Solyc06g005570.4:t:625902-626018	gene:Solyc06g005570.4_1_CE_2	True	False	625902-626018	A	630087-631136	C2_A	626018-630087	1050	False	False	False	0.688	0.698	0.01	0.564	0.204
gene:Solyc06g005590.4_2	gene:Solyc06g005590.4	Solyc06g005590.4	SL4.0ch06	+	gene:Solyc06g005590.4:s:651553-651794	gene:Solyc06g005590.4_2_CE_1	True	False	651553-651794	C2	652156-652482	C1_C2	651794-652156	61	False	False	False	0.557	0.656	0.074	0.793	0.041
gene:Solyc06g005590.4_2	gene:Solyc06g005590.4	Solyc06g005590.4	SL4.0ch06	+	gene:Solyc06g005590.4:s:651553-651794	gene:Solyc06g005590.4_2_CE_1	True	True	651553-651794	A	651966-652026	C1_A	651794-651966	61	False	False	False	0.102	0.074	-0.018	0.534	0.242
gene:Solyc06g005590.4_2	gene:Solyc06g005590.4	Solyc06g005590.4	SL4.0ch06	+	gene:Solyc06g005590.4:t:652124-652482	gene:Solyc06g005590.4_2_CE_1	True	False	652156-652482	C1	651553-651794	C2_C1	651794-652156	61	False	False	False	0.568	0.655	0.069	0.772	0.047
gene:Solyc06g005590.4_2	gene:Solyc06g005590.4	Solyc06g005590.4	SL4.0ch06	+	gene:Solyc06g005590.4:t:652124-652482	gene:Solyc06g005590.4_2_CE_1	True	True	652156-652482	A	651966-652026	C2_A	652026-652156	61	False	False	False	0.066	0.068	0.003	0.447	0.355
gene:Solyc06g005600.3_1	gene:Solyc06g005600.3	Solyc06g005600.3	SL4.0ch06	-	gene:Solyc06g005600.3:s:660344-660441	gene:Solyc06g005600.3_1_CE_1	False	True	660344-660441	C2	658148-658236	C1_C2	658236-660344	82	False	False	False	0.037	0.034	-0.002	0.285	0.558
gene:Solyc06g005600.3_1	gene:Solyc06g005600.3	Solyc06g005600.3	SL4.0ch06	-	gene:Solyc06g005600.3:s:660344-660441	gene:Solyc06g005600.3_1_CE_1	False	False	660344-660441	A	658340-658421	C1_A	658421-660344	82	False	False	False	0.941	0.951	0.009	0.428	0.299
gene:Solyc06g005600.3_1	gene:Solyc06g005600.3	Solyc06g005600.3	SL4.0ch06	-	gene:Solyc06g005600.3:t:658148-658236	gene:Solyc06g005600.3_1_CE_1	False	True	658148-658236	C1	660344-660441	C2_C1	658236-660344	82	False	False	False	0.046	0.041	-0.005	0.418	0.403
gene:Solyc06g005600.3_1	gene:Solyc06g005600.3	Solyc06g005600.3	SL4.0ch06	-	gene:Solyc06g005600.3:t:658148-658236	gene:Solyc06g005600.3_1_CE_1	False	False	658148-658236	A	658340-658421	C2_A	658236-658340	82	False	False	False	0.954	0.959	0.005	0.418	0.403
gene:Solyc09g098520.4_1	gene:Solyc09g098520.4	Solyc09g098520.4	SL4.0ch09	+	gene:Solyc09g098520.4:s:68389710-68389954	gene:Solyc09g098520.4_1_CE_1	False	True	68389710-68389954	C2	68390627-68390822	C1_C2	68389954-68390627	47	False	False	False	0.855	0.805	-0.037	0.672	0.115
gene:Solyc09g098520.4_1	gene:Solyc09g098520.4	Solyc09g098520.4	SL4.0ch09	+	gene:Solyc09g098520.4:s:68389710-68389954	gene:Solyc09g098520.4_1_CE_1	False	False	68389710-68389954	A	68390157-68390203	C1_A	68389954-68390157	47	False	False	False	0.143	0.149	0.006	0.536	0.244
gene:Solyc09g098520.4_1	gene:Solyc09g098520.4	Solyc09g098520.4	SL4.0ch09	+	gene:Solyc09g098520.4:t:68390627-68390822	gene:Solyc09g098520.4_1_CE_1	False	True	68390627-68390822	C1	68389710-68389954	C2_C1	68389954-68390627	47	False	False	False	0.732	0.779	0.032	0.632	0.139
gene:Solyc09g098520.4_1	gene:Solyc09g098520.4	Solyc09g098520.4	SL4.0ch09	+	gene:Solyc09g098520.4:t:68390627-68390822	gene:Solyc09g098520.4_1_CE_1	False	False	68390627-68390822	A	68390157-68390203	C2_A	68390203-68390627	47	False	False	False	0.268	0.221	-0.032	0.632	0.139
gene:Solyc09g098550.4_1	gene:Solyc09g098550.4	Solyc09g098550.4	SL4.0ch09	+	gene:Solyc09g098550.4:s:68413152-68413353	gene:Solyc09g098550.4_1_CE_1	True	True	68413152-68413353	C2	68414547-68414646	C1_C2	68413353-68414547	31	False	False	False	0.877	0.866	-0.006	0.52	0.25
gene:Solyc09g098550.4_1	gene:Solyc09g098550.4	Solyc09g098550.4	SL4.0ch09	+	gene:Solyc09g098550.4:s:68413152-68413353	gene:Solyc09g098550.4_1_CE_1	True	True	68413152-68413353	A	68414375-68414405	C1_A	68413353-68414375	31	False	False	False	0.096	0.112	0.004	0.505	0.275
gene:Solyc09g098550.4_1	gene:Solyc09g098550.4	Solyc09g098550.4	SL4.0ch09	+	gene:Solyc09g098550.4:t:68414547-68414646	gene:Solyc09g098550.4_1_CE_1	True	True	68414547-68414646	C1	68413152-68413353	C2_C1	68413353-68414547	31	False	False	False	0.801	0.85	0.034	0.64	0.13
gene:Solyc09g098550.4_1	gene:Solyc09g098550.4	Solyc09g098550.4	SL4.0ch09	+	gene:Solyc09g098550.4:t:68414547-68414646	gene:Solyc09g098550.4_1_CE_1	True	True	68414547-68414646	A	68414375-68414405	C2_A	68414405-68414547	31	False	False	False	0.119	0.119	-0.002	0.501	0.281
gene:Solyc03g020020.3_1	gene:Solyc03g020020.3	Solyc03g020020.3	SL4.0ch03	+	gene:Solyc03g020020.3:s:55664562-55664650	gene:Solyc03g020020.3_1_CE_1	False	False	55664562-55664650	C2	55665822-55665945	C1_C2	55664650-55665822	74	False	False	False	0.971	0.955	-0.009	0.415	0.403
gene:Solyc03g020020.3_1	gene:Solyc03g020020.3	Solyc03g020020.3	SL4.0ch03	+	gene:Solyc03g020020.3:s:55664562-55664650	gene:Solyc03g020020.3_1_CE_1	False	True	55664562-55664650	A	55664751-55664824	C1_A	55664650-55664751	74	False	False	False	0.029	0.045	0.009	0.415	0.403
gene:Solyc03g020020.3_1	gene:Solyc03g020020.3	Solyc03g020020.3	SL4.0ch03	+	gene:Solyc03g020020.3:t:55665822-55665945	gene:Solyc03g020020.3_1_CE_1	False	False	55665822-55665945	C1	55664562-55664650	C2_C1	55664650-55665822	74	False	False	False	0.954	0.954	0	0.441	0.369
gene:Solyc03g020020.3_1	gene:Solyc03g020020.3	Solyc03g020020.3	SL4.0ch03	+	gene:Solyc03g020020.3:t:55665822-55665945	gene:Solyc03g020020.3_1_CE_1	False	True	55665822-55665945	A	55664751-55664824	C2_A	55664824-55665822	74	False	False	False	0.046	0.046	0	0.441	0.369
gene:Solyc07g017520.4_2	gene:Solyc07g017520.4	Solyc07g017520.4	SL4.0ch07	-	gene:Solyc07g017520.4:s:7569470-7569689	gene:Solyc07g017520.4_2_CE_1	False	True	7569470-7569689	C2	7568192-7568279	C1_C2	7568279-7569470	153	False	False	False	0.85	0.757	-0.062	0.788	0.051
gene:Solyc07g017520.4_2	gene:Solyc07g017520.4	Solyc07g017520.4	SL4.0ch07	-	gene:Solyc07g017520.4:s:7569470-7569689	gene:Solyc07g017520.4_2_CE_1	False	False	7569470-7569689	A	7568947-7569099	C1_A	7569099-7569470	153	False	False	False	0.15	0.243	0.062	0.788	0.051
gene:Solyc07g017520.4_2	gene:Solyc07g017520.4	Solyc07g017520.4	SL4.0ch07	-	gene:Solyc07g017520.4:t:7568192-7568279	gene:Solyc07g017520.4_2_CE_1	False	True	7568192-7568279	C1	7569470-7569689	C2_C1	7568279-7569470	153	False	False	False	0.814	0.811	-0.004	0.536	0.235
gene:Solyc07g017520.4_2	gene:Solyc07g017520.4	Solyc07g017520.4	SL4.0ch07	-	gene:Solyc07g017520.4:t:7568192-7568279	gene:Solyc07g017520.4_2_CE_1	False	True	7568192-7568279	A	7568947-7569099	C2_A	7568279-7568947	153	False	False	False	0.183	0.188	0.005	0.537	0.233
gene:Solyc03g019910.3_1	gene:Solyc03g019910.3	Solyc03g019910.3	SL4.0ch03	-	gene:Solyc03g019910.3:s:55753894-55753940	gene:Solyc03g019910.3_1_CE_1	True	True	55753894-55753940	C2	55752852-55752984	C1_C2	55752984-55753894	63	False	False	False	0.05	0.052	0.004	0.387	0.356
gene:Solyc03g019910.3_1	gene:Solyc03g019910.3	Solyc03g019910.3	SL4.0ch03	-	gene:Solyc03g019910.3:s:55753894-55753940	gene:Solyc03g019910.3_1_CE_1	True	False	55753894-55753940	A	55753420-55753482	C1_A	55753482-55753894	63	False	False	False	0.896	0.889	-0.005	0.385	0.355
gene:Solyc03g019910.3_1	gene:Solyc03g019910.3	Solyc03g019910.3	SL4.0ch03	-	gene:Solyc03g019910.3:t:55752852-55752984	gene:Solyc03g019910.3_1_CE_1	True	True	55752852-55752984	C1	55753894-55753940	C2_C1	55752984-55753894	63	False	False	False	0.051	0.051	0.003	0.382	0.364
gene:Solyc03g019910.3_1	gene:Solyc03g019910.3	Solyc03g019910.3	SL4.0ch03	-	gene:Solyc03g019910.3:t:55752852-55752984	gene:Solyc03g019910.3_1_CE_1	True	False	55752852-55752984	A	55753420-55753482	C2_A	55752984-55753420	63	False	False	False	0.874	0.873	0.001	0.315	0.479
gene:Solyc07g017675.1_4	gene:Solyc07g017675.1	Solyc07g017675.1	SL4.0ch07	+	gene:Solyc07g017675.1:s:7838579-7838647	gene:Solyc07g017675.1_4_CE_1	True	True	7838579-7838647	C2	7838905--1	C1_C2	7838647-7838905	81	False	False	False	0.785	0.79	0	0.536	0.149
gene:Solyc07g017675.1_4	gene:Solyc07g017675.1	Solyc07g017675.1	SL4.0ch07	+	gene:Solyc07g017675.1:s:7838579-7838647	gene:Solyc07g017675.1_4_CE_1	True	True	7838579-7838647	A	7838735-7838815	C1_A	7838647-7838735	81	False	False	False	0.033	0.058	0.014	0.475	0.24
gene:Solyc07g017675.1_4	gene:Solyc07g017675.1	Solyc07g017675.1	SL4.0ch07	+	gene:Solyc07g017675.1:t:7838905-na	gene:Solyc07g017675.1_4_CE_1	True	True	7838905--1	C1	7838579-7838647	C2_C1	7838647-7838905	81	False	False	False	0.897	0.896	-0.002	0.509	0.27
gene:Solyc07g017675.1_4	gene:Solyc07g017675.1	Solyc07g017675.1	SL4.0ch07	+	gene:Solyc07g017675.1:t:7838905-na	gene:Solyc07g017675.1_4_CE_1	True	True	7838905--1	A	7838735-7838815	C2_A	7838815-7838905	81	False	False	False	0.103	0.104	0.002	0.509	0.27
gene:Solyc07g017770.3_1	gene:Solyc07g017770.3	Solyc07g017770.3	SL4.0ch07	+	gene:Solyc07g017770.3:s:8091555-8091701	gene:Solyc07g017770.3_1_CE_1	False	True	8091600-8091701	C2	8098227-8098298	C1_C2	8091701-8098227	96	False	False	False	0.097	0.056	-0.028	0.573	0.197
gene:Solyc07g017770.3_1	gene:Solyc07g017770.3	Solyc07g017770.3	SL4.0ch07	+	gene:Solyc07g017770.3:s:8091555-8091701	gene:Solyc07g017770.3_1_CE_1	False	False	8091600-8091701	A	8092106-8092201	C1_A	8091701-8092106	96	False	False	False	0.903	0.944	0.028	0.573	0.197
gene:Solyc07g017770.3_1	gene:Solyc07g017770.3	Solyc07g017770.3	SL4.0ch07	+	gene:Solyc07g017770.3:t:8098227-8098298	gene:Solyc07g017770.3_1_CE_1	False	True	8098227-8098298	C1	8091600-8091701	C2_C1	8091701-8098227	96	False	False	False	0.126	0.058	-0.057	0.814	0.052
gene:Solyc07g017770.3_1	gene:Solyc07g017770.3	Solyc07g017770.3	SL4.0ch07	+	gene:Solyc07g017770.3:t:8098227-8098298	gene:Solyc07g017770.3_1_CE_1	False	False	8098227-8098298	A	8092106-8092201	C2_A	8092201-8098227	96	False	False	False	0.874	0.942	0.057	0.814	0.052
gene:Solyc10g005290.4_1	gene:Solyc10g005290.4	Solyc10g005290.4	SL4.0ch10	-	gene:Solyc10g005290.4:s:96474-97042	gene:Solyc10g005290.4_1_CE_1	False	True	96474-97042	C2	95236-95310	C1_C2	95310-96474	67	False	False	False	0.012	0.048	0.012	0.409	0.414
gene:Solyc10g005290.4_1	gene:Solyc10g005290.4	Solyc10g005290.4	SL4.0ch10	-	gene:Solyc10g005290.4:s:96474-97042	gene:Solyc10g005290.4_1_CE_1	False	False	96474-97042	A	95389-95455	C1_A	95455-96474	67	False	False	False	0.988	0.952	-0.012	0.409	0.414
gene:Solyc10g005290.4_1	gene:Solyc10g005290.4	Solyc10g005290.4	SL4.0ch10	-	gene:Solyc10g005290.4:t:95236-95310	gene:Solyc10g005290.4_1_CE_1	False	True	95236-95310	C1	96474-97042	C2_C1	95310-96474	67	False	False	False	0.015	0.059	0.023	0.572	0.231
gene:Solyc10g005290.4_1	gene:Solyc10g005290.4	Solyc10g005290.4	SL4.0ch10	-	gene:Solyc10g005290.4:t:95236-95310	gene:Solyc10g005290.4_1_CE_1	False	False	95236-95310	A	95389-95455	C2_A	95310-95389	67	False	False	False	0.961	0.899	-0.041	0.713	0.098
gene:Solyc01g095080.3_1	gene:Solyc01g095080.3	Solyc01g095080.3	SL4.0ch01	-	gene:Solyc01g095080.3:s:78717705-78718062	gene:Solyc01g095080.3_1_CE_1	False	True	78717705-78718062	C2	78717232-78717392	C1_C2	78717392-78717705	129	False	False	False	0.087	0.003	-0.048	0.679	0.097
gene:Solyc01g095080.3_1	gene:Solyc01g095080.3	Solyc01g095080.3	SL4.0ch01	-	gene:Solyc01g095080.3:s:78717705-78718062	gene:Solyc01g095080.3_1_CE_1	False	False	78717705-78718062	A	78717478-78717606	C1_A	78717606-78717705	129	False	False	False	0.913	0.997	0.048	0.679	0.097
gene:Solyc01g095080.3_1	gene:Solyc01g095080.3	Solyc01g095080.3	SL4.0ch01	-	gene:Solyc01g095080.3:t:78717232-78717392	gene:Solyc01g095080.3_1_CE_1	False	True	78717232-78717392	C1	78717705-78718062	C2_C1	78717392-78717705	129	False	False	False	0.147	0.003	-0.1	0.831	0.023
gene:Solyc01g095080.3_1	gene:Solyc01g095080.3	Solyc01g095080.3	SL4.0ch01	-	gene:Solyc01g095080.3:t:78717232-78717392	gene:Solyc01g095080.3_1_CE_1	False	False	78717232-78717392	A	78717478-78717606	C2_A	78717392-78717478	129	False	False	False	0.853	0.997	0.1	0.831	0.023
gene:Solyc06g007150.4_1	gene:Solyc06g007150.4	Solyc06g007150.4	SL4.0ch06	-	gene:Solyc06g007150.4:s:1231505-1232015	gene:Solyc06g007150.4_1_CE_1	False	True	1231505-1232015	C2	1229473-1229592	C1_C2	1229592-1231505	119	False	False	False	0.051	0.057	0.004	0.481	0.314
gene:Solyc06g007150.4_1	gene:Solyc06g007150.4	Solyc06g007150.4	SL4.0ch06	-	gene:Solyc06g007150.4:s:1231505-1232015	gene:Solyc06g007150.4_1_CE_1	False	False	1231505-1232015	A	1229701-1229819	C1_A	1229819-1231505	119	False	False	False	0.949	0.943	-0.004	0.481	0.314
gene:Solyc06g007150.4_1	gene:Solyc06g007150.4	Solyc06g007150.4	SL4.0ch06	-	gene:Solyc06g007150.4:t:1229473-1229592	gene:Solyc06g007150.4_1_CE_1	False	True	1229473-1229592	C1	1231505-1232015	C2_C1	1229592-1231505	119	False	False	False	0.061	0.062	-0.003	0.493	0.295
gene:Solyc06g007150.4_1	gene:Solyc06g007150.4	Solyc06g007150.4	SL4.0ch06	-	gene:Solyc06g007150.4:t:1229473-1229592	gene:Solyc06g007150.4_1_CE_1	False	False	1229473-1229592	A	1229701-1229819	C2_A	1229592-1229701	119	False	False	False	0.939	0.938	0.003	0.493	0.295
gene:Solyc10g005340.3_1	gene:Solyc10g005340.3	Solyc10g005340.3	SL4.0ch10	-	gene:Solyc10g005340.3:s:132599-132874	gene:Solyc10g005340.3_1_CE_1	True	True	132599-132874	C2	132014-132111	C1_C2	132111-132599	66	False	False	False	0.108	0.014	-0.065	0.751	0.054
gene:Solyc10g005340.3_1	gene:Solyc10g005340.3	Solyc10g005340.3	SL4.0ch10	-	gene:Solyc10g005340.3:s:132599-132874	gene:Solyc10g005340.3_1_CE_1	True	False	132599-132874	A	132294-132359	C1_A	132359-132599	66	False	False	False	0.552	0.495	-0.04	0.695	0.061
gene:Solyc10g005340.3_1	gene:Solyc10g005340.3	Solyc10g005340.3	SL4.0ch10	-	gene:Solyc10g005340.3:t:132014-132111	gene:Solyc10g005340.3_1_CE_1	True	True	132014-132111	C1	132599-132874	C2_C1	132111-132599	66	False	False	False	0.1	0.014	-0.055	0.727	0.072
gene:Solyc10g005340.3_1	gene:Solyc10g005340.3	Solyc10g005340.3	SL4.0ch10	-	gene:Solyc10g005340.3:t:132014-132111	gene:Solyc10g005340.3_1_CE_1	True	False	132014-132111	A	132294-132359	C2_A	132111-132294	66	False	False	False	0.9	0.986	0.055	0.727	0.072
gene:Solyc10g005340.3_1	gene:Solyc10g005340.3	Solyc10g005340.3	SL4.0ch10	-	gene:Solyc10g005340.3:s:132599-132874	gene:Solyc10g005340.3_1_CE_2	True	True	132599-132874	C2	132014-132111	C1_C2	132111-132599	89	False	False	False	0.108	0.014	-0.065	0.751	0.054
gene:Solyc10g005340.3_1	gene:Solyc10g005340.3	Solyc10g005340.3	SL4.0ch10	-	gene:Solyc10g005340.3:s:132599-132874	gene:Solyc10g005340.3_1_CE_2	True	True	132599-132874	A	132294-132382	C1_A	132382-132599	89	False	False	False	0.336	0.489	0.109	0.809	0.021
gene:Solyc10g005340.3_1	gene:Solyc10g005340.3	Solyc10g005340.3	SL4.0ch10	-	gene:Solyc10g005340.3:t:132014-132111	gene:Solyc10g005340.3_1_CE_2	True	True	132014-132111	C1	132599-132874	C2_C1	132111-132599	89	False	False	False	0.1	0.014	-0.055	0.727	0.072
gene:Solyc10g005340.3_1	gene:Solyc10g005340.3	Solyc10g005340.3	SL4.0ch10	-	gene:Solyc10g005340.3:t:132014-132111	gene:Solyc10g005340.3_1_CE_2	True	False	132014-132111	A	132294-132382	C2_A	132111-132294	89	False	False	False	0.9	0.986	0.055	0.727	0.072
gene:Solyc07g018000.3_1	gene:Solyc07g018000.3	Solyc07g018000.3	SL4.0ch07	+	gene:Solyc07g018000.3:s:8869699-8869863	gene:Solyc07g018000.3_1_CE_1	True	True	8869699-8869863	C2	8878894-8879782	C1_C2	8869863-8878894	156	False	False	False	0.025	0.026	0	0.266	0.665
gene:Solyc07g018000.3_1	gene:Solyc07g018000.3	Solyc07g018000.3	SL4.0ch07	+	gene:Solyc07g018000.3:s:8869699-8869863	gene:Solyc07g018000.3_1_CE_1	True	False	8869699-8869863	A	8872429-8872584	C1_A	8869863-8872429	156	False	False	False	0.941	0.945	0.002	0.449	0.358
gene:Solyc07g018000.3_1	gene:Solyc07g018000.3	Solyc07g018000.3	SL4.0ch07	+	gene:Solyc07g018000.3:t:8878891-8879782	gene:Solyc07g018000.3_1_CE_1	True	True	8878894-8879782	C1	8869699-8869863	C2_C1	8869863-8878894	156	False	False	False	0.018	0.022	0	0.225	0.757
gene:Solyc07g018000.3_1	gene:Solyc07g018000.3	Solyc07g018000.3	SL4.0ch07	+	gene:Solyc07g018000.3:t:8878891-8879782	gene:Solyc07g018000.3_1_CE_1	True	True	8878894-8879782	A	8872429-8872584	C2_A	8872584-8878894	156	False	False	False	0.767	0.796	0.016	0.473	0.213
gene:Solyc07g018100.2_1	gene:Solyc07g018100.2	Solyc07g018100.2	SL4.0ch07	-	gene:Solyc07g018100.2:s:9275663-9275714	gene:Solyc07g018100.2_1_CE_1	False	True	9275663-9275714	C2	9275212-9275345	C1_C2	9275345-9275663	77	False	False	False	0.059	0.04	-0.009	0.491	0.298
gene:Solyc07g018100.2_1	gene:Solyc07g018100.2	Solyc07g018100.2	SL4.0ch07	-	gene:Solyc07g018100.2:s:9275663-9275714	gene:Solyc07g018100.2_1_CE_1	False	False	9275663-9275714	A	9275464-9275540	C1_A	9275540-9275663	77	False	False	False	0.941	0.96	0.009	0.491	0.298
gene:Solyc07g018100.2_1	gene:Solyc07g018100.2	Solyc07g018100.2	SL4.0ch07	-	gene:Solyc07g018100.2:t:9275212-9275345	gene:Solyc07g018100.2_1_CE_1	False	True	9275212-9275345	C1	9275663-9275714	C2_C1	9275345-9275663	77	False	False	False	0.06	0.042	-0.012	0.49	0.297
gene:Solyc07g018100.2_1	gene:Solyc07g018100.2	Solyc07g018100.2	SL4.0ch07	-	gene:Solyc07g018100.2:t:9275212-9275345	gene:Solyc07g018100.2_1_CE_1	False	False	9275212-9275345	A	9275464-9275540	C2_A	9275345-9275464	77	False	False	False	0.94	0.958	0.012	0.49	0.297
gene:Solyc10g005490.4_6	gene:Solyc10g005490.4	Solyc10g005490.4	SL4.0ch10	-	gene:Solyc10g005490.4:s:276722-276824	gene:Solyc10g005490.4_6_CE_1	False	True	276722-276824	C2	274623-274734	C1_C2	274734-276722	129	False	False	False	0.021	0.041	0.004	0.29	0.544
gene:Solyc10g005490.4_6	gene:Solyc10g005490.4	Solyc10g005490.4	SL4.0ch10	-	gene:Solyc10g005490.4:s:276722-276824	gene:Solyc10g005490.4_6_CE_1	False	False	276722-276824	A	275518-275646	C1_A	275646-276722	129	False	False	False	0.944	0.915	-0.013	0.409	0.311
gene:Solyc10g005490.4_6	gene:Solyc10g005490.4	Solyc10g005490.4	SL4.0ch10	-	gene:Solyc10g005490.4:t:274623-274734	gene:Solyc10g005490.4_6_CE_1	False	True	274623-274734	C1	276722-276824	C2_C1	274734-276722	129	False	False	False	0.022	0.039	0.004	0.302	0.59
gene:Solyc10g005490.4_6	gene:Solyc10g005490.4	Solyc10g005490.4	SL4.0ch10	-	gene:Solyc10g005490.4:t:274623-274734	gene:Solyc10g005490.4_6_CE_1	False	False	274623-274734	A	275518-275646	C2_A	274734-275518	129	False	False	False	0.978	0.961	-0.004	0.302	0.59
gene:Solyc06g007310.4_1	gene:Solyc06g007310.4	Solyc06g007310.4	SL4.0ch06	-	gene:Solyc06g007310.4:s:1349516-1349652	gene:Solyc06g007310.4_1_CE_1	False	True	1349572-1349652	C2	1348377-1348487	C1_C2	1348487-1349572	71	False	False	False	0.105	0.141	0.022	0.585	0.187
gene:Solyc06g007310.4_1	gene:Solyc06g007310.4	Solyc06g007310.4	SL4.0ch06	-	gene:Solyc06g007310.4:s:1349516-1349652	gene:Solyc06g007310.4_1_CE_1	False	False	1349572-1349652	A	1348789-1348859	C1_A	1348859-1349572	71	False	False	True	0.822	0.826	0.002	0.529	0.238
gene:Solyc06g007310.4_1	gene:Solyc06g007310.4	Solyc06g007310.4	SL4.0ch06	-	gene:Solyc06g007310.4:t:1348377-1348487	gene:Solyc06g007310.4_1_CE_1	False	True	1348377-1348487	C1	1349572-1349652	C2_C1	1348487-1349572	71	False	False	False	0.068	0.086	0.011	0.454	0.345
gene:Solyc06g007310.4_1	gene:Solyc06g007310.4	Solyc06g007310.4	SL4.0ch06	-	gene:Solyc06g007310.4:t:1348377-1348487	gene:Solyc06g007310.4_1_CE_1	False	False	1348377-1348487	A	1348789-1348859	C2_A	1348487-1348789	71	False	False	False	0.905	0.909	0.001	0.432	0.378
gene:Solyc01g100740.4_2	gene:Solyc01g100740.4	Solyc01g100740.4	SL4.0ch01	+	gene:Solyc01g100740.4:s:82975751-82975889	gene:Solyc01g100740.4_2_CE_1	False	False	82975751-82975889	C2	82977334-82977426	C1_C2	82975889-82977334	86	False	False	False	0.856	0.762	-0.059	0.728	0.056
gene:Solyc01g100740.4_2	gene:Solyc01g100740.4	Solyc01g100740.4	SL4.0ch01	+	gene:Solyc01g100740.4:s:82975751-82975889	gene:Solyc01g100740.4_2_CE_1	False	True	82975751-82975889	A	82976600-82976685	C1_A	82975889-82976600	86	False	False	False	0.144	0.238	0.059	0.728	0.056
gene:Solyc01g100740.4_2	gene:Solyc01g100740.4	Solyc01g100740.4	SL4.0ch01	+	gene:Solyc01g100740.4:t:82977334-82977426	gene:Solyc01g100740.4_2_CE_1	False	False	82977334-82977426	C1	82975751-82975889	C2_C1	82975889-82977334	86	False	False	False	0.873	0.717	-0.123	0.855	0.015
gene:Solyc01g100740.4_2	gene:Solyc01g100740.4	Solyc01g100740.4	SL4.0ch01	+	gene:Solyc01g100740.4:t:82977334-82977426	gene:Solyc01g100740.4_2_CE_1	False	True	82977334-82977426	A	82976600-82976685	C2_A	82976685-82977334	86	False	False	False	0.127	0.283	0.123	0.855	0.015
gene:Solyc02g084770.3_1	gene:Solyc02g084770.3	Solyc02g084770.3	SL4.0ch02	-	gene:Solyc02g084770.3:s:45885271-45885361	gene:Solyc02g084770.3_1_CE_1	False	True	45885271-45885361	C2	45884258-45884331	C1_C2	45884331-45885271	91	False	False	False	0.111	0.13	0.006	0.588	0.17
gene:Solyc02g084770.3_1	gene:Solyc02g084770.3	Solyc02g084770.3	SL4.0ch02	-	gene:Solyc02g084770.3:s:45885271-45885361	gene:Solyc02g084770.3_1_CE_1	False	False	45885271-45885361	A	45884628-45884718	C1_A	45884718-45885271	91	False	False	False	0.889	0.87	-0.006	0.588	0.17
gene:Solyc02g084770.3_1	gene:Solyc02g084770.3	Solyc02g084770.3	SL4.0ch02	-	gene:Solyc02g084770.3:t:45884258-45884331	gene:Solyc02g084770.3_1_CE_1	False	True	45884258-45884331	C1	45885271-45885361	C2_C1	45884331-45885271	91	False	False	False	0.123	0.172	0.025	0.638	0.125
gene:Solyc02g084770.3_1	gene:Solyc02g084770.3	Solyc02g084770.3	SL4.0ch02	-	gene:Solyc02g084770.3:t:45884258-45884331	gene:Solyc02g084770.3_1_CE_1	False	False	45884258-45884331	A	45884628-45884718	C2_A	45884331-45884628	91	False	False	False	0.877	0.828	-0.025	0.638	0.125
gene:Solyc10g038060.2_1	gene:Solyc10g038060.2	Solyc10g038060.2	SL4.0ch10	+	gene:Solyc10g038060.2:s:18389431-18389689	gene:Solyc10g038060.2_1_CE_1	False	False	18389431-18389689	C2	18393159-18393385	C1_C2	18389689-18393159	95	False	False	False	0.8	0.852	0.021	0.662	0.087
gene:Solyc10g038060.2_1	gene:Solyc10g038060.2	Solyc10g038060.2	SL4.0ch10	+	gene:Solyc10g038060.2:s:18389431-18389689	gene:Solyc10g038060.2_1_CE_1	False	True	18389431-18389689	A	18392878-18392972	C1_A	18389689-18392878	95	False	False	False	0.2	0.148	-0.021	0.662	0.087
gene:Solyc10g038060.2_1	gene:Solyc10g038060.2	Solyc10g038060.2	SL4.0ch10	+	gene:Solyc10g038060.2:t:18393159-18393385	gene:Solyc10g038060.2_1_CE_1	False	False	18393159-18393385	C1	18389431-18389689	C2_C1	18389689-18393159	95	False	False	False	0.726	0.713	0.006	0.662	0.088
gene:Solyc10g038060.2_1	gene:Solyc10g038060.2	Solyc10g038060.2	SL4.0ch10	+	gene:Solyc10g038060.2:t:18393159-18393385	gene:Solyc10g038060.2_1_CE_1	False	True	18393159-18393385	A	18392878-18392972	C2_A	18392972-18393159	95	False	False	False	0.274	0.287	-0.006	0.662	0.088
gene:Solyc03g113140.3_3	gene:Solyc03g113140.3	Solyc03g113140.3	SL4.0ch03	-	gene:Solyc03g113140.3:s:57833167-57833237	gene:Solyc03g113140.3_3_CE_1	False	False	57833167-57833237	C2	57832848-57832943	C1_C2	57832943-57833167	27	False	False	True	0.992	0.896	-0.069	0.919	0.019
gene:Solyc03g113140.3_3	gene:Solyc03g113140.3	Solyc03g113140.3	SL4.0ch03	-	gene:Solyc03g113140.3:s:57833167-57833237	gene:Solyc03g113140.3_3_CE_1	False	True	57833167-57833237	A	57833026-57833052	C1_A	57833052-57833167	27	False	False	True	0.008	0.104	0.069	0.919	0.019
gene:Solyc03g113140.3_3	gene:Solyc03g113140.3	Solyc03g113140.3	SL4.0ch03	-	gene:Solyc03g113140.3:t:57832848-57832943	gene:Solyc03g113140.3_3_CE_1	False	False	57832848-57832943	C1	57833167-57833237	C2_C1	57832943-57833167	27	False	False	False	0.992	0.933	-0.031	0.66	0.157
gene:Solyc03g113140.3_3	gene:Solyc03g113140.3	Solyc03g113140.3	SL4.0ch03	-	gene:Solyc03g113140.3:t:57832848-57832943	gene:Solyc03g113140.3_3_CE_1	False	True	57832848-57832943	A	57833026-57833052	C2_A	57832943-57833026	27	False	False	False	0.008	0.067	0.031	0.66	0.157
gene:Solyc01g100960.3_1	gene:Solyc01g100960.3	Solyc01g100960.3	SL4.0ch01	-	gene:Solyc01g100960.3:s:83116282-83116626	gene:Solyc01g100960.3_1_CE_1	False	True	83116282-83116626	C2	83113695-83113809	C1_C2	83113809-83116282	95	False	False	False	0.389	0.222	-0.13	0.857	0.013
gene:Solyc01g100960.3_1	gene:Solyc01g100960.3	Solyc01g100960.3	SL4.0ch01	-	gene:Solyc01g100960.3:s:83116282-83116626	gene:Solyc01g100960.3_1_CE_1	False	False	83116282-83116626	A	83115132-83115226	C1_A	83115226-83116282	95	False	False	False	0.611	0.778	0.13	0.857	0.013
gene:Solyc01g100960.3_1	gene:Solyc01g100960.3	Solyc01g100960.3	SL4.0ch01	-	gene:Solyc01g100960.3:t:83113695-83113809	gene:Solyc01g100960.3_1_CE_1	False	True	83113695-83113809	C1	83116282-83116626	C2_C1	83113809-83116282	95	False	False	False	0.356	0.182	-0.132	0.873	0.012
gene:Solyc01g100960.3_1	gene:Solyc01g100960.3	Solyc01g100960.3	SL4.0ch01	-	gene:Solyc01g100960.3:t:83113695-83113809	gene:Solyc01g100960.3_1_CE_1	False	False	83113695-83113809	A	83115132-83115226	C2_A	83113809-83115132	95	False	False	False	0.644	0.818	0.132	0.873	0.012
gene:Solyc01g100960.3_3	gene:Solyc01g100960.3	Solyc01g100960.3	SL4.0ch01	-	gene:Solyc01g100960.3:s:83112948-83113056	gene:Solyc01g100960.3_3_CE_1	False	True	83112948-83113056	C2	83112615-83112735	C1_C2	83112735-83112948	41	False	False	False	0.156	0.048	-0.086	0.803	0.031
gene:Solyc01g100960.3_3	gene:Solyc01g100960.3	Solyc01g100960.3	SL4.0ch01	-	gene:Solyc01g100960.3:s:83112948-83113056	gene:Solyc01g100960.3_3_CE_1	False	False	83112948-83113056	A	83112822-83112862	C1_A	83112862-83112948	41	False	False	False	0.844	0.952	0.086	0.803	0.031
gene:Solyc01g100960.3_3	gene:Solyc01g100960.3	Solyc01g100960.3	SL4.0ch01	-	gene:Solyc01g100960.3:t:83112615-83112735	gene:Solyc01g100960.3_3_CE_1	False	True	83112615-83112735	C1	83112948-83113056	C2_C1	83112735-83112948	41	False	False	False	0.224	0.06	-0.137	0.862	0.012
gene:Solyc01g100960.3_3	gene:Solyc01g100960.3	Solyc01g100960.3	SL4.0ch01	-	gene:Solyc01g100960.3:t:83112615-83112735	gene:Solyc01g100960.3_3_CE_1	False	False	83112615-83112735	A	83112822-83112862	C2_A	83112735-83112822	41	False	False	False	0.776	0.94	0.137	0.862	0.012
gene:Solyc04g079800.4_1	gene:Solyc04g079800.4	Solyc04g079800.4	SL4.0ch04	-	gene:Solyc04g079800.4:s:62103404-62103474	gene:Solyc04g079800.4_1_CE_1	True	True	62103404-62103474	C2	62100707-62101010	C1_C2	62101010-62103404	83	False	False	False	0.341	0.247	-0.075	0.711	0.036
gene:Solyc04g079800.4_1	gene:Solyc04g079800.4	Solyc04g079800.4	SL4.0ch04	-	gene:Solyc04g079800.4:s:62103404-62103474	gene:Solyc04g079800.4_1_CE_1	True	False	62103404-62103474	A	62101095-62101177	C1_A	62101177-62103404	83	False	False	False	0.506	0.682	0.125	0.799	0.014
gene:Solyc04g079800.4_1	gene:Solyc04g079800.4	Solyc04g079800.4	SL4.0ch04	-	gene:Solyc04g079800.4:t:62100707-62101010	gene:Solyc04g079800.4_1_CE_1	True	True	62100707-62101010	C1	62103404-62103474	C2_C1	62101010-62103404	83	False	False	False	0.372	0.216	-0.106	0.801	0.022
gene:Solyc04g079800.4_1	gene:Solyc04g079800.4	Solyc04g079800.4	SL4.0ch04	-	gene:Solyc04g079800.4:t:62100707-62101010	gene:Solyc04g079800.4_1_CE_1	True	False	62100707-62101010	A	62101095-62101177	C2_A	62101010-62101095	83	False	False	False	0.628	0.784	0.106	0.801	0.022
gene:Solyc07g043270.3_1	gene:Solyc07g043270.3	Solyc07g043270.3	SL4.0ch07	-	gene:Solyc07g043270.3:s:56786311-56786779	gene:Solyc07g043270.3_1_CE_1	True	True	56786528-56786779	C2	56781686-56783911	C1_C2	56783911-56786528	185	False	False	False	0.258	0.283	0.016	0.493	0.197
gene:Solyc07g043270.3_1	gene:Solyc07g043270.3	Solyc07g043270.3	SL4.0ch07	-	gene:Solyc07g043270.3:s:56786311-56786779	gene:Solyc07g043270.3_1_CE_1	True	False	56786528-56786779	A	56784372-56784556	C1_A	56784556-56786528	185	False	False	False	0.079	0.105	0.017	0.493	0.223
gene:Solyc07g043270.3_1	gene:Solyc07g043270.3	Solyc07g043270.3	SL4.0ch07	-	gene:Solyc07g043270.3:t:56781686-56783911	gene:Solyc07g043270.3_1_CE_1	True	True	56781686-56783911	C1	56786528-56786779	C2_C1	56783911-56786528	185	False	False	False	0.249	0.232	-0.009	0.51	0.193
gene:Solyc07g043270.3_1	gene:Solyc07g043270.3	Solyc07g043270.3	SL4.0ch07	-	gene:Solyc07g043270.3:t:56781686-56783911	gene:Solyc07g043270.3_1_CE_1	True	False	56781686-56783911	A	56784372-56784556	C2_A	56783911-56784372	185	False	False	False	0.661	0.673	0	0.477	0.221
gene:Solyc01g101015.1_2	gene:Solyc01g101015.1	Solyc01g101015.1	SL4.0ch01	+	gene:Solyc01g101015.1:s:83161673-83161732	gene:Solyc01g101015.1_2_CE_1	False	False	83161673-83161732	C2	83162520-83162552	C1_C2	83161732-83162520	266	False	False	False	0.969	0.944	-0.016	0.513	0.294
gene:Solyc01g101015.1_2	gene:Solyc01g101015.1	Solyc01g101015.1	SL4.0ch01	+	gene:Solyc01g101015.1:s:83161673-83161732	gene:Solyc01g101015.1_2_CE_1	False	True	83161673-83161732	A	83162055-83162320	C1_A	83161732-83162055	266	False	False	False	0.031	0.056	0.016	0.513	0.294
gene:Solyc01g101015.1_2	gene:Solyc01g101015.1	Solyc01g101015.1	SL4.0ch01	+	gene:Solyc01g101015.1:t:83162520-83162552	gene:Solyc01g101015.1_2_CE_1	False	False	83162520-83162552	C1	83161673-83161732	C2_C1	83161732-83162520	266	False	False	False	0.948	0.969	0.014	0.446	0.361
gene:Solyc01g101015.1_2	gene:Solyc01g101015.1	Solyc01g101015.1	SL4.0ch01	+	gene:Solyc01g101015.1:t:83162520-83162552	gene:Solyc01g101015.1_2_CE_1	False	True	83162520-83162552	A	83162055-83162320	C2_A	83162320-83162520	266	False	False	False	0.052	0.031	-0.014	0.446	0.361
gene:Solyc10g039280.2_1	gene:Solyc10g039280.2	Solyc10g039280.2	SL4.0ch10	+	gene:Solyc10g039280.2:s:20321281-20321599	gene:Solyc10g039280.2_1_CE_1	False	True	20321281-20321599	C2	20325185-20325278	C1_C2	20321599-20325185	123	False	False	False	0.015	0.052	0.014	0.434	0.294
gene:Solyc10g039280.2_1	gene:Solyc10g039280.2	Solyc10g039280.2	SL4.0ch10	+	gene:Solyc10g039280.2:s:20321281-20321599	gene:Solyc10g039280.2_1_CE_1	False	False	20321281-20321599	A	20324689-20324811	C1_A	20321599-20324689	123	False	False	False	0.932	0.909	-0.014	0.432	0.274
gene:Solyc10g039280.2_1	gene:Solyc10g039280.2	Solyc10g039280.2	SL4.0ch10	+	gene:Solyc10g039280.2:t:20325185-20325317	gene:Solyc10g039280.2_1_CE_1	False	True	20325185-20325278	C1	20321281-20321599	C2_C1	20321599-20325185	123	False	False	False	0.016	0.044	0.009	0.353	0.499
gene:Solyc10g039280.2_1	gene:Solyc10g039280.2	Solyc10g039280.2	SL4.0ch10	+	gene:Solyc10g039280.2:t:20325185-20325317	gene:Solyc10g039280.2_1_CE_1	False	False	20325185-20325278	A	20324689-20324811	C2_A	20324811-20325185	123	False	False	False	0.984	0.956	-0.009	0.353	0.499
gene:Solyc11g061960.2_1	gene:Solyc11g061960.2	Solyc11g061960.2	SL4.0ch11	+	gene:Solyc11g061960.2:s:46624484-46624550	gene:Solyc11g061960.2_1_CE_1	False	False	46624484-46624550	C2	46627794-46627840	C1_C2	46624550-46627794	66	False	False	False	0.738	0.797	0.031	0.675	0.078
gene:Solyc11g061960.2_1	gene:Solyc11g061960.2	Solyc11g061960.2	SL4.0ch11	+	gene:Solyc11g061960.2:s:46624484-46624550	gene:Solyc11g061960.2_1_CE_1	False	True	46624484-46624550	A	46627570-46627635	C1_A	46624550-46627570	66	False	False	False	0.262	0.203	-0.031	0.675	0.078
gene:Solyc11g061960.2_1	gene:Solyc11g061960.2	Solyc11g061960.2	SL4.0ch11	+	gene:Solyc11g061960.2:t:46627794-46627840	gene:Solyc11g061960.2_1_CE_1	False	False	46627794-46627840	C1	46624484-46624550	C2_C1	46624550-46627794	66	False	False	False	0.8	0.774	-0.019	0.676	0.078
gene:Solyc11g061960.2_1	gene:Solyc11g061960.2	Solyc11g061960.2	SL4.0ch11	+	gene:Solyc11g061960.2:t:46627794-46627840	gene:Solyc11g061960.2_1_CE_1	False	True	46627794-46627840	A	46627570-46627635	C2_A	46627635-46627794	66	False	False	False	0.2	0.226	0.019	0.676	0.078
gene:Solyc10g039380.2_1	gene:Solyc10g039380.2	Solyc10g039380.2	SL4.0ch10	+	gene:Solyc10g039380.2:s:20841189-20841291	gene:Solyc10g039380.2_1_CE_1	False	True	20841189-20841282	C2	20848217-20848734	C1_C2	20841282-20848217	105	False	False	False	0.017	0.038	0.005	0.296	0.603
gene:Solyc10g039380.2_1	gene:Solyc10g039380.2	Solyc10g039380.2	SL4.0ch10	+	gene:Solyc10g039380.2:s:20841189-20841291	gene:Solyc10g039380.2_1_CE_1	False	False	20841189-20841282	A	20841994-20842098	C1_A	20841282-20841994	105	False	False	False	0.969	0.947	-0.015	0.49	0.319
gene:Solyc10g039380.2_1	gene:Solyc10g039380.2	Solyc10g039380.2	SL4.0ch10	+	gene:Solyc10g039380.2:t:20848217-20848734	gene:Solyc10g039380.2_1_CE_1	False	True	20848217-20848734	C1	20841189-20841282	C2_C1	20841282-20848217	105	False	False	False	0.041	0.095	0.036	0.64	0.102
gene:Solyc10g039380.2_1	gene:Solyc10g039380.2	Solyc10g039380.2	SL4.0ch10	+	gene:Solyc10g039380.2:t:20848217-20848734	gene:Solyc10g039380.2_1_CE_1	False	False	20848217-20848734	A	20841994-20842098	C2_A	20842098-20848217	105	False	False	False	0.927	0.883	-0.022	0.554	0.148
gene:Solyc02g085290.3_3	gene:Solyc02g085290.3	Solyc02g085290.3	SL4.0ch02	-	gene:Solyc02g085290.3:s:46246754-46246845	gene:Solyc02g085290.3_3_CE_1	False	False	46246754-46246845	C2	46245263-46245304	C1_C2	46245304-46246754	80	False	False	False	0.773	0.802	0.032	0.678	0.065
gene:Solyc02g085290.3_3	gene:Solyc02g085290.3	Solyc02g085290.3	SL4.0ch02	-	gene:Solyc02g085290.3:s:46246754-46246845	gene:Solyc02g085290.3_3_CE_1	False	True	46246754-46246845	A	46246560-46246639	C1_A	46246639-46246754	80	False	False	False	0.227	0.198	-0.032	0.678	0.065
gene:Solyc02g085290.3_3	gene:Solyc02g085290.3	Solyc02g085290.3	SL4.0ch02	-	gene:Solyc02g085290.3:t:46245263-46245304	gene:Solyc02g085290.3_3_CE_1	False	False	46245263-46245304	C1	46246754-46246845	C2_C1	46245304-46246754	80	False	False	True	0.551	0.782	0.158	0.858	0.009
gene:Solyc02g085290.3_3	gene:Solyc02g085290.3	Solyc02g085290.3	SL4.0ch02	-	gene:Solyc02g085290.3:t:46245263-46245304	gene:Solyc02g085290.3_3_CE_1	False	True	46245263-46245304	A	46246560-46246639	C2_A	46245304-46246560	80	False	False	True	0.449	0.218	-0.158	0.858	0.009
gene:Solyc08g081640.3_1	gene:Solyc08g081640.3	Solyc08g081640.3	SL4.0ch08	-	gene:Solyc08g081640.3:s:62746470-62747264	gene:Solyc08g081640.3_1_CE_1	True	False	62746470-62747264	C2	62745423-62745625	C1_C2	62745625-62746470	76	False	False	False	0.902	0.868	-0.033	0.637	0.141
gene:Solyc08g081640.3_1	gene:Solyc08g081640.3	Solyc08g081640.3	SL4.0ch08	-	gene:Solyc08g081640.3:s:62746470-62747264	gene:Solyc08g081640.3_1_CE_1	True	True	62746470-62747264	A	62746077-62746152	C1_A	62746152-62746470	76	False	False	False	0.083	0.073	-0.002	0.451	0.35
gene:Solyc08g081640.3_1	gene:Solyc08g081640.3	Solyc08g081640.3	SL4.0ch08	-	gene:Solyc08g081640.3:t:62745423-62745633	gene:Solyc08g081640.3_1_CE_1	True	False	62745423-62745625	C1	62746470-62747264	C2_C1	62745625-62746470	76	False	False	False	0.918	0.818	-0.075	0.833	0.034
gene:Solyc08g081640.3_1	gene:Solyc08g081640.3	Solyc08g081640.3	SL4.0ch08	-	gene:Solyc08g081640.3:t:62745423-62745633	gene:Solyc08g081640.3_1_CE_1	True	True	62745423-62745625	A	62746077-62746152	C2_A	62745625-62746077	76	False	False	False	0.064	0.12	0.029	0.621	0.152
gene:Solyc10g061955.1_1	gene:Solyc10g061955.1	Solyc10g061955.1	SL4.0ch10	-	gene:Solyc10g061955.1:s:22432899-22433110	gene:Solyc10g061955.1_1_CE_1	True	True	22432899-22433110	C2	22429912-22430049	C1_C2	22430049-22432899	102	False	False	False	0.228	0.241	0.013	0.51	0.171
gene:Solyc10g061955.1_1	gene:Solyc10g061955.1	Solyc10g061955.1	SL4.0ch10	-	gene:Solyc10g061955.1:s:22432899-22433110	gene:Solyc10g061955.1_1_CE_1	True	True	22432899-22433110	A	22430568-22430669	C1_A	22430669-22432899	102	False	False	False	0.404	0.41	0.005	0.574	0.111
gene:Solyc10g061955.1_1	gene:Solyc10g061955.1	Solyc10g061955.1	SL4.0ch10	-	gene:Solyc10g061955.1:t:22429912-22430049	gene:Solyc10g061955.1_1_CE_1	True	True	22429912-22430049	C1	22432899-22433110	C2_C1	22430049-22432899	102	False	False	False	0.129	0.167	0.029	0.606	0.162
gene:Solyc10g061955.1_1	gene:Solyc10g061955.1	Solyc10g061955.1	SL4.0ch10	-	gene:Solyc10g061955.1:t:22429912-22430049	gene:Solyc10g061955.1_1_CE_1	True	False	22429912-22430049	A	22430568-22430669	C2_A	22430049-22430568	102	False	False	False	0.871	0.833	-0.029	0.606	0.162
gene:Solyc10g061955.1_1	gene:Solyc10g061955.1	Solyc10g061955.1	SL4.0ch10	-	gene:Solyc10g061955.1:s:22432899-22433110	gene:Solyc10g061955.1_1_CE_2	True	True	22432899-22433110	C2	22430568-22430669	C1_C2	22430669-22432899	92	False	False	False	0.404	0.41	0.005	0.574	0.111
gene:Solyc10g061955.1_1	gene:Solyc10g061955.1	Solyc10g061955.1	SL4.0ch10	-	gene:Solyc10g061955.1:s:22432899-22433110	gene:Solyc10g061955.1_1_CE_2	True	True	22432899-22433110	A	22430771-22430862	C1_A	22430862-22432899	92	False	False	False	0.332	0.307	-0.009	0.569	0.123
gene:Solyc10g061955.1_1	gene:Solyc10g061955.1	Solyc10g061955.1	SL4.0ch10	-	gene:Solyc10g061955.1:t:22430568-22430669	gene:Solyc10g061955.1_1_CE_2	True	True	22430568-22430669	C1	22432899-22433110	C2_C1	22430669-22432899	92	False	False	False	0.391	0.454	0.049	0.695	0.071
gene:Solyc10g061955.1_1	gene:Solyc10g061955.1	Solyc10g061955.1	SL4.0ch10	-	gene:Solyc10g061955.1:t:22430568-22430669	gene:Solyc10g061955.1_1_CE_2	True	True	22430568-22430669	A	22430771-22430862	C2_A	22430669-22430771	92	False	False	False	0.523	0.491	-0.032	0.654	0.096
gene:Solyc10g061955.1_1	gene:Solyc10g061955.1	Solyc10g061955.1	SL4.0ch10	-	gene:Solyc10g061955.1:s:22432899-22433110	gene:Solyc10g061955.1_1_CE_3	True	True	22432899-22433110	C2	22430568-22430669	C1_C2	22430669-22432899	81	False	False	False	0.404	0.41	0.005	0.574	0.111
gene:Solyc10g061955.1_1	gene:Solyc10g061955.1	Solyc10g061955.1	SL4.0ch10	-	gene:Solyc10g061955.1:s:22432899-22433110	gene:Solyc10g061955.1_1_CE_3	True	True	22432899-22433110	A	22430782-22430862	C1_A	22430862-22432899	81	False	False	False	0.332	0.307	-0.009	0.569	0.123
gene:Solyc10g061955.1_1	gene:Solyc10g061955.1	Solyc10g061955.1	SL4.0ch10	-	gene:Solyc10g061955.1:t:22430568-22430669	gene:Solyc10g061955.1_1_CE_3	True	True	22430568-22430669	C1	22432899-22433110	C2_C1	22430669-22432899	81	False	False	False	0.391	0.454	0.049	0.695	0.071
gene:Solyc10g061955.1_1	gene:Solyc10g061955.1	Solyc10g061955.1	SL4.0ch10	-	gene:Solyc10g061955.1:t:22430568-22430669	gene:Solyc10g061955.1_1_CE_3	True	True	22430568-22430669	A	22430782-22430862	C2_A	22430669-22430782	81	False	False	False	0.086	0.055	-0.014	0.533	0.246
gene:Solyc04g080140.4_1	gene:Solyc04g080140.4	Solyc04g080140.4	SL4.0ch04	-	gene:Solyc04g080140.4:s:62387135-62387281	gene:Solyc04g080140.4_1_CE_1	False	False	62387135-62387281	C2	62384732-62384943	C1_C2	62384943-62387135	245	False	False	False	0.924	0.942	0.01	0.546	0.226
gene:Solyc04g080140.4_1	gene:Solyc04g080140.4	Solyc04g080140.4	SL4.0ch04	-	gene:Solyc04g080140.4:s:62387135-62387281	gene:Solyc04g080140.4_1_CE_1	False	True	62387135-62387281	A	62385925-62386169	C1_A	62386169-62387135	245	False	False	False	0.076	0.058	-0.01	0.546	0.226
gene:Solyc04g080140.4_1	gene:Solyc04g080140.4	Solyc04g080140.4	SL4.0ch04	-	gene:Solyc04g080140.4:t:62384732-62384943	gene:Solyc04g080140.4_1_CE_1	False	False	62384732-62384943	C1	62387135-62387281	C2_C1	62384943-62387135	245	False	False	False	0.981	0.931	-0.027	0.611	0.186
gene:Solyc04g080140.4_1	gene:Solyc04g080140.4	Solyc04g080140.4	SL4.0ch04	-	gene:Solyc04g080140.4:t:62384732-62384943	gene:Solyc04g080140.4_1_CE_1	False	True	62384732-62384943	A	62385925-62386169	C2_A	62384943-62385925	245	False	False	False	0.019	0.069	0.027	0.611	0.186
gene:Solyc02g085300.4_3	gene:Solyc02g085300.4	Solyc02g085300.4	SL4.0ch02	-	gene:Solyc02g085300.4:s:46252330-46252397	gene:Solyc02g085300.4_3_CE_1	False	True	46252330-46252397	C2	46251667-46251765	C1_C2	46251765-46252330	177	False	False	False	0.09	0.164	0.047	0.714	0.08
gene:Solyc02g085300.4_3	gene:Solyc02g085300.4	Solyc02g085300.4	SL4.0ch02	-	gene:Solyc02g085300.4:s:46252330-46252397	gene:Solyc02g085300.4_3_CE_1	False	False	46252330-46252397	A	46251928-46252104	C1_A	46252104-46252330	177	False	False	False	0.91	0.836	-0.047	0.714	0.08
gene:Solyc02g085300.4_3	gene:Solyc02g085300.4	Solyc02g085300.4	SL4.0ch02	-	gene:Solyc02g085300.4:t:46251667-46251765	gene:Solyc02g085300.4_3_CE_1	False	True	46251667-46251765	C1	46252330-46252397	C2_C1	46251765-46252330	177	False	False	False	0.056	0.157	0.072	0.823	0.037
gene:Solyc02g085300.4_3	gene:Solyc02g085300.4	Solyc02g085300.4	SL4.0ch02	-	gene:Solyc02g085300.4:t:46251667-46251765	gene:Solyc02g085300.4_3_CE_1	False	False	46251667-46251765	A	46251928-46252104	C2_A	46251765-46251928	177	False	False	False	0.944	0.843	-0.072	0.823	0.037
gene:Solyc10g061970.2_1	gene:Solyc10g061970.2	Solyc10g061970.2	SL4.0ch10	-	gene:Solyc10g061970.2:s:22881848-22881973	gene:Solyc10g061970.2_1_CE_1	False	True	22881848-22881973	C2	22880672-22880760	C1_C2	22880760-22881848	40	False	False	False	0.068	0.14	0.046	0.712	0.084
gene:Solyc10g061970.2_1	gene:Solyc10g061970.2	Solyc10g061970.2	SL4.0ch10	-	gene:Solyc10g061970.2:s:22881848-22881973	gene:Solyc10g061970.2_1_CE_1	False	False	22881848-22881973	A	22880942-22880981	C1_A	22880981-22881848	40	False	False	False	0.932	0.86	-0.046	0.712	0.084
gene:Solyc10g061970.2_1	gene:Solyc10g061970.2	Solyc10g061970.2	SL4.0ch10	-	gene:Solyc10g061970.2:t:22880672-22880760	gene:Solyc10g061970.2_1_CE_1	False	True	22880672-22880760	C1	22881848-22881973	C2_C1	22880760-22881848	40	False	False	False	0.041	0.07	0.017	0.536	0.261
gene:Solyc10g061970.2_1	gene:Solyc10g061970.2	Solyc10g061970.2	SL4.0ch10	-	gene:Solyc10g061970.2:t:22880672-22880760	gene:Solyc10g061970.2_1_CE_1	False	False	22880672-22880760	A	22880942-22880981	C2_A	22880760-22880942	40	False	False	False	0.959	0.93	-0.017	0.536	0.261
gene:Solyc02g085470.3_1	gene:Solyc02g085470.3	Solyc02g085470.3	SL4.0ch02	-	gene:Solyc02g085470.3:s:46364611-46365289	gene:Solyc02g085470.3_1_CE_1	False	False	46364611-46365289	C2	46362907-46363065	C1_C2	46363065-46364611	63	False	False	False	0.938	0.916	-0.009	0.413	0.305
gene:Solyc02g085470.3_1	gene:Solyc02g085470.3	Solyc02g085470.3	SL4.0ch02	-	gene:Solyc02g085470.3:s:46364611-46365289	gene:Solyc02g085470.3_1_CE_1	False	True	46364611-46365289	A	46363152-46363214	C1_A	46363214-46364611	63	False	False	False	0.038	0.051	0.009	0.413	0.318
gene:Solyc02g085470.3_1	gene:Solyc02g085470.3	Solyc02g085470.3	SL4.0ch02	-	gene:Solyc02g085470.3:t:46362907-46363065	gene:Solyc02g085470.3_1_CE_1	False	False	46362907-46363065	C1	46364611-46365289	C2_C1	46363065-46364611	63	False	False	False	0.955	0.943	-0.007	0.4	0.336
gene:Solyc02g085470.3_1	gene:Solyc02g085470.3	Solyc02g085470.3	SL4.0ch02	-	gene:Solyc02g085470.3:t:46362907-46363065	gene:Solyc02g085470.3_1_CE_1	False	True	46362907-46363065	A	46363152-46363214	C2_A	46363065-46363152	63	False	False	False	0.014	0.028	0	0.23	0.736
gene:Solyc08g081770.3_2	gene:Solyc08g081770.3	Solyc08g081770.3	SL4.0ch08	-	gene:Solyc08g081770.3:s:62856108-62856182	gene:Solyc08g081770.3_2_CE_1	False	True	62856108-62856182	C2	62855388-62855458	C1_C2	62855458-62856108	130	False	False	False	0.073	0.061	-0.002	0.521	0.251
gene:Solyc08g081770.3_2	gene:Solyc08g081770.3	Solyc08g081770.3	SL4.0ch08	-	gene:Solyc08g081770.3:s:62856108-62856182	gene:Solyc08g081770.3_2_CE_1	False	False	62856108-62856182	A	62855692-62855821	C1_A	62855821-62856108	130	False	False	False	0.927	0.939	0.002	0.521	0.251
gene:Solyc08g081770.3_2	gene:Solyc08g081770.3	Solyc08g081770.3	SL4.0ch08	-	gene:Solyc08g081770.3:t:62855388-62855458	gene:Solyc08g081770.3_2_CE_1	False	True	62855388-62855458	C1	62856108-62856182	C2_C1	62855458-62856108	130	False	False	False	0.074	0.076	0.001	0.505	0.272
gene:Solyc08g081770.3_2	gene:Solyc08g081770.3	Solyc08g081770.3	SL4.0ch08	-	gene:Solyc08g081770.3:t:62855388-62855458	gene:Solyc08g081770.3_2_CE_1	False	False	62855388-62855458	A	62855692-62855821	C2_A	62855458-62855692	130	False	False	False	0.926	0.924	-0.001	0.505	0.272
gene:Solyc10g044450.3_4	gene:Solyc10g044450.3	Solyc10g044450.3	SL4.0ch10	+	gene:Solyc10g044450.3:s:25427570-25427679	gene:Solyc10g044450.3_4_CE_1	True	True	25427570-25427679	C2	25436103-25436778	C1_C2	25427679-25436103	53	False	False	False	0.084	0.128	0.035	0.693	0.125
gene:Solyc10g044450.3_4	gene:Solyc10g044450.3	Solyc10g044450.3	SL4.0ch10	+	gene:Solyc10g044450.3:s:25427570-25427679	gene:Solyc10g044450.3_4_CE_1	True	False	25427570-25427679	A	25427776-25427828	C1_A	25427679-25427776	53	False	False	False	0.896	0.866	-0.023	0.577	0.207
gene:Solyc10g044450.3_4	gene:Solyc10g044450.3	Solyc10g044450.3	SL4.0ch10	+	gene:Solyc10g044450.3:t:25436103-25436778	gene:Solyc10g044450.3_4_CE_1	True	True	25436103-25436778	C1	25427570-25427679	C2_C1	25427679-25436103	53	False	False	False	0.07	0.118	0.034	0.665	0.101
gene:Solyc10g044450.3_4	gene:Solyc10g044450.3	Solyc10g044450.3	SL4.0ch10	+	gene:Solyc10g044450.3:t:25436103-25436778	gene:Solyc10g044450.3_4_CE_1	True	False	25436103-25436778	A	25427776-25427828	C2_A	25427828-25436103	53	False	False	False	0.79	0.764	-0.016	0.471	0.218
gene:Solyc04g080350.4_2	gene:Solyc04g080350.4	Solyc04g080350.4	SL4.0ch04	+	gene:Solyc04g080350.4:s:62538481-62538586	gene:Solyc04g080350.4_2_CE_1	True	True	62538481-62538586	C2	62539297-62539435	C1_C2	62538586-62539297	72	False	False	False	0.023	0.022	-0.001	0.248	0.707
gene:Solyc04g080350.4_2	gene:Solyc04g080350.4	Solyc04g080350.4	SL4.0ch04	+	gene:Solyc04g080350.4:s:62538481-62538586	gene:Solyc04g080350.4_2_CE_1	True	True	62538481-62538586	A	62539135-62539206	C1_A	62538586-62539135	72	False	False	False	0.122	0.082	-0.023	0.573	0.207
gene:Solyc04g080350.4_2	gene:Solyc04g080350.4	Solyc04g080350.4	SL4.0ch04	+	gene:Solyc04g080350.4:t:62539297-62539435	gene:Solyc04g080350.4_2_CE_1	True	True	62539297-62539435	C1	62538481-62538586	C2_C1	62538586-62539297	72	False	False	False	0.105	0.179	0.043	0.698	0.064
gene:Solyc04g080350.4_2	gene:Solyc04g080350.4	Solyc04g080350.4	SL4.0ch04	+	gene:Solyc04g080350.4:t:62539297-62539435	gene:Solyc04g080350.4_2_CE_1	True	True	62539297-62539435	A	62539135-62539206	C2_A	62539206-62539297	72	False	False	False	0.895	0.821	-0.043	0.698	0.064
gene:Solyc04g080350.4_2	gene:Solyc04g080350.4	Solyc04g080350.4	SL4.0ch04	+	gene:Solyc04g080350.4:s:62538481-62538586	gene:Solyc04g080350.4_2_CE_2	True	False	62538481-62538586	C2	62539804-62539947	C1_C2	62538586-62539804	139	False	False	False	0.856	0.893	0.022	0.572	0.193
gene:Solyc04g080350.4_2	gene:Solyc04g080350.4	Solyc04g080350.4	SL4.0ch04	+	gene:Solyc04g080350.4:s:62538481-62538586	gene:Solyc04g080350.4_2_CE_2	True	True	62538481-62538586	A	62539297-62539435	C1_A	62538586-62539297	139	False	False	False	0.023	0.022	-0.001	0.248	0.707
gene:Solyc04g080350.4_2	gene:Solyc04g080350.4	Solyc04g080350.4	SL4.0ch04	+	gene:Solyc04g080350.4:t:62539804-62539947	gene:Solyc04g080350.4_2_CE_2	True	False	62539804-62539947	C1	62538481-62538586	C2_C1	62538586-62539804	139	False	False	False	0.815	0.799	-0.016	0.58	0.182
gene:Solyc04g080350.4_2	gene:Solyc04g080350.4	Solyc04g080350.4	SL4.0ch04	+	gene:Solyc04g080350.4:t:62539804-62539947	gene:Solyc04g080350.4_2_CE_2	True	True	62539804-62539947	A	62539297-62539435	C2_A	62539435-62539804	139	False	False	False	0.185	0.201	0.016	0.58	0.182
gene:Solyc04g080370.3_1	gene:Solyc04g080370.3	Solyc04g080370.3	SL4.0ch04	-	gene:Solyc04g080370.3:s:62551528-62551604	gene:Solyc04g080370.3_1_CE_1	False	True	62551528-62551604	C2	62549627-62549865	C1_C2	62549865-62551528	119	False	False	False	0.061	0.042	-0.017	0.522	0.207
gene:Solyc04g080370.3_1	gene:Solyc04g080370.3	Solyc04g080370.3	SL4.0ch04	-	gene:Solyc04g080370.3:s:62551528-62551604	gene:Solyc04g080370.3_1_CE_1	False	False	62551528-62551604	A	62550164-62550282	C1_A	62550282-62551528	119	False	False	False	0.927	0.942	0.005	0.307	0.499
gene:Solyc04g080370.3_1	gene:Solyc04g080370.3	Solyc04g080370.3	SL4.0ch04	-	gene:Solyc04g080370.3:t:62549627-62549865	gene:Solyc04g080370.3_1_CE_1	False	True	62549627-62549865	C1	62551528-62551604	C2_C1	62549865-62551528	119	False	False	False	0.055	0.036	-0.021	0.553	0.257
gene:Solyc04g080370.3_1	gene:Solyc04g080370.3	Solyc04g080370.3	SL4.0ch04	-	gene:Solyc04g080370.3:t:62549627-62549865	gene:Solyc04g080370.3_1_CE_1	False	False	62549627-62549865	A	62550164-62550282	C2_A	62549865-62550164	119	False	False	False	0.945	0.964	0.021	0.553	0.257
gene:Solyc02g085560.3_1	gene:Solyc02g085560.3	Solyc02g085560.3	SL4.0ch02	+	gene:Solyc02g085560.3:s:46400435-46400542	gene:Solyc02g085560.3_1_CE_1	True	True	46400435-46400542	C2	46402149-46402307	C1_C2	46400542-46402149	72	False	False	False	0.024	0.046	0.006	0.353	0.399
gene:Solyc02g085560.3_1	gene:Solyc02g085560.3	Solyc02g085560.3	SL4.0ch02	+	gene:Solyc02g085560.3:s:46400435-46400542	gene:Solyc02g085560.3_1_CE_1	True	False	46400435-46400542	A	46401451-46401522	C1_A	46400542-46401451	72	False	False	False	0.666	0.69	0.009	0.538	0.146
gene:Solyc02g085560.3_1	gene:Solyc02g085560.3	Solyc02g085560.3	SL4.0ch02	+	gene:Solyc02g085560.3:t:46402149-46402307	gene:Solyc02g085560.3_1_CE_1	True	True	46402149-46402307	C1	46400435-46400542	C2_C1	46400542-46402149	72	False	False	False	0.028	0.052	0.011	0.433	0.273
gene:Solyc02g085560.3_1	gene:Solyc02g085560.3	Solyc02g085560.3	SL4.0ch02	+	gene:Solyc02g085560.3:t:46402149-46402307	gene:Solyc02g085560.3_1_CE_1	True	False	46402149-46402307	A	46401451-46401522	C2_A	46401522-46402149	72	False	False	False	0.716	0.791	0.043	0.617	0.083
gene:Solyc02g085560.3_2	gene:Solyc02g085560.3	Solyc02g085560.3	SL4.0ch02	+	gene:Solyc02g085560.3:s:46403192-46403298	gene:Solyc02g085560.3_2_CE_1	False	True	46403192-46403298	C2	46406736-46406784	C1_C2	46403298-46406736	72	False	False	False	0.048	0.032	-0.009	0.432	0.37
gene:Solyc02g085560.3_2	gene:Solyc02g085560.3	Solyc02g085560.3	SL4.0ch02	+	gene:Solyc02g085560.3:s:46403192-46403298	gene:Solyc02g085560.3_2_CE_1	False	False	46403192-46403298	A	46404309-46404380	C1_A	46403298-46404309	72	False	False	False	0.952	0.968	0.009	0.432	0.37
gene:Solyc02g085560.3_2	gene:Solyc02g085560.3	Solyc02g085560.3	SL4.0ch02	+	gene:Solyc02g085560.3:t:46406736-46406784	gene:Solyc02g085560.3_2_CE_1	False	True	46406736-46406784	C1	46403192-46403298	C2_C1	46403298-46406736	72	False	False	False	0.059	0.036	-0.012	0.481	0.305
gene:Solyc02g085560.3_2	gene:Solyc02g085560.3	Solyc02g085560.3	SL4.0ch02	+	gene:Solyc02g085560.3:t:46406736-46406784	gene:Solyc02g085560.3_2_CE_1	False	False	46406736-46406784	A	46404309-46404380	C2_A	46404380-46406736	72	False	False	False	0.941	0.964	0.012	0.481	0.305
gene:Solyc02g085570.4_1	gene:Solyc02g085570.4	Solyc02g085570.4	SL4.0ch02	+	gene:Solyc02g085570.4:s:46415891-46415961	gene:Solyc02g085570.4_1_CE_1	True	False	46415891-46415961	C2	46416571-46416644	C1_C2	46415961-46416571	87	False	False	False	0.713	0.733	0.009	0.415	0.297
gene:Solyc02g085570.4_1	gene:Solyc02g085570.4	Solyc02g085570.4	SL4.0ch02	+	gene:Solyc02g085570.4:s:46415891-46415961	gene:Solyc02g085570.4_1_CE_1	True	True	46415891-46415961	A	46416243-46416329	C1_A	46415961-46416243	87	False	False	False	0.063	0.043	-0.019	0.533	0.195
gene:Solyc02g085570.4_1	gene:Solyc02g085570.4	Solyc02g085570.4	SL4.0ch02	+	gene:Solyc02g085570.4:t:46416571-46416644	gene:Solyc02g085570.4_1_CE_1	True	False	46416571-46416644	C1	46415891-46415961	C2_C1	46415961-46416571	87	False	False	False	0.574	0.571	-0.001	0.448	0.252
gene:Solyc02g085570.4_1	gene:Solyc02g085570.4	Solyc02g085570.4	SL4.0ch02	+	gene:Solyc02g085570.4:t:46416571-46416644	gene:Solyc02g085570.4_1_CE_1	True	True	46416571-46416644	A	46416243-46416329	C2_A	46416329-46416571	87	False	False	False	0.285	0.292	0.005	0.456	0.248
gene:Solyc01g102370.4_2	gene:Solyc01g102370.4	Solyc01g102370.4	SL4.0ch01	+	gene:Solyc01g102370.4:s:83479142-83479193	gene:Solyc01g102370.4_2_CE_1	False	False	83479142-83479193	C2	83481021-83481147	C1_C2	83479193-83481021	166	False	False	False	0.891	0.892	0	0.451	0.349
gene:Solyc01g102370.4_2	gene:Solyc01g102370.4	Solyc01g102370.4	SL4.0ch01	+	gene:Solyc01g102370.4:s:83479142-83479193	gene:Solyc01g102370.4_2_CE_1	False	True	83479142-83479193	A	83479999-83480164	C1_A	83479193-83479999	166	False	False	False	0.109	0.108	0	0.451	0.349
gene:Solyc01g102370.4_2	gene:Solyc01g102370.4	Solyc01g102370.4	SL4.0ch01	+	gene:Solyc01g102370.4:t:83481021-83481147	gene:Solyc01g102370.4_2_CE_1	False	False	83481021-83481147	C1	83479142-83479193	C2_C1	83479193-83481021	166	False	False	False	0.925	0.916	-0.002	0.313	0.562
gene:Solyc01g102370.4_2	gene:Solyc01g102370.4	Solyc01g102370.4	SL4.0ch01	+	gene:Solyc01g102370.4:t:83481021-83481147	gene:Solyc01g102370.4_2_CE_1	False	True	83481021-83481147	A	83479999-83480164	C2_A	83480164-83481021	166	False	False	False	0.075	0.084	0.002	0.313	0.562
gene:Solyc04g080440.4_1	gene:Solyc04g080440.4	Solyc04g080440.4	SL4.0ch04	-	gene:Solyc04g080440.4:s:62594060-62594143	gene:Solyc04g080440.4_1_CE_1	True	False	62594060-62594143	C2	62592863-62592932	C1_C2	62592932-62594060	81	False	False	False	0.715	0.751	0.027	0.554	0.142
gene:Solyc04g080440.4_1	gene:Solyc04g080440.4	Solyc04g080440.4	SL4.0ch04	-	gene:Solyc04g080440.4:s:62594060-62594143	gene:Solyc04g080440.4_1_CE_1	True	True	62594060-62594143	A	62593599-62593679	C1_A	62593679-62594060	81	False	False	False	0.213	0.18	-0.022	0.52	0.182
gene:Solyc04g080440.4_1	gene:Solyc04g080440.4	Solyc04g080440.4	SL4.0ch04	-	gene:Solyc04g080440.4:t:62592863-62592932	gene:Solyc04g080440.4_1_CE_1	True	False	62592863-62592932	C1	62594060-62594143	C2_C1	62592932-62594060	81	False	False	False	0.521	0.567	0.034	0.619	0.111
gene:Solyc04g080440.4_1	gene:Solyc04g080440.4	Solyc04g080440.4	SL4.0ch04	-	gene:Solyc04g080440.4:t:62592863-62592932	gene:Solyc04g080440.4_1_CE_1	True	True	62592863-62592932	A	62593599-62593679	C2_A	62592932-62593599	81	False	False	False	0.419	0.365	-0.036	0.634	0.105
gene:Solyc04g080440.4_1	gene:Solyc04g080440.4	Solyc04g080440.4	SL4.0ch04	-	gene:Solyc04g080440.4:s:62594879-62594953	gene:Solyc04g080440.4_1_CE_2	True	True	62594879-62594953	C2	62593599-62593679	C1_C2	62593679-62594879	84	False	False	False	0.217	0.212	-0.002	0.46	0.34
gene:Solyc04g080440.4_1	gene:Solyc04g080440.4	Solyc04g080440.4	SL4.0ch04	-	gene:Solyc04g080440.4:s:62594879-62594953	gene:Solyc04g080440.4_1_CE_2	True	False	62594879-62594953	A	62594060-62594143	C1_A	62594143-62594879	84	False	False	False	0.773	0.769	0	0.449	0.352
gene:Solyc04g080440.4_1	gene:Solyc04g080440.4	Solyc04g080440.4	SL4.0ch04	-	gene:Solyc04g080440.4:t:62593599-62593679	gene:Solyc04g080440.4_1_CE_2	True	True	62593599-62593679	C1	62594879-62594953	C2_C1	62593679-62594879	84	False	False	False	0.454	0.483	0.022	0.544	0.143
gene:Solyc04g080440.4_1	gene:Solyc04g080440.4	Solyc04g080440.4	SL4.0ch04	-	gene:Solyc04g080440.4:t:62593599-62593679	gene:Solyc04g080440.4_1_CE_2	True	True	62593599-62593679	A	62594060-62594143	C2_A	62593679-62594060	84	False	False	False	0.405	0.377	-0.023	0.55	0.143
gene:Solyc06g062480.4_1	gene:Solyc06g062480.4	Solyc06g062480.4	SL4.0ch06	+	gene:Solyc06g062480.4:s:37073921-37074563	gene:Solyc06g062480.4_1_CE_1	True	True	37073921-37074563	C2	37075026--1	C1_C2	37074563-37075026	43	False	False	False	0.151	0.188	0.019	0.529	0.164
gene:Solyc06g062480.4_1	gene:Solyc06g062480.4	Solyc06g062480.4	SL4.0ch06	+	gene:Solyc06g062480.4:s:37073921-37074563	gene:Solyc06g062480.4_1_CE_1	True	True	37073921-37074563	A	37074812-37074854	C1_A	37074563-37074812	43	False	False	False	0.101	0.097	0	0.435	0.27
gene:Solyc06g062480.4_1	gene:Solyc06g062480.4	Solyc06g062480.4	SL4.0ch06	+	gene:Solyc06g062480.4:t:37075026-na	gene:Solyc06g062480.4_1_CE_1	True	True	37075026--1	C1	37073921-37074563	C2_C1	37074563-37075026	43	False	False	False	0.828	0.922	0.065	0.71	0.047
gene:Solyc06g062480.4_1	gene:Solyc06g062480.4	Solyc06g062480.4	SL4.0ch06	+	gene:Solyc06g062480.4:t:37075026-na	gene:Solyc06g062480.4_1_CE_1	True	True	37075026--1	A	37074812-37074854	C2_A	37074854-37075026	43	False	False	False	0.172	0.078	-0.065	0.71	0.047
gene:Solyc02g089890.4_2	gene:Solyc02g089890.4	Solyc02g089890.4	SL4.0ch02	-	gene:Solyc02g089890.4:s:49624802-49624894	gene:Solyc02g089890.4_2_CE_1	False	True	49624802-49624894	C2	49623363-49623441	C1_C2	49623441-49624802	79	False	True	False	0.457	0.302	-0.119	0.842	0.016
gene:Solyc02g089890.4_2	gene:Solyc02g089890.4	Solyc02g089890.4	SL4.0ch02	-	gene:Solyc02g089890.4:s:49624802-49624894	gene:Solyc02g089890.4_2_CE_1	False	False	49624802-49624894	A	49623918-49623996	C1_A	49623996-49624802	79	False	True	False	0.543	0.698	0.119	0.842	0.016
gene:Solyc02g089890.4_2	gene:Solyc02g089890.4	Solyc02g089890.4	SL4.0ch02	-	gene:Solyc02g089890.4:t:49623363-49623441	gene:Solyc02g089890.4_2_CE_1	False	True	49623363-49623441	C1	49624802-49624894	C2_C1	49623441-49624802	79	False	True	True	0.642	0.385	-0.21	0.929	0.003
gene:Solyc02g089890.4_2	gene:Solyc02g089890.4	Solyc02g089890.4	SL4.0ch02	-	gene:Solyc02g089890.4:t:49623363-49623441	gene:Solyc02g089890.4_2_CE_1	False	False	49623363-49623441	A	49623918-49623996	C2_A	49623441-49623918	79	False	True	True	0.358	0.615	0.21	0.929	0.003
gene:Solyc03g120050.3_1	gene:Solyc03g120050.3	Solyc03g120050.3	SL4.0ch03	-	gene:Solyc03g120050.3:s:62995288-62995400	gene:Solyc03g120050.3_1_CE_1	True	False	62995288-62995400	C2	62993266-62993485	C1_C2	62993485-62995288	174	False	False	False	0.341	0.51	0.123	0.816	0.016
gene:Solyc03g120050.3_1	gene:Solyc03g120050.3	Solyc03g120050.3	SL4.0ch03	-	gene:Solyc03g120050.3:s:62995288-62995400	gene:Solyc03g120050.3_1_CE_1	True	True	62995288-62995400	A	62993892-62994065	C1_A	62994065-62995288	174	False	False	True	0.451	0.171	-0.234	0.948	0.002
gene:Solyc03g120050.3_1	gene:Solyc03g120050.3	Solyc03g120050.3	SL4.0ch03	-	gene:Solyc03g120050.3:t:62993266-62993485	gene:Solyc03g120050.3_1_CE_1	True	False	62993266-62993485	C1	62995288-62995400	C2_C1	62993485-62995288	174	False	False	False	0.31	0.429	0.088	0.771	0.028
gene:Solyc03g120050.3_1	gene:Solyc03g120050.3	Solyc03g120050.3	SL4.0ch03	-	gene:Solyc03g120050.3:t:62993266-62993485	gene:Solyc03g120050.3_1_CE_1	True	True	62993266-62993485	A	62993892-62994065	C2_A	62993485-62993892	174	False	False	False	0.69	0.571	-0.088	0.771	0.028
gene:Solyc03g120050.3_1	gene:Solyc03g120050.3	Solyc03g120050.3	SL4.0ch03	-	gene:Solyc03g120050.3:s:62995288-62995400	gene:Solyc03g120050.3_1_CE_2	True	False	62995288-62995400	C2	62993266-62993485	C1_C2	62993485-62995288	374	False	False	False	0.341	0.51	0.123	0.816	0.016
gene:Solyc03g120050.3_1	gene:Solyc03g120050.3	Solyc03g120050.3	SL4.0ch03	-	gene:Solyc03g120050.3:s:62995288-62995400	gene:Solyc03g120050.3_1_CE_2	True	True	62995288-62995400	A	62993892-62994265	C1_A	62994265-62995288	374	False	False	False	0.205	0.313	0.063	0.736	0.048
gene:Solyc03g120050.3_1	gene:Solyc03g120050.3	Solyc03g120050.3	SL4.0ch03	-	gene:Solyc03g120050.3:t:62993266-62993485	gene:Solyc03g120050.3_1_CE_2	True	False	62993266-62993485	C1	62995288-62995400	C2_C1	62993485-62995288	374	False	False	False	0.31	0.429	0.088	0.771	0.028
gene:Solyc03g120050.3_1	gene:Solyc03g120050.3	Solyc03g120050.3	SL4.0ch03	-	gene:Solyc03g120050.3:t:62993266-62993485	gene:Solyc03g120050.3_1_CE_2	True	True	62993266-62993485	A	62993892-62994265	C2_A	62993485-62993892	374	False	False	False	0.69	0.571	-0.088	0.771	0.028
gene:Solyc11g072600.3_1	gene:Solyc11g072600.3	Solyc11g072600.3	SL4.0ch11	-	gene:Solyc11g072600.3:s:53839328-53839473	gene:Solyc11g072600.3_1_CE_1	True	False	53839328-53839473	C2	53838788-53838891	C1_C2	53838891-53839328	45	False	False	False	0.464	0.474	0.004	0.407	0.309
gene:Solyc11g072600.3_1	gene:Solyc11g072600.3	Solyc11g072600.3	SL4.0ch11	-	gene:Solyc11g072600.3:s:53839328-53839473	gene:Solyc11g072600.3_1_CE_1	True	True	53839328-53839473	A	53838997-53839041	C1_A	53839041-53839328	45	False	False	False	0.309	0.291	-0.01	0.427	0.284
gene:Solyc11g072600.3_1	gene:Solyc11g072600.3	Solyc11g072600.3	SL4.0ch11	-	gene:Solyc11g072600.3:t:53838788-53838891	gene:Solyc11g072600.3_1_CE_1	True	False	53838788-53838891	C1	53839328-53839473	C2_C1	53838891-53839328	45	False	False	False	0.514	0.502	-0.005	0.446	0.252
gene:Solyc11g072600.3_1	gene:Solyc11g072600.3	Solyc11g072600.3	SL4.0ch11	-	gene:Solyc11g072600.3:t:53838788-53838891	gene:Solyc11g072600.3_1_CE_1	True	True	53838788-53838891	A	53838997-53839041	C2_A	53838891-53838997	45	False	False	False	0.243	0.245	0.004	0.424	0.282
gene:Solyc11g072610.3_2	gene:Solyc11g072610.3	Solyc11g072610.3	SL4.0ch11	-	gene:Solyc11g072610.3:s:53897379-53897459	gene:Solyc11g072610.3_2_CE_1	False	True	53897379-53897459	C2	53896584-53896675	C1_C2	53896675-53897379	60	False	False	False	0.06	0.003	-0.031	0.555	0.188
gene:Solyc11g072610.3_2	gene:Solyc11g072610.3	Solyc11g072610.3	SL4.0ch11	-	gene:Solyc11g072610.3:s:53897379-53897459	gene:Solyc11g072610.3_2_CE_1	False	False	53897379-53897459	A	53896792-53896851	C1_A	53896851-53897379	60	False	False	False	0.94	0.997	0.031	0.555	0.188
gene:Solyc11g072610.3_2	gene:Solyc11g072610.3	Solyc11g072610.3	SL4.0ch11	-	gene:Solyc11g072610.3:t:53896584-53896675	gene:Solyc11g072610.3_2_CE_1	False	True	53896584-53896675	C1	53897379-53897459	C2_C1	53896675-53897379	60	False	False	False	0.081	0.004	-0.047	0.654	0.102
gene:Solyc11g072610.3_2	gene:Solyc11g072610.3	Solyc11g072610.3	SL4.0ch11	-	gene:Solyc11g072610.3:t:53896584-53896675	gene:Solyc11g072610.3_2_CE_1	False	False	53896584-53896675	A	53896792-53896851	C2_A	53896675-53896792	60	False	False	False	0.919	0.996	0.047	0.654	0.102
gene:Solyc01g109370.3_1	gene:Solyc01g109370.3	Solyc01g109370.3	SL4.0ch01	+	gene:Solyc01g109370.3:s:88691454-88691582	gene:Solyc01g109370.3_1_CE_1	True	False	88691454-88691582	C2	88692110-88692857	C1_C2	88691582-88692110	140	False	False	False	0.688	0.735	0.031	0.638	0.115
gene:Solyc01g109370.3_1	gene:Solyc01g109370.3	Solyc01g109370.3	SL4.0ch01	+	gene:Solyc01g109370.3:s:88691454-88691582	gene:Solyc01g109370.3_1_CE_1	True	True	88691454-88691582	A	88691855-88691994	C1_A	88691582-88691855	140	False	False	False	0.312	0.265	-0.031	0.638	0.115
gene:Solyc01g109370.3_1	gene:Solyc01g109370.3	Solyc01g109370.3	SL4.0ch01	+	gene:Solyc01g109370.3:t:88692110-88692857	gene:Solyc01g109370.3_1_CE_1	True	False	88692110-88692857	C1	88691454-88691582	C2_C1	88691582-88692110	140	False	False	False	0.73	0.882	0.116	0.886	0.014
gene:Solyc01g109370.3_1	gene:Solyc01g109370.3	Solyc01g109370.3	SL4.0ch01	+	gene:Solyc01g109370.3:t:88692110-88692857	gene:Solyc01g109370.3_1_CE_1	True	True	88692110-88692857	A	88691855-88691994	C2_A	88691994-88692110	140	False	False	False	0.062	0.019	-0.024	0.566	0.218
gene:Solyc01g109370.3_1	gene:Solyc01g109370.3	Solyc01g109370.3	SL4.0ch01	+	gene:Solyc01g109370.3:s:88691454-88691582	gene:Solyc01g109370.3_1_CE_2	True	False	88691454-88691582	C2	88692110-88692857	C1_C2	88691582-88692110	143	False	True	False	0.688	0.735	0.031	0.638	0.115
gene:Solyc01g109370.3_1	gene:Solyc01g109370.3	Solyc01g109370.3	SL4.0ch01	+	gene:Solyc01g109370.3:s:88691454-88691582	gene:Solyc01g109370.3_1_CE_2	True	True	88691454-88691582	A	88691855-88691997	C1_A	88691582-88691855	143	False	True	False	0.312	0.265	-0.031	0.638	0.115
gene:Solyc01g109370.3_1	gene:Solyc01g109370.3	Solyc01g109370.3	SL4.0ch01	+	gene:Solyc01g109370.3:t:88692110-88692857	gene:Solyc01g109370.3_1_CE_2	True	False	88692110-88692857	C1	88691454-88691582	C2_C1	88691582-88692110	143	False	True	False	0.73	0.882	0.116	0.886	0.014
gene:Solyc01g109370.3_1	gene:Solyc01g109370.3	Solyc01g109370.3	SL4.0ch01	+	gene:Solyc01g109370.3:t:88692110-88692857	gene:Solyc01g109370.3_1_CE_2	True	True	88692110-88692857	A	88691855-88691997	C2_A	88691997-88692110	143	False	True	True	0.194	0.102	-0.071	0.799	0.04
gene:Solyc07g053250.3_1	gene:Solyc07g053250.3	Solyc07g053250.3	SL4.0ch07	+	gene:Solyc07g053250.3:s:61650151-61650421	gene:Solyc07g053250.3_1_CE_1	True	True	61650151-61650421	C2	61657213-61657275	C1_C2	61650421-61657213	90	False	False	False	0.096	0.125	0.018	0.515	0.181
gene:Solyc07g053250.3_1	gene:Solyc07g053250.3	Solyc07g053250.3	SL4.0ch07	+	gene:Solyc07g053250.3:s:61650151-61650421	gene:Solyc07g053250.3_1_CE_1	True	False	61650151-61650421	A	61652826-61652915	C1_A	61650421-61652826	90	False	False	False	0.339	0.276	-0.038	0.603	0.1
gene:Solyc07g053250.3_1	gene:Solyc07g053250.3	Solyc07g053250.3	SL4.0ch07	+	gene:Solyc07g053250.3:t:61657213-61657275	gene:Solyc07g053250.3_1_CE_1	True	True	61657213-61657275	C1	61650151-61650421	C2_C1	61650421-61657213	90	False	False	False	0.11	0.14	0.015	0.511	0.183
gene:Solyc07g053250.3_1	gene:Solyc07g053250.3	Solyc07g053250.3	SL4.0ch07	+	gene:Solyc07g053250.3:t:61657213-61657275	gene:Solyc07g053250.3_1_CE_1	True	True	61657213-61657275	A	61652826-61652915	C2_A	61652915-61657213	90	False	False	False	0.47	0.445	-0.018	0.575	0.115
gene:Solyc07g053250.3_1	gene:Solyc07g053250.3	Solyc07g053250.3	SL4.0ch07	+	gene:Solyc07g053250.3:s:61650151-61650421	gene:Solyc07g053250.3_1_CE_2	True	True	61650151-61650421	C2	61657357-61657416	C1_C2	61650421-61657357	90	False	False	False	0.05	0.079	0.015	0.48	0.229
gene:Solyc07g053250.3_1	gene:Solyc07g053250.3	Solyc07g053250.3	SL4.0ch07	+	gene:Solyc07g053250.3:s:61650151-61650421	gene:Solyc07g053250.3_1_CE_2	True	False	61650151-61650421	A	61652826-61652915	C1_A	61650421-61652826	90	False	False	False	0.339	0.276	-0.038	0.603	0.1
gene:Solyc07g053250.3_1	gene:Solyc07g053250.3	Solyc07g053250.3	SL4.0ch07	+	gene:Solyc07g053250.3:t:61657357-61657416	gene:Solyc07g053250.3_1_CE_2	True	True	61657357-61657416	C1	61650151-61650421	C2_C1	61650421-61657357	90	False	False	False	0.052	0.077	0.015	0.483	0.226
gene:Solyc07g053250.3_1	gene:Solyc07g053250.3	Solyc07g053250.3	SL4.0ch07	+	gene:Solyc07g053250.3:t:61657357-61657416	gene:Solyc07g053250.3_1_CE_2	True	False	61657357-61657416	A	61652826-61652915	C2_A	61652915-61657357	90	False	False	False	0.172	0.097	-0.044	0.663	0.084
gene:Solyc07g053250.3_1	gene:Solyc07g053250.3	Solyc07g053250.3	SL4.0ch07	+	gene:Solyc07g053250.3:s:61650151-61650421	gene:Solyc07g053250.3_1_CE_3	True	True	61650151-61650421	C2	61657357-61657416	C1_C2	61650421-61657357	63	False	False	False	0.05	0.079	0.015	0.48	0.229
gene:Solyc07g053250.3_1	gene:Solyc07g053250.3	Solyc07g053250.3	SL4.0ch07	+	gene:Solyc07g053250.3:s:61650151-61650421	gene:Solyc07g053250.3_1_CE_3	True	True	61650151-61650421	A	61657213-61657275	C1_A	61650421-61657213	63	False	False	False	0.096	0.125	0.018	0.515	0.181
gene:Solyc07g053250.3_1	gene:Solyc07g053250.3	Solyc07g053250.3	SL4.0ch07	+	gene:Solyc07g053250.3:t:61657357-61657416	gene:Solyc07g053250.3_1_CE_3	True	True	61657357-61657416	C1	61650151-61650421	C2_C1	61650421-61657357	63	False	False	False	0.052	0.077	0.015	0.483	0.226
gene:Solyc07g053250.3_1	gene:Solyc07g053250.3	Solyc07g053250.3	SL4.0ch07	+	gene:Solyc07g053250.3:t:61657357-61657416	gene:Solyc07g053250.3_1_CE_3	True	True	61657357-61657416	A	61657213-61657275	C2_A	61657275-61657357	63	False	False	False	0.46	0.459	0.001	0.52	0.164
gene:Solyc07g053250.3_1	gene:Solyc07g053250.3	Solyc07g053250.3	SL4.0ch07	+	gene:Solyc07g053250.3:s:61652826-61652915	gene:Solyc07g053250.3_1_CE_4	True	False	61652826-61652915	C2	61657357-61657416	C1_C2	61652915-61657357	63	False	False	False	0.178	0.113	-0.044	0.65	0.085
gene:Solyc07g053250.3_1	gene:Solyc07g053250.3	Solyc07g053250.3	SL4.0ch07	+	gene:Solyc07g053250.3:s:61652826-61652915	gene:Solyc07g053250.3_1_CE_4	True	True	61652826-61652915	A	61657213-61657275	C1_A	61652915-61657213	63	False	False	False	0.435	0.457	0.011	0.542	0.137
gene:Solyc07g053250.3_1	gene:Solyc07g053250.3	Solyc07g053250.3	SL4.0ch07	+	gene:Solyc07g053250.3:t:61657357-61657416	gene:Solyc07g053250.3_1_CE_4	True	False	61657357-61657416	C1	61652826-61652915	C2_C1	61652915-61657357	63	False	False	False	0.172	0.097	-0.044	0.663	0.084
gene:Solyc07g053250.3_1	gene:Solyc07g053250.3	Solyc07g053250.3	SL4.0ch07	+	gene:Solyc07g053250.3:t:61657357-61657416	gene:Solyc07g053250.3_1_CE_4	True	True	61657357-61657416	A	61657213-61657275	C2_A	61657275-61657357	63	False	False	False	0.46	0.459	0.001	0.52	0.164
gene:Solyc10g076860.2_1	gene:Solyc10g076860.2	Solyc10g076860.2	SL4.0ch10	+	gene:Solyc10g076860.2:s:58916166-58916300	gene:Solyc10g076860.2_1_CE_1	False	True	58916166-58916300	C2	58919799-58919882	C1_C2	58916300-58919799	156	False	False	False	0.045	0.092	0.029	0.633	0.143
gene:Solyc10g076860.2_1	gene:Solyc10g076860.2	Solyc10g076860.2	SL4.0ch10	+	gene:Solyc10g076860.2:s:58916166-58916300	gene:Solyc10g076860.2_1_CE_1	False	False	58916166-58916300	A	58917789-58917944	C1_A	58916300-58917789	156	False	False	False	0.955	0.908	-0.029	0.633	0.143
gene:Solyc10g076860.2_1	gene:Solyc10g076860.2	Solyc10g076860.2	SL4.0ch10	+	gene:Solyc10g076860.2:t:58919799-58919882	gene:Solyc10g076860.2_1_CE_1	False	True	58919799-58919882	C1	58916166-58916300	C2_C1	58916300-58919799	156	False	False	False	0.037	0.073	0.025	0.641	0.163
gene:Solyc10g076860.2_1	gene:Solyc10g076860.2	Solyc10g076860.2	SL4.0ch10	+	gene:Solyc10g076860.2:t:58919799-58919882	gene:Solyc10g076860.2_1_CE_1	False	False	58919799-58919882	A	58917789-58917944	C2_A	58917944-58919799	156	False	False	False	0.963	0.927	-0.025	0.641	0.163
gene:Solyc10g076860.2_4	gene:Solyc10g076860.2	Solyc10g076860.2	SL4.0ch10	+	gene:Solyc10g076860.2:s:58922886-58922945	gene:Solyc10g076860.2_4_CE_1	True	False	58922886-58922945	C2	58930404-58930484	C1_C2	58922945-58930404	242	False	False	False	0.866	0.863	-0.006	0.48	0.211
gene:Solyc10g076860.2_4	gene:Solyc10g076860.2	Solyc10g076860.2	SL4.0ch10	+	gene:Solyc10g076860.2:s:58922886-58922945	gene:Solyc10g076860.2_4_CE_1	True	True	58922886-58922945	A	58928058-58928299	C1_A	58922945-58928058	242	False	False	False	0.057	0.089	0.018	0.491	0.206
gene:Solyc10g076860.2_4	gene:Solyc10g076860.2	Solyc10g076860.2	SL4.0ch10	+	gene:Solyc10g076860.2:t:58930404-58930484	gene:Solyc10g076860.2_4_CE_1	True	False	58930404-58930484	C1	58922886-58922945	C2_C1	58922945-58930404	242	False	False	True	0.975	0.957	-0.008	0.375	0.369
gene:Solyc10g076860.2_4	gene:Solyc10g076860.2	Solyc10g076860.2	SL4.0ch10	+	gene:Solyc10g076860.2:t:58930404-58930484	gene:Solyc10g076860.2_4_CE_1	True	True	58930404-58930484	A	58928058-58928299	C2_A	58928299-58930404	242	False	False	True	0.014	0.034	0.004	0.292	0.538
gene:Solyc10g076860.2_4	gene:Solyc10g076860.2	Solyc10g076860.2	SL4.0ch10	+	gene:Solyc10g076860.2:s:58922886-58922945	gene:Solyc10g076860.2_4_CE_2	True	True	58922886-58922945	C2	58934570-58934853	C1_C2	58922945-58934570	81	False	False	False	0.055	0.036	-0.014	0.464	0.236
gene:Solyc10g076860.2_4	gene:Solyc10g076860.2	Solyc10g076860.2	SL4.0ch10	+	gene:Solyc10g076860.2:s:58922886-58922945	gene:Solyc10g076860.2_4_CE_2	True	False	58922886-58922945	A	58930404-58930484	C1_A	58922945-58930404	81	False	False	False	0.866	0.863	-0.006	0.48	0.211
gene:Solyc10g076860.2_4	gene:Solyc10g076860.2	Solyc10g076860.2	SL4.0ch10	+	gene:Solyc10g076860.2:t:58934570-58934853	gene:Solyc10g076860.2_4_CE_2	True	True	58934570-58934853	C1	58922886-58922945	C2_C1	58922945-58934570	81	False	False	False	0.06	0.036	-0.014	0.522	0.262
gene:Solyc10g076860.2_4	gene:Solyc10g076860.2	Solyc10g076860.2	SL4.0ch10	+	gene:Solyc10g076860.2:t:58934570-58934853	gene:Solyc10g076860.2_4_CE_2	True	False	58934570-58934853	A	58930404-58930484	C2_A	58930484-58934570	81	False	False	False	0.94	0.964	0.014	0.522	0.262
gene:Solyc06g062660.4_1	gene:Solyc06g062660.4	Solyc06g062660.4	SL4.0ch06	-	gene:Solyc06g062660.4:s:37203286-37203390	gene:Solyc06g062660.4_1_CE_1	False	True	37203286-37203390	C2	37200627-37200715	C1_C2	37200715-37203286	196	False	False	False	0.038	0.03	-0.005	0.331	0.537
gene:Solyc06g062660.4_1	gene:Solyc06g062660.4	Solyc06g062660.4	SL4.0ch06	-	gene:Solyc06g062660.4:s:37203286-37203390	gene:Solyc06g062660.4_1_CE_1	False	False	37203286-37203390	A	37202212-37202407	C1_A	37202407-37203286	196	False	False	False	0.962	0.97	0.005	0.331	0.537
gene:Solyc06g062660.4_1	gene:Solyc06g062660.4	Solyc06g062660.4	SL4.0ch06	-	gene:Solyc06g062660.4:t:37200627-37200715	gene:Solyc06g062660.4_1_CE_1	False	True	37200627-37200715	C1	37203286-37203390	C2_C1	37200715-37203286	196	False	False	False	0.08	0.059	-0.009	0.457	0.332
gene:Solyc06g062660.4_1	gene:Solyc06g062660.4	Solyc06g062660.4	SL4.0ch06	-	gene:Solyc06g062660.4:t:37200627-37200715	gene:Solyc06g062660.4_1_CE_1	False	False	37200627-37200715	A	37202212-37202407	C2_A	37200715-37202212	196	False	False	False	0.92	0.941	0.009	0.457	0.332
gene:Solyc06g062660.4_5	gene:Solyc06g062660.4	Solyc06g062660.4	SL4.0ch06	-	gene:Solyc06g062660.4:s:37198162-37198257	gene:Solyc06g062660.4_5_CE_1	False	True	37198162-37198257	C2	37196777-37196964	C1_C2	37196964-37198162	49	False	False	False	0.184	0.174	-0.007	0.468	0.314
gene:Solyc06g062660.4_5	gene:Solyc06g062660.4	Solyc06g062660.4	SL4.0ch06	-	gene:Solyc06g062660.4:s:37198162-37198257	gene:Solyc06g062660.4_5_CE_1	False	False	37198162-37198257	A	37198038-37198086	C1_A	37198086-37198162	49	False	False	False	0.8	0.82	0.012	0.497	0.277
gene:Solyc06g062660.4_5	gene:Solyc06g062660.4	Solyc06g062660.4	SL4.0ch06	-	gene:Solyc06g062660.4:t:37196777-37196964	gene:Solyc06g062660.4_5_CE_1	False	True	37196777-37196964	C1	37198162-37198257	C2_C1	37196964-37198162	49	False	False	False	0.184	0.189	0.005	0.423	0.29
gene:Solyc06g062660.4_5	gene:Solyc06g062660.4	Solyc06g062660.4	SL4.0ch06	-	gene:Solyc06g062660.4:t:37196777-37196964	gene:Solyc06g062660.4_5_CE_1	False	False	37196777-37196964	A	37198038-37198086	C2_A	37196964-37198038	49	False	False	False	0.778	0.772	-0.003	0.443	0.259
gene:Solyc03g120130.4_1	gene:Solyc03g120130.4	Solyc03g120130.4	SL4.0ch03	+	gene:Solyc03g120130.4:s:63058742-63058852	gene:Solyc03g120130.4_1_CE_1	False	True	63058742-63058852	C2	63060258-63060360	C1_C2	63058852-63060258	74	False	False	False	0.266	0.392	0.088	0.792	0.03
gene:Solyc03g120130.4_1	gene:Solyc03g120130.4	Solyc03g120130.4	SL4.0ch03	+	gene:Solyc03g120130.4:s:63058742-63058852	gene:Solyc03g120130.4_1_CE_1	False	True	63058742-63058852	A	63059887-63059960	C1_A	63058852-63059887	74	False	False	False	0.729	0.605	-0.086	0.788	0.031
gene:Solyc03g120130.4_1	gene:Solyc03g120130.4	Solyc03g120130.4	SL4.0ch03	+	gene:Solyc03g120130.4:t:63060258-63060360	gene:Solyc03g120130.4_1_CE_1	False	True	63060258-63060360	C1	63058742-63058852	C2_C1	63058852-63060258	74	False	False	False	0.224	0.386	0.132	0.873	0.012
gene:Solyc03g120130.4_1	gene:Solyc03g120130.4	Solyc03g120130.4	SL4.0ch03	+	gene:Solyc03g120130.4:t:63060258-63060360	gene:Solyc03g120130.4_1_CE_1	False	False	63060258-63060360	A	63059887-63059960	C2_A	63059960-63060258	74	False	False	False	0.776	0.614	-0.132	0.873	0.012
gene:Solyc07g053320.4_1	gene:Solyc07g053320.4	Solyc07g053320.4	SL4.0ch07	+	gene:Solyc07g053320.4:s:61713197-61713576	gene:Solyc07g053320.4_1_CE_1	True	True	61713197-61713372	C2	61716479-61716722	C1_C2	61713372-61716479	156	False	False	False	0.033	0.056	0.005	0.375	0.367
gene:Solyc07g053320.4_1	gene:Solyc07g053320.4	Solyc07g053320.4	SL4.0ch07	+	gene:Solyc07g053320.4:s:61713197-61713576	gene:Solyc07g053320.4_1_CE_1	True	False	61713197-61713372	A	61715530-61715685	C1_A	61713372-61715530	156	False	False	False	0.412	0.456	0.024	0.582	0.1
gene:Solyc07g053320.4_1	gene:Solyc07g053320.4	Solyc07g053320.4	SL4.0ch07	+	gene:Solyc07g053320.4:t:61716479-61716722	gene:Solyc07g053320.4_1_CE_1	True	True	61716479-61716722	C1	61713197-61713372	C2_C1	61713372-61716479	156	False	False	False	0.022	0.031	-0.001	0.27	0.6
gene:Solyc07g053320.4_1	gene:Solyc07g053320.4	Solyc07g053320.4	SL4.0ch07	+	gene:Solyc07g053320.4:t:61716479-61716722	gene:Solyc07g053320.4_1_CE_1	True	False	61716479-61716722	A	61715530-61715685	C2_A	61715685-61716479	156	False	False	False	0.797	0.804	0.001	0.466	0.223
gene:Solyc02g089980.3_1	gene:Solyc02g089980.3	Solyc02g089980.3	SL4.0ch02	+	gene:Solyc02g089980.3:s:49710066-49710144	gene:Solyc02g089980.3_1_CE_1	False	True	49710066-49710144	C2	49710987-49711070	C1_C2	49710144-49710987	73	False	False	False	0.056	0.05	-0.002	0.47	0.338
gene:Solyc02g089980.3_1	gene:Solyc02g089980.3	Solyc02g089980.3	SL4.0ch02	+	gene:Solyc02g089980.3:s:49710066-49710144	gene:Solyc02g089980.3_1_CE_1	False	False	49710066-49710144	A	49710640-49710712	C1_A	49710144-49710640	73	False	False	False	0.925	0.949	0.014	0.508	0.288
gene:Solyc02g089980.3_1	gene:Solyc02g089980.3	Solyc02g089980.3	SL4.0ch02	+	gene:Solyc02g089980.3:t:49710987-49711070	gene:Solyc02g089980.3_1_CE_1	False	True	49710987-49711070	C1	49710066-49710144	C2_C1	49710144-49710987	73	False	False	False	0.067	0.055	-0.008	0.473	0.329
gene:Solyc02g089980.3_1	gene:Solyc02g089980.3	Solyc02g089980.3	SL4.0ch02	+	gene:Solyc02g089980.3:t:49710987-49711070	gene:Solyc02g089980.3_1_CE_1	False	False	49710987-49711070	A	49710640-49710712	C2_A	49710712-49710987	73	False	False	False	0.933	0.945	0.008	0.473	0.329
gene:Solyc02g089980.3_3	gene:Solyc02g089980.3	Solyc02g089980.3	SL4.0ch02	+	gene:Solyc02g089980.3:s:49713449-49713508	gene:Solyc02g089980.3_3_CE_1	False	True	49713449-49713508	C2	49713915-49714043	C1_C2	49713508-49713915	87	False	False	False	0.043	0.047	0.003	0.444	0.37
gene:Solyc02g089980.3_3	gene:Solyc02g089980.3	Solyc02g089980.3	SL4.0ch02	+	gene:Solyc02g089980.3:s:49713449-49713508	gene:Solyc02g089980.3_3_CE_1	False	False	49713449-49713508	A	49713583-49713669	C1_A	49713508-49713583	87	False	False	False	0.957	0.953	-0.003	0.444	0.37
gene:Solyc02g089980.3_3	gene:Solyc02g089980.3	Solyc02g089980.3	SL4.0ch02	+	gene:Solyc02g089980.3:t:49713915-49714043	gene:Solyc02g089980.3_3_CE_1	False	True	49713915-49714043	C1	49713449-49713508	C2_C1	49713508-49713915	87	False	False	False	0.034	0.044	0.005	0.384	0.451
gene:Solyc02g089980.3_3	gene:Solyc02g089980.3	Solyc02g089980.3	SL4.0ch02	+	gene:Solyc02g089980.3:t:49713915-49714043	gene:Solyc02g089980.3_3_CE_1	False	False	49713915-49714043	A	49713583-49713669	C2_A	49713669-49713915	87	False	False	False	0.966	0.956	-0.005	0.384	0.451
gene:Solyc05g008240.2_1	gene:Solyc05g008240.2	Solyc05g008240.2	SL4.0ch05	-	gene:Solyc05g008240.2:s:2676167-2676278	gene:Solyc05g008240.2_1_CE_1	False	False	2676167-2676278	C2	2675512-2675654	C1_C2	2675654-2676167	88	False	False	False	0.008	0.067	0.025	0.557	0.221
gene:Solyc05g008240.2_1	gene:Solyc05g008240.2	Solyc05g008240.2	SL4.0ch05	-	gene:Solyc05g008240.2:s:2676167-2676278	gene:Solyc05g008240.2_1_CE_1	False	True	2676167-2676278	A	2675862-2675949	C1_A	2675949-2676167	88	False	False	False	0.992	0.933	-0.025	0.557	0.221
gene:Solyc05g008240.2_1	gene:Solyc05g008240.2	Solyc05g008240.2	SL4.0ch05	-	gene:Solyc05g008240.2:t:2675512-2675654	gene:Solyc05g008240.2_1_CE_1	False	False	2675512-2675654	C1	2676167-2676278	C2_C1	2675654-2676167	88	False	False	False	0.009	0.067	0.027	0.581	0.199
gene:Solyc05g008240.2_1	gene:Solyc05g008240.2	Solyc05g008240.2	SL4.0ch05	-	gene:Solyc05g008240.2:t:2675512-2675654	gene:Solyc05g008240.2_1_CE_1	False	True	2675512-2675654	A	2675862-2675949	C2_A	2675654-2675862	88	False	False	False	0.991	0.933	-0.027	0.581	0.199
gene:Solyc03g120200.2_1	gene:Solyc03g120200.2	Solyc03g120200.2	SL4.0ch03	-	gene:Solyc03g120200.2:s:63108246-63108394	gene:Solyc03g120200.2_1_CE_1	True	False	63108246-63108394	C2	63105062-63105156	C1_C2	63105156-63108246	55	False	False	False	0.715	0.713	0.001	0.518	0.164
gene:Solyc03g120200.2_1	gene:Solyc03g120200.2	Solyc03g120200.2	SL4.0ch03	-	gene:Solyc03g120200.2:s:63108246-63108394	gene:Solyc03g120200.2_1_CE_1	True	True	63108246-63108394	A	63106666-63106720	C1_A	63106720-63108246	55	False	False	False	0.15	0.172	0.01	0.501	0.183
gene:Solyc03g120200.2_1	gene:Solyc03g120200.2	Solyc03g120200.2	SL4.0ch03	-	gene:Solyc03g120200.2:t:63105062-63105156	gene:Solyc03g120200.2_1_CE_1	True	False	63105062-63105156	C1	63108246-63108394	C2_C1	63105156-63108246	55	False	False	False	0.642	0.654	0.007	0.526	0.154
gene:Solyc03g120200.2_1	gene:Solyc03g120200.2	Solyc03g120200.2	SL4.0ch03	-	gene:Solyc03g120200.2:t:63105062-63105156	gene:Solyc03g120200.2_1_CE_1	True	True	63105062-63105156	A	63106666-63106720	C2_A	63105156-63106666	55	False	False	False	0.147	0.15	-0.005	0.484	0.196
gene:Solyc01g109450.3_2	gene:Solyc01g109450.3	Solyc01g109450.3	SL4.0ch01	-	gene:Solyc01g109450.3:s:88739616-88739730	gene:Solyc01g109450.3_2_CE_1	False	True	88739616-88739730	C2	88737215-88737779	C1_C2	88737779-88739616	83	False	False	False	0.281	0.398	0.092	0.855	0.023
gene:Solyc01g109450.3_2	gene:Solyc01g109450.3	Solyc01g109450.3	SL4.0ch01	-	gene:Solyc01g109450.3:s:88739616-88739730	gene:Solyc01g109450.3_2_CE_1	False	False	88739616-88739730	A	88738388-88738470	C1_A	88738470-88739616	83	False	False	False	0.719	0.602	-0.092	0.855	0.023
gene:Solyc01g109450.3_2	gene:Solyc01g109450.3	Solyc01g109450.3	SL4.0ch01	-	gene:Solyc01g109450.3:t:88737215-88737779	gene:Solyc01g109450.3_2_CE_1	False	True	88737215-88737779	C1	88739616-88739730	C2_C1	88737779-88739616	83	False	False	False	0.311	0.442	0.117	0.896	0.013
gene:Solyc01g109450.3_2	gene:Solyc01g109450.3	Solyc01g109450.3	SL4.0ch01	-	gene:Solyc01g109450.3:t:88737215-88737779	gene:Solyc01g109450.3_2_CE_1	False	False	88737215-88737779	A	88738388-88738470	C2_A	88737779-88738388	83	False	False	False	0.689	0.558	-0.117	0.896	0.013
gene:Solyc09g011470.3_1	gene:Solyc09g011470.3	Solyc09g011470.3	SL4.0ch09	+	gene:Solyc09g011470.3:s:4840482-4840769	gene:Solyc09g011470.3_1_CE_1	False	True	4840482-4840769	C2	4842343-4842521	C1_C2	4840769-4842343	79	False	True	True	0.132	0.075	-0.036	0.669	0.112
gene:Solyc09g011470.3_1	gene:Solyc09g011470.3	Solyc09g011470.3	SL4.0ch09	+	gene:Solyc09g011470.3:s:4840482-4840769	gene:Solyc09g011470.3_1_CE_1	False	False	4840482-4840769	A	4841332-4841410	C1_A	4840769-4841332	79	False	True	True	0.868	0.925	0.036	0.669	0.112
gene:Solyc09g011470.3_1	gene:Solyc09g011470.3	Solyc09g011470.3	SL4.0ch09	+	gene:Solyc09g011470.3:t:4842343-4842521	gene:Solyc09g011470.3_1_CE_1	False	True	4842343-4842521	C1	4840482-4840769	C2_C1	4840769-4842343	79	False	True	True	0.124	0.057	-0.042	0.707	0.094
gene:Solyc09g011470.3_1	gene:Solyc09g011470.3	Solyc09g011470.3	SL4.0ch09	+	gene:Solyc09g011470.3:t:4842343-4842521	gene:Solyc09g011470.3_1_CE_1	False	False	4842343-4842521	A	4841332-4841410	C2_A	4841410-4842343	79	False	True	True	0.876	0.943	0.042	0.707	0.094
gene:Solyc01g109630.4_1	gene:Solyc01g109630.4	Solyc01g109630.4	SL4.0ch01	-	gene:Solyc01g109630.4:s:88868723-88869519	gene:Solyc01g109630.4_1_CE_1	False	True	88868723-88869519	C2	88867442-88867657	C1_C2	88867657-88868723	409	False	False	False	0.349	0.403	0.014	0.693	0.063
gene:Solyc01g109630.4_1	gene:Solyc01g109630.4	Solyc01g109630.4	SL4.0ch01	-	gene:Solyc01g109630.4:s:88868723-88869519	gene:Solyc01g109630.4_1_CE_1	False	False	88868723-88869519	A	88867843-88868251	C1_A	88868251-88868723	409	False	False	False	0.651	0.597	-0.014	0.693	0.063
gene:Solyc01g109630.4_1	gene:Solyc01g109630.4	Solyc01g109630.4	SL4.0ch01	-	gene:Solyc01g109630.4:t:88867442-88867657	gene:Solyc01g109630.4_1_CE_1	False	True	88867442-88867657	C1	88868723-88869519	C2_C1	88867657-88868723	409	False	False	False	0.278	0.279	0.009	0.649	0.105
gene:Solyc01g109630.4_1	gene:Solyc01g109630.4	Solyc01g109630.4	SL4.0ch01	-	gene:Solyc01g109630.4:t:88867442-88867657	gene:Solyc01g109630.4_1_CE_1	False	False	88867442-88867657	A	88867843-88868251	C2_A	88867657-88867843	409	False	False	False	0.722	0.721	-0.009	0.649	0.105
gene:Solyc10g077110.1_1	gene:Solyc10g077110.1	Solyc10g077110.1	SL4.0ch10	+	gene:Solyc10g077110.1:s:59081614-59081748	gene:Solyc10g077110.1_1_CE_1	True	False	59081614-59081748	C2	59082193-59082478	C1_C2	59081748-59082193	84	False	False	False	0.172	0.183	0.005	0.378	0.359
gene:Solyc10g077110.1_1	gene:Solyc10g077110.1	Solyc10g077110.1	SL4.0ch10	+	gene:Solyc10g077110.1:s:59081614-59081748	gene:Solyc10g077110.1_1_CE_1	True	True	59081614-59081748	A	59081865-59081948	C1_A	59081748-59081865	84	False	False	False	0.407	0.425	0.014	0.466	0.222
gene:Solyc10g077110.1_1	gene:Solyc10g077110.1	Solyc10g077110.1	SL4.0ch10	+	gene:Solyc10g077110.1:t:59082193-59082478	gene:Solyc10g077110.1_1_CE_1	True	False	59082193-59082478	C1	59081614-59081748	C2_C1	59081748-59082193	84	False	False	False	0.168	0.177	0.005	0.374	0.366
gene:Solyc10g077110.1_1	gene:Solyc10g077110.1	Solyc10g077110.1	SL4.0ch10	+	gene:Solyc10g077110.1:t:59082193-59082478	gene:Solyc10g077110.1_1_CE_1	True	True	59082193-59082478	A	59081865-59081948	C2_A	59081948-59082193	84	False	False	False	0.068	0.08	0.003	0.276	0.58
gene:Solyc10g077110.1_1	gene:Solyc10g077110.1	Solyc10g077110.1	SL4.0ch10	+	gene:Solyc10g077110.1:s:59081614-59081748	gene:Solyc10g077110.1_1_CE_2	True	False	59081614-59081748	C2	59082193-59082478	C1_C2	59081748-59082193	88	False	False	False	0.172	0.183	0.005	0.378	0.359
gene:Solyc10g077110.1_1	gene:Solyc10g077110.1	Solyc10g077110.1	SL4.0ch10	+	gene:Solyc10g077110.1:s:59081614-59081748	gene:Solyc10g077110.1_1_CE_2	True	True	59081614-59081748	A	59081865-59081952	C1_A	59081748-59081865	88	False	False	False	0.407	0.425	0.014	0.466	0.222
gene:Solyc10g077110.1_1	gene:Solyc10g077110.1	Solyc10g077110.1	SL4.0ch10	+	gene:Solyc10g077110.1:t:59082193-59082478	gene:Solyc10g077110.1_1_CE_2	True	False	59082193-59082478	C1	59081614-59081748	C2_C1	59081748-59082193	88	False	False	False	0.168	0.177	0.005	0.374	0.366
gene:Solyc10g077110.1_1	gene:Solyc10g077110.1	Solyc10g077110.1	SL4.0ch10	+	gene:Solyc10g077110.1:t:59082193-59082478	gene:Solyc10g077110.1_1_CE_2	True	True	59082193-59082478	A	59081865-59081952	C2_A	59081952-59082193	88	False	False	False	0.343	0.35	0.004	0.431	0.282
gene:Solyc02g090180.3_4	gene:Solyc02g090180.3	Solyc02g090180.3	SL4.0ch02	+	gene:Solyc02g090180.3:s:49851102-49851292	gene:Solyc02g090180.3_4_CE_1	False	False	49851102-49851292	C2	49851891-49852208	C1_C2	49851292-49851891	234	False	False	False	0.745	0.703	-0.026	0.674	0.088
gene:Solyc02g090180.3_4	gene:Solyc02g090180.3	Solyc02g090180.3	SL4.0ch02	+	gene:Solyc02g090180.3:s:49851102-49851292	gene:Solyc02g090180.3_4_CE_1	False	True	49851102-49851292	A	49851589-49851822	C1_A	49851292-49851589	234	False	False	False	0.255	0.297	0.026	0.674	0.088
gene:Solyc02g090180.3_4	gene:Solyc02g090180.3	Solyc02g090180.3	SL4.0ch02	+	gene:Solyc02g090180.3:t:49851891-49852208	gene:Solyc02g090180.3_4_CE_1	False	False	49851891-49852208	C1	49851102-49851292	C2_C1	49851292-49851891	234	False	False	False	0.731	0.888	0.11	0.825	0.02
gene:Solyc02g090180.3_4	gene:Solyc02g090180.3	Solyc02g090180.3	SL4.0ch02	+	gene:Solyc02g090180.3:t:49851891-49852208	gene:Solyc02g090180.3_4_CE_1	False	True	49851891-49852208	A	49851589-49851822	C2_A	49851822-49851891	234	False	False	False	0.269	0.112	-0.11	0.825	0.02
gene:Solyc10g078180.3_1	gene:Solyc10g078180.3	Solyc10g078180.3	SL4.0ch10	+	gene:Solyc10g078180.3:s:59154684-59154850	gene:Solyc10g078180.3_1_CE_1	True	False	59154684-59154850	C2	59156298-59156625	C1_C2	59154850-59156298	60	False	False	False	0.56	0.62	0.036	0.619	0.102
gene:Solyc10g078180.3_1	gene:Solyc10g078180.3	Solyc10g078180.3	SL4.0ch10	+	gene:Solyc10g078180.3:s:59154684-59154850	gene:Solyc10g078180.3_1_CE_1	True	True	59154684-59154850	A	59155600-59155659	C1_A	59154850-59155600	60	False	False	False	0.154	0.127	-0.014	0.466	0.243
gene:Solyc10g078180.3_1	gene:Solyc10g078180.3	Solyc10g078180.3	SL4.0ch10	+	gene:Solyc10g078180.3:t:59156298-59156625	gene:Solyc10g078180.3_1_CE_1	True	False	59156298-59156625	C1	59154684-59154850	C2_C1	59154850-59156298	60	False	False	False	0.562	0.625	0.04	0.631	0.094
gene:Solyc10g078180.3_1	gene:Solyc10g078180.3	Solyc10g078180.3	SL4.0ch10	+	gene:Solyc10g078180.3:t:59156298-59156625	gene:Solyc10g078180.3_1_CE_1	True	True	59156298-59156625	A	59155600-59155659	C2_A	59155659-59156298	60	False	False	False	0.112	0.088	-0.02	0.526	0.189
gene:Solyc02g090260.3_3	gene:Solyc02g090260.3	Solyc02g090260.3	SL4.0ch02	+	gene:Solyc02g090260.3:s:49907208-49907684	gene:Solyc02g090260.3_3_CE_1	False	True	49907208-49907684	C2	49908346-49908448	C1_C2	49907684-49908346	59	False	False	False	0.04	0.122	0.051	0.743	0.07
gene:Solyc02g090260.3_3	gene:Solyc02g090260.3	Solyc02g090260.3	SL4.0ch02	+	gene:Solyc02g090260.3:s:49907208-49907684	gene:Solyc02g090260.3_3_CE_1	False	False	49907208-49907684	A	49908203-49908261	C1_A	49907684-49908203	59	False	False	False	0.96	0.878	-0.051	0.743	0.07
gene:Solyc02g090260.3_3	gene:Solyc02g090260.3	Solyc02g090260.3	SL4.0ch02	+	gene:Solyc02g090260.3:t:49908346-49908448	gene:Solyc02g090260.3_3_CE_1	False	True	49908346-49908448	C1	49907208-49907684	C2_C1	49907684-49908346	59	False	False	False	0.086	0.122	0.024	0.673	0.101
gene:Solyc02g090260.3_3	gene:Solyc02g090260.3	Solyc02g090260.3	SL4.0ch02	+	gene:Solyc02g090260.3:t:49908346-49908448	gene:Solyc02g090260.3_3_CE_1	False	False	49908346-49908448	A	49908203-49908261	C2_A	49908261-49908346	59	False	False	False	0.914	0.878	-0.024	0.673	0.101
gene:Solyc11g072940.2_1	gene:Solyc11g072940.2	Solyc11g072940.2	SL4.0ch11	+	gene:Solyc11g072940.2:s:54157517-54157650	gene:Solyc11g072940.2_1_CE_1	False	True	54157517-54157650	C2	54159754-54159862	C1_C2	54157650-54159754	144	False	False	False	0.219	0.142	-0.048	0.694	0.081
gene:Solyc11g072940.2_1	gene:Solyc11g072940.2	Solyc11g072940.2	SL4.0ch11	+	gene:Solyc11g072940.2:s:54157517-54157650	gene:Solyc11g072940.2_1_CE_1	False	False	54157517-54157650	A	54158699-54158842	C1_A	54157650-54158699	144	False	False	False	0.781	0.858	0.048	0.694	0.081
gene:Solyc11g072940.2_1	gene:Solyc11g072940.2	Solyc11g072940.2	SL4.0ch11	+	gene:Solyc11g072940.2:t:54159754-54159862	gene:Solyc11g072940.2_1_CE_1	False	True	54159754-54159862	C1	54157517-54157650	C2_C1	54157650-54159754	144	False	False	False	0.127	0.082	-0.032	0.631	0.144
gene:Solyc11g072940.2_1	gene:Solyc11g072940.2	Solyc11g072940.2	SL4.0ch11	+	gene:Solyc11g072940.2:t:54159754-54159862	gene:Solyc11g072940.2_1_CE_1	False	False	54159754-54159862	A	54158699-54158842	C2_A	54158842-54159754	144	False	False	False	0.873	0.918	0.032	0.631	0.144
gene:Solyc01g008930.4_1	gene:Solyc01g008930.4	Solyc01g008930.4	SL4.0ch01	-	gene:Solyc01g008930.4:s:2903078-2903642	gene:Solyc01g008930.4_1_CE_1	True	True	2903078-2903642	C2	2899246-2899340	C1_C2	2899340-2903078	120	False	False	False	0.082	0.072	-0.004	0.469	0.323
gene:Solyc01g008930.4_1	gene:Solyc01g008930.4	Solyc01g008930.4	SL4.0ch01	-	gene:Solyc01g008930.4:s:2903078-2903642	gene:Solyc01g008930.4_1_CE_1	True	False	2903078-2903642	A	2900791-2900910	C1_A	2900910-2903078	120	False	False	False	0.854	0.872	0.01	0.526	0.24
gene:Solyc01g008930.4_1	gene:Solyc01g008930.4	Solyc01g008930.4	SL4.0ch01	-	gene:Solyc01g008930.4:t:2899246-2899340	gene:Solyc01g008930.4_1_CE_1	True	True	2899246-2899340	C1	2903078-2903642	C2_C1	2899340-2903078	120	False	False	False	0.063	0.064	0.003	0.387	0.348
gene:Solyc01g008930.4_1	gene:Solyc01g008930.4	Solyc01g008930.4	SL4.0ch01	-	gene:Solyc01g008930.4:t:2899246-2899340	gene:Solyc01g008930.4_1_CE_1	True	False	2899246-2899340	A	2900791-2900910	C2_A	2899340-2900791	120	False	False	False	0.895	0.877	-0.007	0.42	0.292
gene:Solyc11g072970.2_1	gene:Solyc11g072970.2	Solyc11g072970.2	SL4.0ch11	-	gene:Solyc11g072970.2:s:54184406-54184613	gene:Solyc11g072970.2_1_CE_1	True	True	54184406-54184613	C2	54183618-54183674	C1_C2	54183674-54184406	68	False	False	False	0.021	0.057	0.022	0.578	0.229
gene:Solyc11g072970.2_1	gene:Solyc11g072970.2	Solyc11g072970.2	SL4.0ch11	-	gene:Solyc11g072970.2:s:54184406-54184613	gene:Solyc11g072970.2_1_CE_1	True	True	54184406-54184613	A	54184250-54184317	C1_A	54184317-54184406	68	False	False	False	0.029	0.062	0.022	0.582	0.228
gene:Solyc11g072970.2_1	gene:Solyc11g072970.2	Solyc11g072970.2	SL4.0ch11	-	gene:Solyc11g072970.2:t:54183618-54183683	gene:Solyc11g072970.2_1_CE_1	True	True	54183618-54183674	C1	54184406-54184613	C2_C1	54183674-54184406	68	False	False	False	0.02	0.06	0.024	0.568	0.164
gene:Solyc11g072970.2_1	gene:Solyc11g072970.2	Solyc11g072970.2	SL4.0ch11	-	gene:Solyc11g072970.2:t:54183618-54183683	gene:Solyc11g072970.2_1_CE_1	True	False	54183618-54183674	A	54184250-54184317	C2_A	54183674-54184250	68	False	False	False	0.84	0.779	-0.046	0.647	0.081
gene:Solyc11g072970.2_1	gene:Solyc11g072970.2	Solyc11g072970.2	SL4.0ch11	-	gene:Solyc11g072970.2:s:54184406-54184613	gene:Solyc11g072970.2_1_CE_2	True	True	54184406-54184613	C2	54183618-54183674	C1_C2	54183674-54184406	75	False	False	False	0.021	0.057	0.022	0.578	0.229
gene:Solyc11g072970.2_1	gene:Solyc11g072970.2	Solyc11g072970.2	SL4.0ch11	-	gene:Solyc11g072970.2:s:54184406-54184613	gene:Solyc11g072970.2_1_CE_2	True	False	54184406-54184613	A	54184250-54184324	C1_A	54184324-54184406	75	False	False	False	0.91	0.859	-0.042	0.713	0.095
gene:Solyc11g072970.2_1	gene:Solyc11g072970.2	Solyc11g072970.2	SL4.0ch11	-	gene:Solyc11g072970.2:t:54183618-54183683	gene:Solyc11g072970.2_1_CE_2	True	True	54183618-54183674	C1	54184406-54184613	C2_C1	54183674-54184406	75	False	False	False	0.02	0.06	0.024	0.568	0.164
gene:Solyc11g072970.2_1	gene:Solyc11g072970.2	Solyc11g072970.2	SL4.0ch11	-	gene:Solyc11g072970.2:t:54183618-54183683	gene:Solyc11g072970.2_1_CE_2	True	False	54183618-54183674	A	54184250-54184324	C2_A	54183674-54184250	75	False	False	False	0.84	0.779	-0.046	0.647	0.081
gene:Solyc11g072970.2_2	gene:Solyc11g072970.2	Solyc11g072970.2	SL4.0ch11	-	gene:Solyc11g072970.2:s:54183287-54183369	gene:Solyc11g072970.2_2_CE_1	True	True	54183287-54183369	C2	54181047-54181195	C1_C2	54181195-54183287	59	False	False	False	0.163	0.179	0.008	0.45	0.245
gene:Solyc11g072970.2_2	gene:Solyc11g072970.2	Solyc11g072970.2	SL4.0ch11	-	gene:Solyc11g072970.2:s:54183287-54183369	gene:Solyc11g072970.2_2_CE_1	True	False	54183287-54183369	A	54182328-54182386	C1_A	54182386-54183287	59	False	False	False	0.768	0.76	-0.003	0.461	0.233
gene:Solyc11g072970.2_2	gene:Solyc11g072970.2	Solyc11g072970.2	SL4.0ch11	-	gene:Solyc11g072970.2:t:54181047-54181195	gene:Solyc11g072970.2_2_CE_1	True	True	54181047-54181195	C1	54183287-54183369	C2_C1	54181195-54183287	59	False	False	False	0.147	0.155	0.008	0.458	0.243
gene:Solyc11g072970.2_2	gene:Solyc11g072970.2	Solyc11g072970.2	SL4.0ch11	-	gene:Solyc11g072970.2:t:54181047-54181195	gene:Solyc11g072970.2_2_CE_1	True	False	54181047-54181195	A	54182328-54182386	C2_A	54181195-54182328	59	False	False	False	0.804	0.793	-0.009	0.448	0.245
gene:Solyc05g008420.4_1	gene:Solyc05g008420.4	Solyc05g008420.4	SL4.0ch05	+	gene:Solyc05g008420.4:s:2827199-2827252	gene:Solyc05g008420.4_1_CE_1	True	True	2827199-2827252	C2	2829136-2829193	C1_C2	2827252-2829136	138	False	False	False	0.079	0.026	-0.035	0.678	0.123
gene:Solyc05g008420.4_1	gene:Solyc05g008420.4	Solyc05g008420.4	SL4.0ch05	+	gene:Solyc05g008420.4:s:2827199-2827252	gene:Solyc05g008420.4_1_CE_1	True	False	2827199-2827252	A	2828609-2828746	C1_A	2827252-2828609	138	False	False	False	0.921	0.974	0.035	0.678	0.123
gene:Solyc05g008420.4_1	gene:Solyc05g008420.4	Solyc05g008420.4	SL4.0ch05	+	gene:Solyc05g008420.4:t:2829136-2829193	gene:Solyc05g008420.4_1_CE_1	True	True	2829136-2829193	C1	2827199-2827252	C2_C1	2827252-2829136	138	False	False	False	0.056	0.025	-0.014	0.449	0.267
gene:Solyc05g008420.4_1	gene:Solyc05g008420.4	Solyc05g008420.4	SL4.0ch05	+	gene:Solyc05g008420.4:t:2829136-2829193	gene:Solyc05g008420.4_1_CE_1	True	False	2829136-2829193	A	2828609-2828746	C2_A	2828746-2829136	138	False	False	False	0.752	0.833	0.056	0.687	0.061
gene:Solyc07g053670.3_1	gene:Solyc07g053670.3	Solyc07g053670.3	SL4.0ch07	+	gene:Solyc07g053670.3:s:62043440-62043561	gene:Solyc07g053670.3_1_CE_1	True	True	62043440-62043561	C2	62045156-62045893	C1_C2	62043561-62045156	58	False	False	False	0.076	0.076	-0.001	0.284	0.557
gene:Solyc07g053670.3_1	gene:Solyc07g053670.3	Solyc07g053670.3	SL4.0ch07	+	gene:Solyc07g053670.3:s:62043440-62043561	gene:Solyc07g053670.3_1_CE_1	True	False	62043440-62043561	A	62044812-62044869	C1_A	62043561-62044812	58	False	False	False	0.545	0.563	0.012	0.456	0.244
gene:Solyc07g053670.3_1	gene:Solyc07g053670.3	Solyc07g053670.3	SL4.0ch07	+	gene:Solyc07g053670.3:t:62045156-62045893	gene:Solyc07g053670.3_1_CE_1	True	True	62045156-62045893	C1	62043440-62043561	C2_C1	62043561-62045156	58	False	False	False	0.081	0.086	-0.001	0.311	0.491
gene:Solyc07g053670.3_1	gene:Solyc07g053670.3	Solyc07g053670.3	SL4.0ch07	+	gene:Solyc07g053670.3:t:62045156-62045893	gene:Solyc07g053670.3_1_CE_1	True	True	62045156-62045893	A	62044812-62044869	C2_A	62044869-62045156	58	False	False	False	0.294	0.257	-0.024	0.534	0.167
gene:Solyc07g053670.3_1	gene:Solyc07g053670.3	Solyc07g053670.3	SL4.0ch07	+	gene:Solyc07g053670.3:s:62043440-62043561	gene:Solyc07g053670.3_1_CE_2	True	True	62043440-62043561	C2	62045554-62045893	C1_C2	62043561-62045554	58	False	False	False	0.357	0.35	-0.008	0.428	0.281
gene:Solyc07g053670.3_1	gene:Solyc07g053670.3	Solyc07g053670.3	SL4.0ch07	+	gene:Solyc07g053670.3:s:62043440-62043561	gene:Solyc07g053670.3_1_CE_2	True	False	62043440-62043561	A	62044812-62044869	C1_A	62043561-62044812	58	False	False	False	0.545	0.563	0.012	0.456	0.244
gene:Solyc07g053670.3_1	gene:Solyc07g053670.3	Solyc07g053670.3	SL4.0ch07	+	gene:Solyc07g053670.3:t:62045156-62045893	gene:Solyc07g053670.3_1_CE_2	True	True	62045554-62045893	C1	62043440-62043561	C2_C1	62043561-62045554	58	False	False	False	0.377	0.377	0	0.438	0.263
gene:Solyc07g053670.3_1	gene:Solyc07g053670.3	Solyc07g053670.3	SL4.0ch07	+	gene:Solyc07g053670.3:t:62045156-62045893	gene:Solyc07g053670.3_1_CE_2	True	False	62045554-62045893	A	62044812-62044869	C2_A	62044869-62045554	58	False	False	False	0.19	0.216	0.018	0.499	0.209
gene:Solyc01g109890.3_2	gene:Solyc01g109890.3	Solyc01g109890.3	SL4.0ch01	+	gene:Solyc01g109890.3:s:89083801-89083860	gene:Solyc01g109890.3_2_CE_1	True	True	89083801-89083860	C2	89084589-89084751	C1_C2	89083860-89084589	83	False	False	False	0.051	0.002	-0.019	0.506	0.298
gene:Solyc01g109890.3_2	gene:Solyc01g109890.3	Solyc01g109890.3	SL4.0ch01	+	gene:Solyc01g109890.3:s:89083801-89083860	gene:Solyc01g109890.3_2_CE_1	True	False	89083801-89083860	A	89084196-89084278	C1_A	89083860-89084196	83	False	False	False	0.949	0.998	0.019	0.506	0.298
gene:Solyc01g109890.3_2	gene:Solyc01g109890.3	Solyc01g109890.3	SL4.0ch01	+	gene:Solyc01g109890.3:t:89084589-89084751	gene:Solyc01g109890.3_2_CE_1	True	True	89084589-89084751	C1	89083801-89083860	C2_C1	89083860-89084589	83	False	False	False	0.038	0.001	-0.004	0.287	0.553
gene:Solyc01g109890.3_2	gene:Solyc01g109890.3	Solyc01g109890.3	SL4.0ch01	+	gene:Solyc01g109890.3:t:89084589-89084751	gene:Solyc01g109890.3_2_CE_1	True	False	89084589-89084751	A	89084196-89084278	C2_A	89084278-89084589	83	False	False	False	0.882	0.919	0.025	0.582	0.149
gene:Solyc01g008990.4_1	gene:Solyc01g008990.4	Solyc01g008990.4	SL4.0ch01	+	gene:Solyc01g008990.4:s:2948633-2948773	gene:Solyc01g008990.4_1_CE_1	True	True	2948633-2948773	C2	2953990-2954127	C1_C2	2948773-2953990	679	False	False	False	0.098	0.133	0.024	0.572	0.212
gene:Solyc01g008990.4_1	gene:Solyc01g008990.4	Solyc01g008990.4	SL4.0ch01	+	gene:Solyc01g008990.4:s:2948633-2948773	gene:Solyc01g008990.4_1_CE_1	True	False	2948633-2948773	A	2950702-2951380	C1_A	2948773-2950702	679	False	False	False	0.405	0.336	-0.041	0.687	0.094
gene:Solyc01g008990.4_1	gene:Solyc01g008990.4	Solyc01g008990.4	SL4.0ch01	+	gene:Solyc01g008990.4:t:2953990-2954127	gene:Solyc01g008990.4_1_CE_1	True	True	2953990-2954127	C1	2948633-2948773	C2_C1	2948773-2953990	679	False	False	False	0.105	0.185	0.064	0.817	0.044
gene:Solyc01g008990.4_1	gene:Solyc01g008990.4	Solyc01g008990.4	SL4.0ch01	+	gene:Solyc01g008990.4:t:2953990-2954127	gene:Solyc01g008990.4_1_CE_1	True	False	2953990-2954127	A	2950702-2951380	C2_A	2951380-2953990	679	False	False	False	0.895	0.815	-0.064	0.817	0.044
gene:Solyc01g008990.4_1	gene:Solyc01g008990.4	Solyc01g008990.4	SL4.0ch01	+	gene:Solyc01g008990.4:s:2948633-2948773	gene:Solyc01g008990.4_1_CE_2	True	True	2948633-2948773	C2	2953990-2954127	C1_C2	2948773-2953990	606	False	False	False	0.098	0.133	0.024	0.572	0.212
gene:Solyc01g008990.4_1	gene:Solyc01g008990.4	Solyc01g008990.4	SL4.0ch01	+	gene:Solyc01g008990.4:s:2948633-2948773	gene:Solyc01g008990.4_1_CE_2	True	True	2948633-2948773	A	2950775-2951380	C1_A	2948773-2950775	606	False	False	False	0.257	0.288	0.02	0.576	0.19
gene:Solyc01g008990.4_1	gene:Solyc01g008990.4	Solyc01g008990.4	SL4.0ch01	+	gene:Solyc01g008990.4:t:2953990-2954127	gene:Solyc01g008990.4_1_CE_2	True	True	2953990-2954127	C1	2948633-2948773	C2_C1	2948773-2953990	606	False	False	False	0.105	0.185	0.064	0.817	0.044
gene:Solyc01g008990.4_1	gene:Solyc01g008990.4	Solyc01g008990.4	SL4.0ch01	+	gene:Solyc01g008990.4:t:2953990-2954127	gene:Solyc01g008990.4_1_CE_2	True	False	2953990-2954127	A	2950775-2951380	C2_A	2951380-2953990	606	False	False	False	0.895	0.815	-0.064	0.817	0.044
gene:Solyc01g008990.4_1	gene:Solyc01g008990.4	Solyc01g008990.4	SL4.0ch01	+	gene:Solyc01g008990.4:s:2948633-2948773	gene:Solyc01g008990.4_1_CE_3	True	True	2948633-2948773	C2	2953990-2954127	C1_C2	2948773-2953990	602	False	False	False	0.098	0.133	0.024	0.572	0.212
gene:Solyc01g008990.4_1	gene:Solyc01g008990.4	Solyc01g008990.4	SL4.0ch01	+	gene:Solyc01g008990.4:s:2948633-2948773	gene:Solyc01g008990.4_1_CE_3	True	True	2948633-2948773	A	2950779-2951380	C1_A	2948773-2950779	602	False	False	False	0.25	0.241	-0.005	0.507	0.274
gene:Solyc01g008990.4_1	gene:Solyc01g008990.4	Solyc01g008990.4	SL4.0ch01	+	gene:Solyc01g008990.4:t:2953990-2954127	gene:Solyc01g008990.4_1_CE_3	True	True	2953990-2954127	C1	2948633-2948773	C2_C1	2948773-2953990	602	False	False	False	0.105	0.185	0.064	0.817	0.044
gene:Solyc01g008990.4_1	gene:Solyc01g008990.4	Solyc01g008990.4	SL4.0ch01	+	gene:Solyc01g008990.4:t:2953990-2954127	gene:Solyc01g008990.4_1_CE_3	True	False	2953990-2954127	A	2950779-2951380	C2_A	2951380-2953990	602	False	False	False	0.895	0.815	-0.064	0.817	0.044
gene:Solyc11g073120.2_2	gene:Solyc11g073120.2	Solyc11g073120.2	SL4.0ch11	+	gene:Solyc11g073120.2:s:54278045-54278174	gene:Solyc11g073120.2_2_CE_1	False	False	54278045-54278174	C2	54278559-54278964	C1_C2	54278174-54278559	129	False	False	False	0.844	0.794	-0.024	0.655	0.098
gene:Solyc11g073120.2_2	gene:Solyc11g073120.2	Solyc11g073120.2	SL4.0ch11	+	gene:Solyc11g073120.2:s:54278045-54278174	gene:Solyc11g073120.2_2_CE_1	False	True	54278045-54278174	A	54278351-54278479	C1_A	54278174-54278351	129	False	False	False	0.156	0.206	0.024	0.655	0.098
gene:Solyc11g073120.2_2	gene:Solyc11g073120.2	Solyc11g073120.2	SL4.0ch11	+	gene:Solyc11g073120.2:t:54278559-54278964	gene:Solyc11g073120.2_2_CE_1	False	False	54278559-54278964	C1	54278045-54278174	C2_C1	54278174-54278559	129	False	False	False	0.857	0.786	-0.044	0.685	0.074
gene:Solyc11g073120.2_2	gene:Solyc11g073120.2	Solyc11g073120.2	SL4.0ch11	+	gene:Solyc11g073120.2:t:54278559-54278964	gene:Solyc11g073120.2_2_CE_1	False	True	54278559-54278964	A	54278351-54278479	C2_A	54278479-54278559	129	False	False	False	0.143	0.214	0.044	0.685	0.074
gene:Solyc11g073190.2_1	gene:Solyc11g073190.2	Solyc11g073190.2	SL4.0ch11	-	gene:Solyc11g073190.2:s:54310004-54310146	gene:Solyc11g073190.2_1_CE_1	True	False	54310004-54310146	C2	54308602-54308694	C1_C2	54308694-54310004	114	False	True	True	0.324	0.183	-0.124	0.938	0.006
gene:Solyc11g073190.2_1	gene:Solyc11g073190.2	Solyc11g073190.2	SL4.0ch11	-	gene:Solyc11g073190.2:s:54310004-54310146	gene:Solyc11g073190.2_1_CE_1	True	True	54310004-54310146	A	54308875-54308988	C1_A	54308988-54310004	114	False	True	True	0.573	0.719	0.123	0.914	0.008
gene:Solyc11g073190.2_1	gene:Solyc11g073190.2	Solyc11g073190.2	SL4.0ch11	-	gene:Solyc11g073190.2:t:54308602-54308694	gene:Solyc11g073190.2_1_CE_1	True	False	54308602-54308694	C1	54310004-54310146	C2_C1	54308694-54310004	114	False	True	True	0.383	0.217	-0.136	0.923	0.007
gene:Solyc11g073190.2_1	gene:Solyc11g073190.2	Solyc11g073190.2	SL4.0ch11	-	gene:Solyc11g073190.2:t:54308602-54308694	gene:Solyc11g073190.2_1_CE_1	True	True	54308602-54308694	A	54308875-54308988	C2_A	54308694-54308875	114	False	True	False	0.535	0.708	0.128	0.892	0.01
gene:Solyc11g073190.2_2	gene:Solyc11g073190.2	Solyc11g073190.2	SL4.0ch11	-	gene:Solyc11g073190.2:s:54304317-54304429	gene:Solyc11g073190.2_2_CE_1	False	True	54304317-54304429	C2	54303242-54303328	C1_C2	54303328-54304317	89	False	False	False	0.05	0.02	-0.021	0.505	0.269
gene:Solyc11g073190.2_2	gene:Solyc11g073190.2	Solyc11g073190.2	SL4.0ch11	-	gene:Solyc11g073190.2:s:54304317-54304429	gene:Solyc11g073190.2_2_CE_1	False	False	54304317-54304429	A	54303502-54303590	C1_A	54303590-54304317	89	False	False	False	0.95	0.98	0.021	0.505	0.269
gene:Solyc11g073190.2_2	gene:Solyc11g073190.2	Solyc11g073190.2	SL4.0ch11	-	gene:Solyc11g073190.2:t:54303242-54303328	gene:Solyc11g073190.2_2_CE_1	False	True	54303242-54303328	C1	54304317-54304429	C2_C1	54303328-54304317	89	False	False	False	0.051	0.019	-0.022	0.52	0.252
gene:Solyc11g073190.2_2	gene:Solyc11g073190.2	Solyc11g073190.2	SL4.0ch11	-	gene:Solyc11g073190.2:t:54303242-54303328	gene:Solyc11g073190.2_2_CE_1	False	False	54303242-54303328	A	54303502-54303590	C2_A	54303328-54303502	89	False	False	False	0.949	0.981	0.022	0.52	0.252
gene:Solyc10g078560.3_1	gene:Solyc10g078560.3	Solyc10g078560.3	SL4.0ch10	-	gene:Solyc10g078560.3:s:59468360-59468858	gene:Solyc10g078560.3_1_CE_1	False	False	59468360-59468858	C2	59467218-59467286	C1_C2	59467286-59468360	165	False	False	False	0.953	0.97	0.01	0.432	0.363
gene:Solyc10g078560.3_1	gene:Solyc10g078560.3	Solyc10g078560.3	SL4.0ch10	-	gene:Solyc10g078560.3:s:59468360-59468858	gene:Solyc10g078560.3_1_CE_1	False	True	59468360-59468858	A	59467456-59467620	C1_A	59467620-59468360	165	False	False	False	0.047	0.03	-0.01	0.432	0.363
gene:Solyc10g078560.3_1	gene:Solyc10g078560.3	Solyc10g078560.3	SL4.0ch10	-	gene:Solyc10g078560.3:t:59467218-59467286	gene:Solyc10g078560.3_1_CE_1	False	False	59467218-59467286	C1	59468360-59468858	C2_C1	59467286-59468360	165	False	False	False	0.956	0.905	-0.034	0.672	0.126
gene:Solyc10g078560.3_1	gene:Solyc10g078560.3	Solyc10g078560.3	SL4.0ch10	-	gene:Solyc10g078560.3:t:59467218-59467286	gene:Solyc10g078560.3_1_CE_1	False	True	59467218-59467286	A	59467456-59467620	C2_A	59467286-59467456	165	False	False	False	0.044	0.095	0.034	0.672	0.126
gene:Solyc05g150106.1_1	gene:Solyc05g150106.1	Solyc05g150106.1	SL4.0ch05	+	gene:Solyc05g150106.1:s:2929226-2929250	gene:Solyc05g150106.1_1_CE_1	True	True	2929226-2929250	C2	2929712-2929764	C1_C2	2929250-2929712	61	False	True	False	0.186	0.034	-0.117	0.858	0.016
gene:Solyc05g150106.1_1	gene:Solyc05g150106.1	Solyc05g150106.1	SL4.0ch05	+	gene:Solyc05g150106.1:s:2929226-2929250	gene:Solyc05g150106.1_1_CE_1	True	False	2929226-2929250	A	2929344-2929404	C1_A	2929250-2929344	61	False	True	False	0.814	0.966	0.117	0.858	0.016
gene:Solyc05g150106.1_1	gene:Solyc05g150106.1	Solyc05g150106.1	SL4.0ch05	+	gene:Solyc05g150106.1:t:2929543-2929764	gene:Solyc05g150106.1_1_CE_1	True	True	2929712-2929764	C1	2929226-2929250	C2_C1	2929250-2929712	61	False	True	True	0.239	0.031	-0.168	0.914	0.006
gene:Solyc05g150106.1_1	gene:Solyc05g150106.1	Solyc05g150106.1	SL4.0ch05	+	gene:Solyc05g150106.1:t:2929543-2929764	gene:Solyc05g150106.1_1_CE_1	True	False	2929712-2929764	A	2929344-2929404	C2_A	2929404-2929712	61	False	True	False	0.641	0.884	0.175	0.878	0.007
gene:Solyc02g090500.3_3	gene:Solyc02g090500.3	Solyc02g090500.3	SL4.0ch02	+	gene:Solyc02g090500.3:s:50081935-50082004	gene:Solyc02g090500.3_3_CE_1	True	True	50081935-50082004	C2	50082923-50083063	C1_C2	50082004-50082923	123	False	False	True	0.136	0.243	0.078	0.763	0.035
gene:Solyc02g090500.3_3	gene:Solyc02g090500.3	Solyc02g090500.3	SL4.0ch02	+	gene:Solyc02g090500.3:s:50081935-50082004	gene:Solyc02g090500.3_3_CE_1	True	False	50081935-50082004	A	50082698-50082820	C1_A	50082004-50082698	123	False	False	True	0.037	0.089	0.035	0.628	0.106
gene:Solyc02g090500.3_3	gene:Solyc02g090500.3	Solyc02g090500.3	SL4.0ch02	+	gene:Solyc02g090500.3:t:50082923-50083063	gene:Solyc02g090500.3_3_CE_1	True	True	50082923-50083063	C1	50081935-50082004	C2_C1	50082004-50082923	123	False	False	False	0.137	0.232	0.074	0.779	0.035
gene:Solyc02g090500.3_3	gene:Solyc02g090500.3	Solyc02g090500.3	SL4.0ch02	+	gene:Solyc02g090500.3:t:50082923-50083063	gene:Solyc02g090500.3_3_CE_1	True	False	50082923-50083063	A	50082698-50082820	C2_A	50082820-50082923	123	False	False	False	0.294	0.257	-0.018	0.559	0.131
gene:Solyc11g073238.1_1	gene:Solyc11g073238.1	Solyc11g073238.1	SL4.0ch11	+	gene:Solyc11g073238.1:s:54329700-54329768	gene:Solyc11g073238.1_1_CE_1	False	True	54329700-54329768	C2	54332297-54332374	C1_C2	54329768-54332297	107	False	False	False	0.759	0.697	-0.047	0.742	0.08
gene:Solyc11g073238.1_1	gene:Solyc11g073238.1	Solyc11g073238.1	SL4.0ch11	+	gene:Solyc11g073238.1:s:54329700-54329768	gene:Solyc11g073238.1_1_CE_1	False	False	54329700-54329768	A	54330515-54330621	C1_A	54329768-54330515	107	False	False	False	0.241	0.303	0.047	0.742	0.08
gene:Solyc11g073238.1_1	gene:Solyc11g073238.1	Solyc11g073238.1	SL4.0ch11	+	gene:Solyc11g073238.1:t:54332297-54332374	gene:Solyc11g073238.1_1_CE_1	False	True	54332297-54332374	C1	54329700-54329768	C2_C1	54329768-54332297	107	False	False	False	0.704	0.688	-0.013	0.526	0.262
gene:Solyc11g073238.1_1	gene:Solyc11g073238.1	Solyc11g073238.1	SL4.0ch11	+	gene:Solyc11g073238.1:t:54332297-54332374	gene:Solyc11g073238.1_1_CE_1	False	False	54332297-54332374	A	54330515-54330621	C2_A	54330621-54332297	107	False	False	False	0.296	0.312	0.013	0.526	0.262
gene:Solyc09g011830.4_1	gene:Solyc09g011830.4	Solyc09g011830.4	SL4.0ch09	+	gene:Solyc09g011830.4:s:5145455-5145862	gene:Solyc09g011830.4_1_CE_1	True	True	5145455-5145862	C2	5148034-5148388	C1_C2	5145862-5148034	168	False	False	False	0.002	0.056	0.021	0.53	0.276
gene:Solyc09g011830.4_1	gene:Solyc09g011830.4	Solyc09g011830.4	SL4.0ch09	+	gene:Solyc09g011830.4:s:5145455-5145862	gene:Solyc09g011830.4_1_CE_1	True	False	5145455-5145862	A	5147063-5147230	C1_A	5145862-5147063	168	False	False	False	0.974	0.943	-0.019	0.531	0.275
gene:Solyc09g011830.4_1	gene:Solyc09g011830.4	Solyc09g011830.4	SL4.0ch09	+	gene:Solyc09g011830.4:t:5148034-5148388	gene:Solyc09g011830.4_1_CE_1	True	True	5148034-5148388	C1	5145455-5145862	C2_C1	5145862-5148034	168	False	False	False	0.002	0.048	0.014	0.431	0.386
gene:Solyc09g011830.4_1	gene:Solyc09g011830.4	Solyc09g011830.4	SL4.0ch09	+	gene:Solyc09g011830.4:t:5148034-5148388	gene:Solyc09g011830.4_1_CE_1	True	True	5148034-5148388	A	5147063-5147230	C2_A	5147230-5148034	168	False	False	False	0.013	0.062	0.029	0.651	0.174
gene:Solyc09g011830.4_1	gene:Solyc09g011830.4	Solyc09g011830.4	SL4.0ch09	+	gene:Solyc09g011830.4:s:5145455-5145862	gene:Solyc09g011830.4_1_CE_2	True	True	5145455-5145862	C2	5148034-5148388	C1_C2	5145862-5148034	179	False	False	False	0.002	0.056	0.021	0.53	0.276
gene:Solyc09g011830.4_1	gene:Solyc09g011830.4	Solyc09g011830.4	SL4.0ch09	+	gene:Solyc09g011830.4:s:5145455-5145862	gene:Solyc09g011830.4_1_CE_2	True	False	5145455-5145862	A	5147063-5147241	C1_A	5145862-5147063	179	False	False	False	0.974	0.943	-0.019	0.531	0.275
gene:Solyc09g011830.4_1	gene:Solyc09g011830.4	Solyc09g011830.4	SL4.0ch09	+	gene:Solyc09g011830.4:t:5148034-5148388	gene:Solyc09g011830.4_1_CE_2	True	True	5148034-5148388	C1	5145455-5145862	C2_C1	5145862-5148034	179	False	False	False	0.002	0.048	0.014	0.431	0.386
gene:Solyc09g011830.4_1	gene:Solyc09g011830.4	Solyc09g011830.4	SL4.0ch09	+	gene:Solyc09g011830.4:t:5148034-5148388	gene:Solyc09g011830.4_1_CE_2	True	False	5148034-5148388	A	5147063-5147241	C2_A	5147241-5148034	179	False	False	True	0.985	0.888	-0.076	0.968	0.007
gene:Solyc10g078750.2_1	gene:Solyc10g078750.2	Solyc10g078750.2	SL4.0ch10	+	gene:Solyc10g078750.2:s:59589307-59589425	gene:Solyc10g078750.2_1_CE_1	True	True	59589307-59589425	C2	59591691-59592676	C1_C2	59589425-59591691	61	False	False	False	0.159	0.207	0.029	0.629	0.143
gene:Solyc10g078750.2_1	gene:Solyc10g078750.2	Solyc10g078750.2	SL4.0ch10	+	gene:Solyc10g078750.2:s:59589307-59589425	gene:Solyc10g078750.2_1_CE_1	True	False	59589307-59589425	A	59590168-59590228	C1_A	59589425-59590168	61	False	False	False	0.841	0.793	-0.029	0.629	0.143
gene:Solyc10g078750.2_1	gene:Solyc10g078750.2	Solyc10g078750.2	SL4.0ch10	+	gene:Solyc10g078750.2:t:59591691-59592676	gene:Solyc10g078750.2_1_CE_1	True	True	59591691-59592676	C1	59589307-59589425	C2_C1	59589425-59591691	61	False	False	False	0.113	0.131	0.006	0.389	0.339
gene:Solyc10g078750.2_1	gene:Solyc10g078750.2	Solyc10g078750.2	SL4.0ch10	+	gene:Solyc10g078750.2:t:59591691-59592676	gene:Solyc10g078750.2_1_CE_1	True	False	59591691-59592676	A	59590168-59590228	C2_A	59590228-59591691	61	False	False	False	0.829	0.82	-0.003	0.385	0.346
gene:Solyc06g063230.3_1	gene:Solyc06g063230.3	Solyc06g063230.3	SL4.0ch06	+	gene:Solyc06g063230.3:s:37585703-37585842	gene:Solyc06g063230.3_1_CE_1	False	True	37585706-37585842	C2	37586406-37586451	C1_C2	37585842-37586406	38	False	False	False	0.051	0.027	-0.017	0.487	0.322
gene:Solyc06g063230.3_1	gene:Solyc06g063230.3	Solyc06g063230.3	SL4.0ch06	+	gene:Solyc06g063230.3:s:37585703-37585842	gene:Solyc06g063230.3_1_CE_1	False	False	37585706-37585842	A	37586270-37586307	C1_A	37585842-37586270	38	False	False	False	0.949	0.973	0.017	0.487	0.322
gene:Solyc06g063230.3_1	gene:Solyc06g063230.3	Solyc06g063230.3	SL4.0ch06	+	gene:Solyc06g063230.3:t:37586406-37586455	gene:Solyc06g063230.3_1_CE_1	False	True	37586406-37586451	C1	37585706-37585842	C2_C1	37585842-37586406	38	False	False	False	0.051	0.031	-0.019	0.524	0.284
gene:Solyc06g063230.3_1	gene:Solyc06g063230.3	Solyc06g063230.3	SL4.0ch06	+	gene:Solyc06g063230.3:t:37586406-37586455	gene:Solyc06g063230.3_1_CE_1	False	False	37586406-37586451	A	37586270-37586307	C2_A	37586307-37586406	38	False	False	False	0.949	0.969	0.019	0.524	0.284
gene:Solyc11g073265.1_1	gene:Solyc11g073265.1	Solyc11g073265.1	SL4.0ch11	-	gene:Solyc11g073265.1:s:54339722-54339947	gene:Solyc11g073265.1_1_CE_1	True	True	54339722-54339947	C2	54337523-54338798	C1_C2	54338798-54339722	54	False	False	False	0.104	0.125	0.013	0.634	0.13
gene:Solyc11g073265.1_1	gene:Solyc11g073265.1	Solyc11g073265.1	SL4.0ch11	-	gene:Solyc11g073265.1:s:54339722-54339947	gene:Solyc11g073265.1_1_CE_1	True	True	54339722-54339947	A	54339581-54339634	C1_A	54339634-54339722	54	False	False	False	0.896	0.875	-0.013	0.634	0.13
gene:Solyc11g073265.1_1	gene:Solyc11g073265.1	Solyc11g073265.1	SL4.0ch11	-	gene:Solyc11g073265.1:t:54337523-54338798	gene:Solyc11g073265.1_1_CE_1	True	True	54337523-54338798	C1	54339722-54339947	C2_C1	54338798-54339722	54	False	False	False	0.045	0.128	0.048	0.718	0.08
gene:Solyc11g073265.1_1	gene:Solyc11g073265.1	Solyc11g073265.1	SL4.0ch11	-	gene:Solyc11g073265.1:t:54337523-54338798	gene:Solyc11g073265.1_1_CE_1	True	False	54337523-54338798	A	54339581-54339634	C2_A	54338798-54339581	54	False	False	False	0.874	0.868	0.005	0.593	0.162
gene:Solyc11g073265.1_1	gene:Solyc11g073265.1	Solyc11g073265.1	SL4.0ch11	-	gene:Solyc11g073265.1:s:54340425-54340631	gene:Solyc11g073265.1_1_CE_2	True	True	54340425-54340631	C2	54337523-54338798	C1_C2	54338798-54340425	222	False	False	False	0.057	0.002	-0.018	0.428	0.257
gene:Solyc11g073265.1_1	gene:Solyc11g073265.1	Solyc11g073265.1	SL4.0ch11	-	gene:Solyc11g073265.1:s:54340425-54340631	gene:Solyc11g073265.1_1_CE_2	True	True	54340425-54340631	A	54339722-54339943	C1_A	54339943-54340425	222	False	False	False	0.184	0.187	-0.005	0.545	0.133
gene:Solyc11g073265.1_1	gene:Solyc11g073265.1	Solyc11g073265.1	SL4.0ch11	-	gene:Solyc11g073265.1:t:54337523-54338798	gene:Solyc11g073265.1_1_CE_2	True	True	54337523-54338798	C1	54340425-54340631	C2_C1	54338798-54340425	222	False	False	False	0.083	0.004	-0.045	0.626	0.115
gene:Solyc11g073265.1_1	gene:Solyc11g073265.1	Solyc11g073265.1	SL4.0ch11	-	gene:Solyc11g073265.1:t:54337523-54338798	gene:Solyc11g073265.1_1_CE_2	True	True	54337523-54338798	A	54339722-54339943	C2_A	54338798-54339722	222	False	False	False	0.045	0.128	0.048	0.718	0.08
gene:Solyc11g073265.1_1	gene:Solyc11g073265.1	Solyc11g073265.1	SL4.0ch11	-	gene:Solyc11g073265.1:s:54340425-54340631	gene:Solyc11g073265.1_1_CE_3	True	True	54340425-54340631	C2	54337523-54338798	C1_C2	54338798-54340425	226	False	False	False	0.057	0.002	-0.018	0.428	0.257
gene:Solyc11g073265.1_1	gene:Solyc11g073265.1	Solyc11g073265.1	SL4.0ch11	-	gene:Solyc11g073265.1:s:54340425-54340631	gene:Solyc11g073265.1_1_CE_3	True	True	54340425-54340631	A	54339722-54339947	C1_A	54339947-54340425	226	False	False	False	0.359	0.346	-0.001	0.551	0.129
gene:Solyc11g073265.1_1	gene:Solyc11g073265.1	Solyc11g073265.1	SL4.0ch11	-	gene:Solyc11g073265.1:t:54337523-54338798	gene:Solyc11g073265.1_1_CE_3	True	True	54337523-54338798	C1	54340425-54340631	C2_C1	54338798-54340425	226	False	False	False	0.083	0.004	-0.045	0.626	0.115
gene:Solyc11g073265.1_1	gene:Solyc11g073265.1	Solyc11g073265.1	SL4.0ch11	-	gene:Solyc11g073265.1:t:54337523-54338798	gene:Solyc11g073265.1_1_CE_3	True	True	54337523-54338798	A	54339722-54339947	C2_A	54338798-54339722	226	False	False	False	0.045	0.128	0.048	0.718	0.08
gene:Solyc03g025600.3_1	gene:Solyc03g025600.3	Solyc03g025600.3	SL4.0ch03	+	gene:Solyc03g025600.3:s:2977692-2977821	gene:Solyc03g025600.3_1_CE_1	True	True	2977692-2977821	C2	2980309-2980395	C1_C2	2977821-2980309	80	False	False	False	0.076	0.046	-0.023	0.568	0.222
gene:Solyc03g025600.3_1	gene:Solyc03g025600.3	Solyc03g025600.3	SL4.0ch03	+	gene:Solyc03g025600.3:s:2977692-2977821	gene:Solyc03g025600.3_1_CE_1	True	False	2977692-2977821	A	2979010-2979089	C1_A	2977821-2979010	80	False	False	False	0.924	0.954	0.023	0.568	0.222
gene:Solyc03g025600.3_1	gene:Solyc03g025600.3	Solyc03g025600.3	SL4.0ch03	+	gene:Solyc03g025600.3:t:2980309-2980395	gene:Solyc03g025600.3_1_CE_1	True	True	2980309-2980395	C1	2977692-2977821	C2_C1	2977821-2980309	80	False	False	False	0.077	0.045	-0.021	0.514	0.194
gene:Solyc03g025600.3_1	gene:Solyc03g025600.3	Solyc03g025600.3	SL4.0ch03	+	gene:Solyc03g025600.3:t:2980309-2980395	gene:Solyc03g025600.3_1_CE_1	True	False	2980309-2980395	A	2979010-2979089	C2_A	2979089-2980309	80	False	False	False	0.8	0.836	0.019	0.494	0.198
gene:Solyc03g025690.4_1	gene:Solyc03g025690.4	Solyc03g025690.4	SL4.0ch03	-	gene:Solyc03g025690.4:s:3100118-3100264	gene:Solyc03g025690.4_1_CE_1	False	True	3100118-3100264	C2	3099537-3099795	C1_C2	3099795-3100118	149	False	False	False	0.009	0.042	0.011	0.385	0.433
gene:Solyc03g025690.4_1	gene:Solyc03g025690.4	Solyc03g025690.4	SL4.0ch03	-	gene:Solyc03g025690.4:s:3100118-3100264	gene:Solyc03g025690.4_1_CE_1	False	False	3100118-3100264	A	3099875-3100023	C1_A	3100023-3100118	149	False	False	False	0.991	0.958	-0.011	0.385	0.433
gene:Solyc03g025690.4_1	gene:Solyc03g025690.4	Solyc03g025690.4	SL4.0ch03	-	gene:Solyc03g025690.4:t:3099537-3099795	gene:Solyc03g025690.4_1_CE_1	False	True	3099537-3099795	C1	3100118-3100264	C2_C1	3099795-3100118	149	False	False	False	0.006	0.043	0.012	0.394	0.42
gene:Solyc03g025690.4_1	gene:Solyc03g025690.4	Solyc03g025690.4	SL4.0ch03	-	gene:Solyc03g025690.4:t:3099537-3099795	gene:Solyc03g025690.4_1_CE_1	False	False	3099537-3099795	A	3099875-3100023	C2_A	3099795-3099875	149	False	False	False	0.994	0.957	-0.012	0.394	0.42
gene:Solyc01g058010.3_2	gene:Solyc01g058010.3	Solyc01g058010.3	SL4.0ch01	+	gene:Solyc01g058010.3:s:58188735-58188900	gene:Solyc01g058010.3_2_CE_1	True	True	58188735-58188900	C2	58190578-58190958	C1_C2	58188900-58190578	445	False	False	False	0.057	0.02	-0.015	0.44	0.284
gene:Solyc01g058010.3_2	gene:Solyc01g058010.3	Solyc01g058010.3	SL4.0ch01	+	gene:Solyc01g058010.3:s:58188735-58188900	gene:Solyc01g058010.3_2_CE_1	True	True	58188735-58188900	A	58189005-58189449	C1_A	58188900-58189005	445	False	False	False	0.15	0.138	-0.004	0.437	0.268
gene:Solyc01g058010.3_2	gene:Solyc01g058010.3	Solyc01g058010.3	SL4.0ch01	+	gene:Solyc01g058010.3:t:58190578-58190958	gene:Solyc01g058010.3_2_CE_1	True	True	58190578-58190958	C1	58188735-58188900	C2_C1	58188900-58190578	445	False	False	False	0.059	0.023	-0.016	0.468	0.253
gene:Solyc01g058010.3_2	gene:Solyc01g058010.3	Solyc01g058010.3	SL4.0ch01	+	gene:Solyc01g058010.3:t:58190578-58190958	gene:Solyc01g058010.3_2_CE_1	True	False	58190578-58190958	A	58189005-58189449	C2_A	58189449-58190578	445	False	False	False	0.895	0.943	0.029	0.568	0.143
gene:Solyc01g058010.3_2	gene:Solyc01g058010.3	Solyc01g058010.3	SL4.0ch01	+	gene:Solyc01g058010.3:s:58188735-58188900	gene:Solyc01g058010.3_2_CE_2	True	True	58188735-58188900	C2	58190578-58190958	C1_C2	58188900-58190578	212	False	False	False	0.057	0.02	-0.015	0.44	0.284
gene:Solyc01g058010.3_2	gene:Solyc01g058010.3	Solyc01g058010.3	SL4.0ch01	+	gene:Solyc01g058010.3:s:58188735-58188900	gene:Solyc01g058010.3_2_CE_2	True	False	58188735-58188900	A	58189238-58189449	C1_A	58188900-58189238	212	False	False	False	0.618	0.708	0.07	0.774	0.038
gene:Solyc01g058010.3_2	gene:Solyc01g058010.3	Solyc01g058010.3	SL4.0ch01	+	gene:Solyc01g058010.3:t:58190578-58190958	gene:Solyc01g058010.3_2_CE_2	True	True	58190578-58190958	C1	58188735-58188900	C2_C1	58188900-58190578	212	False	False	False	0.059	0.023	-0.016	0.468	0.253
gene:Solyc01g058010.3_2	gene:Solyc01g058010.3	Solyc01g058010.3	SL4.0ch01	+	gene:Solyc01g058010.3:t:58190578-58190958	gene:Solyc01g058010.3_2_CE_2	True	False	58190578-58190958	A	58189238-58189449	C2_A	58189449-58190578	212	False	False	False	0.895	0.943	0.029	0.568	0.143
gene:Solyc04g014560.4_1	gene:Solyc04g014560.4	Solyc04g014560.4	SL4.0ch04	+	gene:Solyc04g014560.4:s:4849998-4850078	gene:Solyc04g014560.4_1_CE_1	True	False	4849998-4850078	C2	4851324-4851400	C1_C2	4850078-4851324	53	False	False	False	0.897	0.879	-0.009	0.385	0.35
gene:Solyc04g014560.4_1	gene:Solyc04g014560.4	Solyc04g014560.4	SL4.0ch04	+	gene:Solyc04g014560.4:s:4849998-4850078	gene:Solyc04g014560.4_1_CE_1	True	True	4849998-4850078	A	4851033-4851085	C1_A	4850078-4851033	53	False	False	False	0.031	0.049	0.011	0.399	0.338
gene:Solyc04g014560.4_1	gene:Solyc04g014560.4	Solyc04g014560.4	SL4.0ch04	+	gene:Solyc04g014560.4:t:4851324-4851400	gene:Solyc04g014560.4_1_CE_1	True	False	4851324-4851400	C1	4849998-4850078	C2_C1	4850078-4851324	53	False	False	False	0.894	0.88	-0.006	0.358	0.397
gene:Solyc04g014560.4_1	gene:Solyc04g014560.4	Solyc04g014560.4	SL4.0ch04	+	gene:Solyc04g014560.4:t:4851324-4851400	gene:Solyc04g014560.4_1_CE_1	True	True	4851324-4851400	A	4851033-4851085	C2_A	4851085-4851324	53	False	False	False	0.034	0.048	0.006	0.356	0.405
gene:Solyc02g065680.3_1	gene:Solyc02g065680.3	Solyc02g065680.3	SL4.0ch02	+	gene:Solyc02g065680.3:s:34870114-34870242	gene:Solyc02g065680.3_1_CE_1	False	False	34870114-34870242	C2	34871108-34871628	C1_C2	34870242-34871108	61	False	False	False	0.856	0.905	0.034	0.665	0.133
gene:Solyc02g065680.3_1	gene:Solyc02g065680.3	Solyc02g065680.3	SL4.0ch02	+	gene:Solyc02g065680.3:s:34870114-34870242	gene:Solyc02g065680.3_1_CE_1	False	True	34870114-34870242	A	34870403-34870463	C1_A	34870242-34870403	61	False	False	False	0.144	0.095	-0.034	0.665	0.133
gene:Solyc02g065680.3_1	gene:Solyc02g065680.3	Solyc02g065680.3	SL4.0ch02	+	gene:Solyc02g065680.3:t:34871108-34871628	gene:Solyc02g065680.3_1_CE_1	False	False	34871108-34871628	C1	34870114-34870242	C2_C1	34870242-34871108	61	False	False	True	0.726	0.799	0.051	0.755	0.071
gene:Solyc02g065680.3_1	gene:Solyc02g065680.3	Solyc02g065680.3	SL4.0ch02	+	gene:Solyc02g065680.3:t:34871108-34871628	gene:Solyc02g065680.3_1_CE_1	False	True	34871108-34871628	A	34870403-34870463	C2_A	34870463-34871108	61	False	False	True	0.274	0.201	-0.051	0.755	0.071
gene:Solyc05g015710.3_1	gene:Solyc05g015710.3	Solyc05g015710.3	SL4.0ch05	-	gene:Solyc05g015710.3:s:11802676-11803149	gene:Solyc05g015710.3_1_CE_1	True	True	11802676-11803149	C2	11800272-11800792	C1_C2	11800792-11802676	77	False	False	False	0.93	0.935	0	0.368	0.474
gene:Solyc05g015710.3_1	gene:Solyc05g015710.3	Solyc05g015710.3	SL4.0ch05	-	gene:Solyc05g015710.3:s:11802676-11803149	gene:Solyc05g015710.3_1_CE_1	True	False	11802676-11803149	A	11802105-11802181	C1_A	11802181-11802676	77	False	False	False	0.028	0.015	-0.003	0.266	0.667
gene:Solyc05g015710.3_1	gene:Solyc05g015710.3	Solyc05g015710.3	SL4.0ch05	-	gene:Solyc05g015710.3:t:11800272-11800792	gene:Solyc05g015710.3_1_CE_1	True	True	11800272-11800792	C1	11802676-11803149	C2_C1	11800792-11802676	77	False	False	True	0.827	0.869	0.026	0.558	0.157
gene:Solyc05g015710.3_1	gene:Solyc05g015710.3	Solyc05g015710.3	SL4.0ch05	-	gene:Solyc05g015710.3:t:11800272-11800792	gene:Solyc05g015710.3_1_CE_1	True	False	11800272-11800792	A	11802105-11802181	C2_A	11800792-11802105	77	False	False	True	0.123	0.071	-0.036	0.677	0.095
gene:Solyc08g008085.1_1	gene:Solyc08g008085.1	Solyc08g008085.1	SL4.0ch08	-	gene:Solyc08g008085.1:s:2579723-2579979	gene:Solyc08g008085.1_1_CE_1	True	True	2579827-2579979	C2	2574542-2576407	C1_C2	2576407-2579827	440	False	False	False	0.067	0.003	-0.024	0.527	0.238
gene:Solyc08g008085.1_1	gene:Solyc08g008085.1	Solyc08g008085.1	SL4.0ch08	-	gene:Solyc08g008085.1:s:2579723-2579979	gene:Solyc08g008085.1_1_CE_1	True	False	2579827-2579979	A	2576624-2577063	C1_A	2577063-2579827	440	False	False	False	0.857	0.946	0.057	0.738	0.062
gene:Solyc08g008085.1_1	gene:Solyc08g008085.1	Solyc08g008085.1	SL4.0ch08	-	gene:Solyc08g008085.1:t:2574542-2576407	gene:Solyc08g008085.1_1_CE_1	True	True	2574542-2576407	C1	2579827-2579979	C2_C1	2576407-2579827	440	False	False	False	0.037	0.001	-0.006	0.316	0.56
gene:Solyc08g008085.1_1	gene:Solyc08g008085.1	Solyc08g008085.1	SL4.0ch08	-	gene:Solyc08g008085.1:t:2574542-2576407	gene:Solyc08g008085.1_1_CE_1	True	False	2574542-2576407	A	2576624-2577063	C2_A	2576407-2576624	440	False	False	False	0.909	0.94	0.013	0.513	0.267
gene:Solyc08g008085.1_1	gene:Solyc08g008085.1	Solyc08g008085.1	SL4.0ch08	-	gene:Solyc08g008085.1:s:2579723-2579979	gene:Solyc08g008085.1_1_CE_2	True	True	2579827-2579979	C2	2574542-2576407	C1_C2	2576407-2579827	436	False	False	False	0.067	0.003	-0.024	0.527	0.238
gene:Solyc08g008085.1_1	gene:Solyc08g008085.1	Solyc08g008085.1	SL4.0ch08	-	gene:Solyc08g008085.1:s:2579723-2579979	gene:Solyc08g008085.1_1_CE_2	True	False	2579827-2579979	A	2576628-2577063	C1_A	2577063-2579827	436	False	False	False	0.857	0.946	0.057	0.738	0.062
gene:Solyc08g008085.1_1	gene:Solyc08g008085.1	Solyc08g008085.1	SL4.0ch08	-	gene:Solyc08g008085.1:t:2574542-2576407	gene:Solyc08g008085.1_1_CE_2	True	True	2574542-2576407	C1	2579827-2579979	C2_C1	2576407-2579827	436	False	False	False	0.037	0.001	-0.006	0.316	0.56
gene:Solyc08g008085.1_1	gene:Solyc08g008085.1	Solyc08g008085.1	SL4.0ch08	-	gene:Solyc08g008085.1:t:2574542-2576407	gene:Solyc08g008085.1_1_CE_2	True	True	2574542-2576407	A	2576628-2577063	C2_A	2576407-2576628	436	False	False	False	0.051	0.058	0.007	0.481	0.32
gene:Solyc11g006505.1_1	gene:Solyc11g006505.1	Solyc11g006505.1	SL4.0ch11	-	gene:Solyc11g006505.1:s:1218931-1218994	gene:Solyc11g006505.1_1_CE_1	False	True	1218931-1218994	C2	1217873-1217912	C1_C2	1217912-1218931	84	False	False	False	0.061	0.015	-0.027	0.618	0.196
gene:Solyc11g006505.1_1	gene:Solyc11g006505.1	Solyc11g006505.1	SL4.0ch11	-	gene:Solyc11g006505.1:s:1218931-1218994	gene:Solyc11g006505.1_1_CE_1	False	False	1218931-1218994	A	1218598-1218681	C1_A	1218681-1218931	84	False	False	False	0.939	0.985	0.027	0.618	0.196
gene:Solyc11g006505.1_1	gene:Solyc11g006505.1	Solyc11g006505.1	SL4.0ch11	-	gene:Solyc11g006505.1:t:1217873-1217912	gene:Solyc11g006505.1_1_CE_1	False	True	1217873-1217912	C1	1218931-1218994	C2_C1	1217912-1218931	84	False	False	False	0.078	0.023	-0.04	0.745	0.098
gene:Solyc11g006505.1_1	gene:Solyc11g006505.1	Solyc11g006505.1	SL4.0ch11	-	gene:Solyc11g006505.1:t:1217873-1217912	gene:Solyc11g006505.1_1_CE_1	False	False	1217873-1217912	A	1218598-1218681	C2_A	1217912-1218598	84	False	False	False	0.922	0.977	0.04	0.745	0.098
gene:Solyc04g014710.3_1	gene:Solyc04g014710.3	Solyc04g014710.3	SL4.0ch04	-	gene:Solyc04g014710.3:s:5004586-5005051	gene:Solyc04g014710.3_1_CE_1	False	True	5004586-5005051	C2	5000168-5000526	C1_C2	5000526-5004586	159	False	False	False	0.069	0.065	0	0.3	0.516
gene:Solyc04g014710.3_1	gene:Solyc04g014710.3	Solyc04g014710.3	SL4.0ch04	-	gene:Solyc04g014710.3:s:5004586-5005051	gene:Solyc04g014710.3_1_CE_1	False	False	5004586-5005051	A	5000823-5000981	C1_A	5000981-5004586	159	False	False	False	0.908	0.914	0.003	0.337	0.439
gene:Solyc04g014710.3_1	gene:Solyc04g014710.3	Solyc04g014710.3	SL4.0ch04	-	gene:Solyc04g014710.3:t:5000168-5000526	gene:Solyc04g014710.3_1_CE_1	False	True	5000168-5000526	C1	5004586-5005051	C2_C1	5000526-5004586	159	False	False	False	0.067	0.056	-0.006	0.424	0.393
gene:Solyc04g014710.3_1	gene:Solyc04g014710.3	Solyc04g014710.3	SL4.0ch04	-	gene:Solyc04g014710.3:t:5000168-5000526	gene:Solyc04g014710.3_1_CE_1	False	False	5000168-5000526	A	5000823-5000981	C2_A	5000526-5000823	159	False	False	False	0.933	0.944	0.006	0.424	0.393
gene:Solyc12g036300.3_2	gene:Solyc12g036300.3	Solyc12g036300.3	SL4.0ch12	+	gene:Solyc12g036300.3:s:44854147-44854206	gene:Solyc12g036300.3_2_CE_1	True	False	44854147-44854206	C2	44860377-44860855	C1_C2	44854206-44860377	41	False	False	False	0.846	0.894	0.023	0.607	0.146
gene:Solyc12g036300.3_2	gene:Solyc12g036300.3	Solyc12g036300.3	SL4.0ch12	+	gene:Solyc12g036300.3:s:44854147-44854206	gene:Solyc12g036300.3_2_CE_1	True	True	44854147-44854206	A	44856015-44856055	C1_A	44854206-44856015	41	False	False	False	0.061	0.034	-0.013	0.487	0.276
gene:Solyc12g036300.3_2	gene:Solyc12g036300.3	Solyc12g036300.3	SL4.0ch12	+	gene:Solyc12g036300.3:t:44860377-44860855	gene:Solyc12g036300.3_2_CE_1	True	False	44860377-44860855	C1	44854147-44854206	C2_C1	44854206-44860377	41	False	False	False	0.814	0.914	0.064	0.748	0.054
gene:Solyc12g036300.3_2	gene:Solyc12g036300.3	Solyc12g036300.3	SL4.0ch12	+	gene:Solyc12g036300.3:t:44860377-44860855	gene:Solyc12g036300.3_2_CE_1	True	True	44860377-44860855	A	44856015-44856055	C2_A	44856055-44860377	41	False	False	False	0.103	0.018	-0.054	0.738	0.071
gene:Solyc02g066803.1_1	gene:Solyc02g066803.1	Solyc02g066803.1	SL4.0ch02	-	gene:Solyc02g066803.1:s:34984285-34984484	gene:Solyc02g066803.1_1_CE_1	False	True	34984285-34984484	C2	34982951-34983016	C1_C2	34983016-34984285	85	False	False	False	0.68	0.712	0.005	0.68	0.068
gene:Solyc02g066803.1_1	gene:Solyc02g066803.1	Solyc02g066803.1	SL4.0ch02	-	gene:Solyc02g066803.1:s:34984285-34984484	gene:Solyc02g066803.1_1_CE_1	False	True	34984285-34984484	A	34983924-34984008	C1_A	34984008-34984285	85	False	False	False	0.307	0.281	-0.002	0.679	0.068
gene:Solyc02g066803.1_1	gene:Solyc02g066803.1	Solyc02g066803.1	SL4.0ch02	-	gene:Solyc02g066803.1:t:34982951-34983016	gene:Solyc02g066803.1_1_CE_1	False	True	34982951-34983016	C1	34984285-34984484	C2_C1	34983016-34984285	85	False	False	False	0.593	0.613	0.009	0.668	0.081
gene:Solyc02g066803.1_1	gene:Solyc02g066803.1	Solyc02g066803.1	SL4.0ch02	-	gene:Solyc02g066803.1:t:34982951-34983016	gene:Solyc02g066803.1_1_CE_1	False	True	34982951-34983016	A	34983924-34984008	C2_A	34983016-34983924	85	False	False	False	0.407	0.387	-0.009	0.668	0.081
gene:Solyc12g036410.3_1	gene:Solyc12g036410.3	Solyc12g036410.3	SL4.0ch12	+	gene:Solyc12g036410.3:s:45287957-45288082	gene:Solyc12g036410.3_1_CE_1	True	True	45287957-45288082	C2	45296839-45297161	C1_C2	45288082-45296839	258	False	False	False	0.246	0.308	0.036	0.665	0.091
gene:Solyc12g036410.3_1	gene:Solyc12g036410.3	Solyc12g036410.3	SL4.0ch12	+	gene:Solyc12g036410.3:s:45287957-45288082	gene:Solyc12g036410.3_1_CE_1	True	True	45287957-45288082	A	45292577-45292834	C1_A	45288082-45292577	258	False	False	False	0.749	0.69	-0.035	0.661	0.093
gene:Solyc12g036410.3_1	gene:Solyc12g036410.3	Solyc12g036410.3	SL4.0ch12	+	gene:Solyc12g036410.3:t:45296839-45297161	gene:Solyc12g036410.3_1_CE_1	True	True	45296839-45297161	C1	45287957-45288082	C2_C1	45288082-45296839	258	False	False	False	0.149	0.259	0.09	0.856	0.024
gene:Solyc12g036410.3_1	gene:Solyc12g036410.3	Solyc12g036410.3	SL4.0ch12	+	gene:Solyc12g036410.3:t:45296839-45297161	gene:Solyc12g036410.3_1_CE_1	True	False	45296839-45297161	A	45292577-45292834	C2_A	45292834-45296839	258	False	False	False	0.851	0.741	-0.09	0.856	0.024
gene:Solyc02g066830.4_2	gene:Solyc02g066830.4	Solyc02g066830.4	SL4.0ch02	+	gene:Solyc02g066830.4:s:35002557-35002982	gene:Solyc02g066830.4_2_CE_1	False	True	35002557-35002982	C2	35003461-35003526	C1_C2	35002982-35003461	122	False	False	False	0.289	0.264	-0.03	0.652	0.095
gene:Solyc02g066830.4_2	gene:Solyc02g066830.4	Solyc02g066830.4	SL4.0ch02	+	gene:Solyc02g066830.4:s:35002557-35002982	gene:Solyc02g066830.4_2_CE_1	False	False	35002557-35002982	A	35003258-35003379	C1_A	35002982-35003258	122	False	False	False	0.711	0.736	0.03	0.652	0.095
gene:Solyc02g066830.4_2	gene:Solyc02g066830.4	Solyc02g066830.4	SL4.0ch02	+	gene:Solyc02g066830.4:t:35003461-35003526	gene:Solyc02g066830.4_2_CE_1	False	True	35003461-35003526	C1	35002557-35002982	C2_C1	35002982-35003461	122	False	False	False	0.329	0.209	-0.066	0.746	0.05
gene:Solyc02g066830.4_2	gene:Solyc02g066830.4	Solyc02g066830.4	SL4.0ch02	+	gene:Solyc02g066830.4:t:35003461-35003526	gene:Solyc02g066830.4_2_CE_1	False	False	35003461-35003526	A	35003258-35003379	C2_A	35003379-35003461	122	False	False	False	0.671	0.791	0.066	0.746	0.05
gene:Solyc03g025930.4_1	gene:Solyc03g025930.4	Solyc03g025930.4	SL4.0ch03	+	gene:Solyc03g025930.4:s:3334214-3334602	gene:Solyc03g025930.4_1_CE_1	True	False	3334214-3334602	C2	3340105-3340524	C1_C2	3334602-3340105	158	False	False	False	0.457	0.658	0.149	0.847	0.009
gene:Solyc03g025930.4_1	gene:Solyc03g025930.4	Solyc03g025930.4	SL4.0ch03	+	gene:Solyc03g025930.4:s:3334214-3334602	gene:Solyc03g025930.4_1_CE_1	True	True	3334214-3334602	A	3338119-3338276	C1_A	3334602-3338119	158	False	False	False	0.31	0.173	-0.088	0.764	0.028
gene:Solyc03g025930.4_1	gene:Solyc03g025930.4	Solyc03g025930.4	SL4.0ch03	+	gene:Solyc03g025930.4:t:3340105-3340524	gene:Solyc03g025930.4_1_CE_1	True	False	3340105-3340524	C1	3334214-3334602	C2_C1	3334602-3340105	158	False	False	False	0.579	0.65	0.046	0.629	0.065
gene:Solyc03g025930.4_1	gene:Solyc03g025930.4	Solyc03g025930.4	SL4.0ch03	+	gene:Solyc03g025930.4:t:3340105-3340524	gene:Solyc03g025930.4_1_CE_1	True	True	3340105-3340524	A	3338119-3338276	C2_A	3338276-3340105	158	False	False	False	0.37	0.309	-0.036	0.605	0.081
gene:Solyc03g025930.4_1	gene:Solyc03g025930.4	Solyc03g025930.4	SL4.0ch03	+	gene:Solyc03g025930.4:s:3334214-3334602	gene:Solyc03g025930.4_1_CE_2	True	False	3334214-3334602	C2	3340105-3340524	C1_C2	3334602-3340105	100	False	False	False	0.457	0.658	0.149	0.847	0.009
gene:Solyc03g025930.4_1	gene:Solyc03g025930.4	Solyc03g025930.4	SL4.0ch03	+	gene:Solyc03g025930.4:s:3334214-3334602	gene:Solyc03g025930.4_1_CE_2	True	True	3334214-3334602	A	3338177-3338276	C1_A	3334602-3338177	100	False	False	False	0.189	0.134	-0.044	0.642	0.067
gene:Solyc03g025930.4_1	gene:Solyc03g025930.4	Solyc03g025930.4	SL4.0ch03	+	gene:Solyc03g025930.4:t:3340105-3340524	gene:Solyc03g025930.4_1_CE_2	True	False	3340105-3340524	C1	3334214-3334602	C2_C1	3334602-3340105	100	False	False	False	0.579	0.65	0.046	0.629	0.065
gene:Solyc03g025930.4_1	gene:Solyc03g025930.4	Solyc03g025930.4	SL4.0ch03	+	gene:Solyc03g025930.4:t:3340105-3340524	gene:Solyc03g025930.4_1_CE_2	True	True	3340105-3340524	A	3338177-3338276	C2_A	3338276-3340105	100	False	False	False	0.37	0.309	-0.036	0.605	0.081
gene:Solyc03g025940.3_1	gene:Solyc03g025940.3	Solyc03g025940.3	SL4.0ch03	+	gene:Solyc03g025940.3:s:3356256-3356376	gene:Solyc03g025940.3_1_CE_1	True	False	3356256-3356376	C2	3358677-3358808	C1_C2	3356376-3358677	48	False	False	False	0.812	0.869	0.043	0.611	0.082
gene:Solyc03g025940.3_1	gene:Solyc03g025940.3	Solyc03g025940.3	SL4.0ch03	+	gene:Solyc03g025940.3:s:3356256-3356376	gene:Solyc03g025940.3_1_CE_1	True	True	3356256-3356376	A	3357661-3357708	C1_A	3356376-3357661	48	False	False	False	0.075	0.018	-0.033	0.542	0.137
gene:Solyc03g025940.3_1	gene:Solyc03g025940.3	Solyc03g025940.3	SL4.0ch03	+	gene:Solyc03g025940.3:t:3358677-3358808	gene:Solyc03g025940.3_1_CE_1	True	False	3358677-3358808	C1	3356256-3356376	C2_C1	3356376-3358677	48	False	False	False	0.761	0.841	0.043	0.621	0.08
gene:Solyc03g025940.3_1	gene:Solyc03g025940.3	Solyc03g025940.3	SL4.0ch03	+	gene:Solyc03g025940.3:t:3358677-3358808	gene:Solyc03g025940.3_1_CE_1	True	True	3358677-3358808	A	3357661-3357708	C2_A	3357708-3358677	48	False	False	False	0.114	0.05	-0.035	0.585	0.112
gene:Solyc06g072370.3_1	gene:Solyc06g072370.3	Solyc06g072370.3	SL4.0ch06	-	gene:Solyc06g072370.3:s:42310771-42310871	gene:Solyc06g072370.3_1_CE_1	False	False	42310771-42310871	C2	42309906-42310235	C1_C2	42310235-42310771	45	False	False	False	0.889	0.833	-0.032	0.655	0.111
gene:Solyc06g072370.3_1	gene:Solyc06g072370.3	Solyc06g072370.3	SL4.0ch06	-	gene:Solyc06g072370.3:s:42310771-42310871	gene:Solyc06g072370.3_1_CE_1	False	True	42310771-42310871	A	42310321-42310365	C1_A	42310365-42310771	45	False	False	False	0.111	0.167	0.032	0.655	0.111
gene:Solyc06g072370.3_1	gene:Solyc06g072370.3	Solyc06g072370.3	SL4.0ch06	-	gene:Solyc06g072370.3:t:42309906-42310235	gene:Solyc06g072370.3_1_CE_1	False	False	42309906-42310235	C1	42310771-42310871	C2_C1	42310235-42310771	45	False	False	False	0.882	0.897	0.01	0.581	0.175
gene:Solyc06g072370.3_1	gene:Solyc06g072370.3	Solyc06g072370.3	SL4.0ch06	-	gene:Solyc06g072370.3:t:42309906-42310235	gene:Solyc06g072370.3_1_CE_1	False	True	42309906-42310235	A	42310321-42310365	C2_A	42310235-42310321	45	False	False	False	0.118	0.103	-0.01	0.581	0.175
gene:Solyc01g058270.3_2	gene:Solyc01g058270.3	Solyc01g058270.3	SL4.0ch01	+	gene:Solyc01g058270.3:s:59110109-59110258	gene:Solyc01g058270.3_2_CE_1	False	True	59110109-59110258	C2	59110681-59110802	C1_C2	59110258-59110681	256	False	False	False	0.093	0.026	-0.05	0.746	0.075
gene:Solyc01g058270.3_2	gene:Solyc01g058270.3	Solyc01g058270.3	SL4.0ch01	+	gene:Solyc01g058270.3:s:59110109-59110258	gene:Solyc01g058270.3_2_CE_1	False	False	59110109-59110258	A	59110349-59110604	C1_A	59110258-59110349	256	False	False	False	0.907	0.974	0.05	0.746	0.075
gene:Solyc01g058270.3_2	gene:Solyc01g058270.3	Solyc01g058270.3	SL4.0ch01	+	gene:Solyc01g058270.3:t:59110681-59110802	gene:Solyc01g058270.3_2_CE_1	False	True	59110681-59110802	C1	59110109-59110258	C2_C1	59110258-59110681	256	False	False	False	0.079	0.013	-0.041	0.702	0.109
gene:Solyc01g058270.3_2	gene:Solyc01g058270.3	Solyc01g058270.3	SL4.0ch01	+	gene:Solyc01g058270.3:t:59110681-59110802	gene:Solyc01g058270.3_2_CE_1	False	False	59110681-59110802	A	59110349-59110604	C2_A	59110604-59110681	256	False	False	False	0.921	0.987	0.041	0.702	0.109
gene:Solyc02g067060.3_3	gene:Solyc02g067060.3	Solyc02g067060.3	SL4.0ch02	-	gene:Solyc02g067060.3:s:35315931-35316521	gene:Solyc02g067060.3_3_CE_1	False	False	35315931-35316521	C2	35315216-35315518	C1_C2	35315518-35315931	109	False	False	False	0.965	0.942	-0.015	0.523	0.272
gene:Solyc02g067060.3_3	gene:Solyc02g067060.3	Solyc02g067060.3	SL4.0ch02	-	gene:Solyc02g067060.3:s:35315931-35316521	gene:Solyc02g067060.3_3_CE_1	False	True	35315931-35316521	A	35315749-35315857	C1_A	35315857-35315931	109	False	False	False	0.035	0.058	0.015	0.523	0.272
gene:Solyc02g067060.3_3	gene:Solyc02g067060.3	Solyc02g067060.3	SL4.0ch02	-	gene:Solyc02g067060.3:t:35315216-35315518	gene:Solyc02g067060.3_3_CE_1	False	False	35315216-35315518	C1	35315931-35316521	C2_C1	35315518-35315931	109	False	False	False	0.964	0.959	0	0.373	0.464
gene:Solyc02g067060.3_3	gene:Solyc02g067060.3	Solyc02g067060.3	SL4.0ch02	-	gene:Solyc02g067060.3:t:35315216-35315518	gene:Solyc02g067060.3_3_CE_1	False	True	35315216-35315518	A	35315749-35315857	C2_A	35315518-35315749	109	False	False	False	0.036	0.041	0	0.373	0.464
gene:Solyc02g067060.3_4	gene:Solyc02g067060.3	Solyc02g067060.3	SL4.0ch02	-	gene:Solyc02g067060.3:s:35315216-35315518	gene:Solyc02g067060.3_4_CE_1	False	False	35315216-35315518	C2	35313646-35314575	C1_C2	35314575-35315216	75	False	False	False	0.915	0.919	0	0.47	0.313
gene:Solyc02g067060.3_4	gene:Solyc02g067060.3	Solyc02g067060.3	SL4.0ch02	-	gene:Solyc02g067060.3:s:35315216-35315518	gene:Solyc02g067060.3_4_CE_1	False	True	35315216-35315518	A	35314841-35314915	C1_A	35314915-35315216	75	False	False	False	0.085	0.081	0	0.47	0.313
gene:Solyc02g067060.3_4	gene:Solyc02g067060.3	Solyc02g067060.3	SL4.0ch02	-	gene:Solyc02g067060.3:t:35313646-35314575	gene:Solyc02g067060.3_4_CE_1	False	False	35313646-35314575	C1	35315216-35315518	C2_C1	35314575-35315216	75	False	False	False	0.894	0.92	0.018	0.533	0.239
gene:Solyc02g067060.3_4	gene:Solyc02g067060.3	Solyc02g067060.3	SL4.0ch02	-	gene:Solyc02g067060.3:t:35313646-35314575	gene:Solyc02g067060.3_4_CE_1	False	True	35313646-35314575	A	35314841-35314915	C2_A	35314575-35314841	75	False	False	False	0.106	0.08	-0.018	0.533	0.239
gene:Solyc03g026240.4_1	gene:Solyc03g026240.4	Solyc03g026240.4	SL4.0ch03	-	gene:Solyc03g026240.4:s:3665948-3666088	gene:Solyc03g026240.4_1_CE_1	True	False	3665948-3666088	C2	3664411-3664523	C1_C2	3664523-3665948	306	False	False	False	0.48	0.463	-0.02	0.528	0.161
gene:Solyc03g026240.4_1	gene:Solyc03g026240.4	Solyc03g026240.4	SL4.0ch03	-	gene:Solyc03g026240.4:s:3665948-3666088	gene:Solyc03g026240.4_1_CE_1	True	True	3665948-3666088	A	3664752-3665057	C1_A	3665057-3665948	306	False	False	False	0.22	0.309	0.061	0.77	0.044
gene:Solyc03g026240.4_1	gene:Solyc03g026240.4	Solyc03g026240.4	SL4.0ch03	-	gene:Solyc03g026240.4:t:3664411-3664523	gene:Solyc03g026240.4_1_CE_1	True	False	3664411-3664523	C1	3665948-3666088	C2_C1	3664523-3665948	306	False	False	False	0.479	0.498	0.01	0.503	0.186
gene:Solyc03g026240.4_1	gene:Solyc03g026240.4	Solyc03g026240.4	SL4.0ch03	-	gene:Solyc03g026240.4:t:3664411-3664523	gene:Solyc03g026240.4_1_CE_1	True	True	3664411-3664523	A	3664752-3665057	C2_A	3664523-3664752	306	False	False	False	0.282	0.288	-0.001	0.438	0.265
gene:Solyc08g008630.4_2	gene:Solyc08g008630.4	Solyc08g008630.4	SL4.0ch08	+	gene:Solyc08g008630.4:s:3024669-3024730	gene:Solyc08g008630.4_2_CE_1	False	True	3024669-3024730	C2	3025016-3025111	C1_C2	3024730-3025016	107	False	False	False	0.05	0.036	-0.01	0.472	0.329
gene:Solyc08g008630.4_2	gene:Solyc08g008630.4	Solyc08g008630.4	SL4.0ch08	+	gene:Solyc08g008630.4:s:3024669-3024730	gene:Solyc08g008630.4_2_CE_1	False	False	3024669-3024730	A	3024823-3024929	C1_A	3024730-3024823	107	False	False	False	0.95	0.964	0.01	0.472	0.329
gene:Solyc08g008630.4_2	gene:Solyc08g008630.4	Solyc08g008630.4	SL4.0ch08	+	gene:Solyc08g008630.4:t:3025016-3025111	gene:Solyc08g008630.4_2_CE_1	False	True	3025016-3025111	C1	3024669-3024730	C2_C1	3024730-3025016	107	False	False	False	0.031	0.023	-0.003	0.286	0.623
gene:Solyc08g008630.4_2	gene:Solyc08g008630.4	Solyc08g008630.4	SL4.0ch08	+	gene:Solyc08g008630.4:t:3025016-3025111	gene:Solyc08g008630.4_2_CE_1	False	False	3025016-3025111	A	3024823-3024929	C2_A	3024929-3025016	107	False	False	False	0.969	0.977	0.003	0.286	0.623
gene:Solyc09g061380.3_2	gene:Solyc09g061380.3	Solyc09g061380.3	SL4.0ch09	-	gene:Solyc09g061380.3:s:55060058-55060156	gene:Solyc09g061380.3_2_CE_1	False	False	55060058-55060156	C2	55058504-55058657	C1_C2	55058657-55060058	253	False	False	True	0.981	0.953	-0.009	0.413	0.391
gene:Solyc09g061380.3_2	gene:Solyc09g061380.3	Solyc09g061380.3	SL4.0ch09	-	gene:Solyc09g061380.3:s:55060058-55060156	gene:Solyc09g061380.3_2_CE_1	False	True	55060058-55060156	A	55059132-55059384	C1_A	55059384-55060058	253	False	False	True	0.019	0.047	0.009	0.413	0.391
gene:Solyc09g061380.3_2	gene:Solyc09g061380.3	Solyc09g061380.3	SL4.0ch09	-	gene:Solyc09g061380.3:t:55058504-55058657	gene:Solyc09g061380.3_2_CE_1	False	False	55058504-55058657	C1	55060058-55060156	C2_C1	55058657-55060058	253	False	False	False	0.948	0.906	-0.026	0.625	0.147
gene:Solyc09g061380.3_2	gene:Solyc09g061380.3	Solyc09g061380.3	SL4.0ch09	-	gene:Solyc09g061380.3:t:55058504-55058657	gene:Solyc09g061380.3_2_CE_1	False	True	55058504-55058657	A	55059132-55059384	C2_A	55058657-55059132	253	False	False	False	0.052	0.094	0.026	0.625	0.147
gene:Solyc02g067120.4_1	gene:Solyc02g067120.4	Solyc02g067120.4	SL4.0ch02	-	gene:Solyc02g067120.4:s:35364589-35364675	gene:Solyc02g067120.4_1_CE_1	True	False	35364589-35364675	C2	35363191-35363340	C1_C2	35363340-35364589	339	False	False	False	0.568	0.592	0.006	0.458	0.236
gene:Solyc02g067120.4_1	gene:Solyc02g067120.4	Solyc02g067120.4	SL4.0ch02	-	gene:Solyc02g067120.4:s:35364589-35364675	gene:Solyc02g067120.4_1_CE_1	True	True	35364589-35364675	A	35363645-35363983	C1_A	35363983-35364589	339	False	False	False	0.137	0.162	0.014	0.486	0.214
gene:Solyc02g067120.4_1	gene:Solyc02g067120.4	Solyc02g067120.4	SL4.0ch02	-	gene:Solyc02g067120.4:t:35363191-35363344	gene:Solyc02g067120.4_1_CE_1	True	False	35363191-35363340	C1	35364589-35364675	C2_C1	35363340-35364589	339	False	False	False	0.58	0.611	0.009	0.504	0.187
gene:Solyc02g067120.4_1	gene:Solyc02g067120.4	Solyc02g067120.4	SL4.0ch02	-	gene:Solyc02g067120.4:t:35363191-35363344	gene:Solyc02g067120.4_1_CE_1	True	True	35363191-35363340	A	35363645-35363983	C2_A	35363340-35363645	339	False	False	False	0.122	0.124	0.002	0.39	0.333
gene:Solyc08g013710.4_2	gene:Solyc08g013710.4	Solyc08g013710.4	SL4.0ch08	-	gene:Solyc08g013710.4:s:3101510-3101552	gene:Solyc08g013710.4_2_CE_1	True	False	3101510-3101552	C2	3098477-3098545	C1_C2	3098545-3101510	76	False	False	False	0.89	0.924	0.015	0.502	0.19
gene:Solyc08g013710.4_2	gene:Solyc08g013710.4	Solyc08g013710.4	SL4.0ch08	-	gene:Solyc08g013710.4:s:3101510-3101552	gene:Solyc08g013710.4_2_CE_1	True	True	3101510-3101552	A	3098917-3098992	C1_A	3098992-3101510	76	False	False	False	0.046	0.027	-0.007	0.361	0.387
gene:Solyc08g013710.4_2	gene:Solyc08g013710.4	Solyc08g013710.4	SL4.0ch08	-	gene:Solyc08g013710.4:t:3098477-3098545	gene:Solyc08g013710.4_2_CE_1	True	False	3098477-3098545	C1	3101510-3101552	C2_C1	3098545-3101510	76	False	False	False	0.893	0.877	-0.011	0.48	0.214
gene:Solyc08g013710.4_2	gene:Solyc08g013710.4	Solyc08g013710.4	SL4.0ch08	-	gene:Solyc08g013710.4:t:3098477-3098545	gene:Solyc08g013710.4_2_CE_1	True	True	3098477-3098545	A	3098917-3098992	C2_A	3098545-3098917	76	False	False	False	0.039	0.076	0.019	0.538	0.179
gene:Solyc09g061420.3_1	gene:Solyc09g061420.3	Solyc09g061420.3	SL4.0ch09	-	gene:Solyc09g061420.3:s:55169679-55169901	gene:Solyc09g061420.3_1_CE_1	True	True	55169679-55169901	C2	55167488-55167682	C1_C2	55167682-55169679	141	False	False	False	0.148	0.158	0.01	0.58	0.182
gene:Solyc09g061420.3_1	gene:Solyc09g061420.3	Solyc09g061420.3	SL4.0ch09	-	gene:Solyc09g061420.3:s:55169679-55169901	gene:Solyc09g061420.3_1_CE_1	True	True	55169679-55169901	A	55167797-55167937	C1_A	55167937-55169679	141	False	False	False	0.063	0.06	-0.005	0.476	0.304
gene:Solyc09g061420.3_1	gene:Solyc09g061420.3	Solyc09g061420.3	SL4.0ch09	-	gene:Solyc09g061420.3:t:55167488-55167682	gene:Solyc09g061420.3_1_CE_1	True	True	55167488-55167682	C1	55169679-55169901	C2_C1	55167682-55169679	141	False	False	False	0.153	0.167	0.009	0.577	0.186
gene:Solyc09g061420.3_1	gene:Solyc09g061420.3	Solyc09g061420.3	SL4.0ch09	-	gene:Solyc09g061420.3:t:55167488-55167682	gene:Solyc09g061420.3_1_CE_1	True	True	55167488-55167682	A	55167797-55167937	C2_A	55167682-55167797	141	False	False	False	0.16	0.184	0.013	0.587	0.174
gene:Solyc09g061420.3_1	gene:Solyc09g061420.3	Solyc09g061420.3	SL4.0ch09	-	gene:Solyc09g061420.3:s:55169679-55169901	gene:Solyc09g061420.3_1_CE_2	True	False	55169718-55169901	C2	55167488-55167682	C1_C2	55167682-55169718	141	False	False	False	0.131	0.104	-0.014	0.572	0.187
gene:Solyc09g061420.3_1	gene:Solyc09g061420.3	Solyc09g061420.3	SL4.0ch09	-	gene:Solyc09g061420.3:s:55169679-55169901	gene:Solyc09g061420.3_1_CE_2	True	True	55169718-55169901	A	55167797-55167937	C1_A	55167937-55169718	141	False	False	False	0.108	0.072	-0.021	0.609	0.149
gene:Solyc09g061420.3_1	gene:Solyc09g061420.3	Solyc09g061420.3	SL4.0ch09	-	gene:Solyc09g061420.3:t:55167488-55167682	gene:Solyc09g061420.3_1_CE_2	True	False	55167488-55167682	C1	55169718-55169901	C2_C1	55167682-55169718	141	False	False	False	0.137	0.107	-0.014	0.566	0.195
gene:Solyc09g061420.3_1	gene:Solyc09g061420.3	Solyc09g061420.3	SL4.0ch09	-	gene:Solyc09g061420.3:t:55167488-55167682	gene:Solyc09g061420.3_1_CE_2	True	True	55167488-55167682	A	55167797-55167937	C2_A	55167682-55167797	141	False	False	False	0.16	0.184	0.013	0.587	0.174
gene:Solyc09g061420.3_1	gene:Solyc09g061420.3	Solyc09g061420.3	SL4.0ch09	-	gene:Solyc09g061420.3:s:55169679-55169901	gene:Solyc09g061420.3_1_CE_3	True	True	55169834-55169901	C2	55167488-55167682	C1_C2	55167682-55169834	141	False	False	False	0.282	0.379	0.057	0.735	0.06
gene:Solyc09g061420.3_1	gene:Solyc09g061420.3	Solyc09g061420.3	SL4.0ch09	-	gene:Solyc09g061420.3:s:55169679-55169901	gene:Solyc09g061420.3_1_CE_3	True	True	55169834-55169901	A	55167797-55167937	C1_A	55167937-55169834	141	False	False	False	0.195	0.195	0.005	0.581	0.181
gene:Solyc09g061420.3_1	gene:Solyc09g061420.3	Solyc09g061420.3	SL4.0ch09	-	gene:Solyc09g061420.3:t:55167488-55167682	gene:Solyc09g061420.3_1_CE_3	True	True	55167488-55167682	C1	55169834-55169901	C2_C1	55167682-55169834	141	False	False	False	0.298	0.387	0.056	0.722	0.063
gene:Solyc09g061420.3_1	gene:Solyc09g061420.3	Solyc09g061420.3	SL4.0ch09	-	gene:Solyc09g061420.3:t:55167488-55167682	gene:Solyc09g061420.3_1_CE_3	True	True	55167488-55167682	A	55167797-55167937	C2_A	55167682-55167797	141	False	False	False	0.16	0.184	0.013	0.587	0.174
gene:Solyc09g061420.3_1	gene:Solyc09g061420.3	Solyc09g061420.3	SL4.0ch09	-	gene:Solyc09g061420.3:s:55169679-55169901	gene:Solyc09g061420.3_1_CE_4	True	True	55169679-55169901	C2	55167488-55167682	C1_C2	55167682-55169679	68	False	False	False	0.148	0.158	0.01	0.58	0.182
gene:Solyc09g061420.3_1	gene:Solyc09g061420.3	Solyc09g061420.3	SL4.0ch09	-	gene:Solyc09g061420.3:s:55169679-55169901	gene:Solyc09g061420.3_1_CE_4	True	True	55169679-55169901	A	55167870-55167937	C1_A	55167937-55169679	68	False	False	False	0.063	0.06	-0.005	0.476	0.304
gene:Solyc09g061420.3_1	gene:Solyc09g061420.3	Solyc09g061420.3	SL4.0ch09	-	gene:Solyc09g061420.3:t:55167488-55167682	gene:Solyc09g061420.3_1_CE_4	True	True	55167488-55167682	C1	55169679-55169901	C2_C1	55167682-55169679	68	False	False	False	0.153	0.167	0.009	0.577	0.186
gene:Solyc09g061420.3_1	gene:Solyc09g061420.3	Solyc09g061420.3	SL4.0ch09	-	gene:Solyc09g061420.3:t:55167488-55167682	gene:Solyc09g061420.3_1_CE_4	True	True	55167488-55167682	A	55167870-55167937	C2_A	55167682-55167870	68	False	False	False	0.119	0.067	-0.033	0.625	0.135
gene:Solyc09g061420.3_1	gene:Solyc09g061420.3	Solyc09g061420.3	SL4.0ch09	-	gene:Solyc09g061420.3:s:55169679-55169901	gene:Solyc09g061420.3_1_CE_5	True	False	55169718-55169901	C2	55167488-55167682	C1_C2	55167682-55169718	68	False	False	False	0.131	0.104	-0.014	0.572	0.187
gene:Solyc09g061420.3_1	gene:Solyc09g061420.3	Solyc09g061420.3	SL4.0ch09	-	gene:Solyc09g061420.3:s:55169679-55169901	gene:Solyc09g061420.3_1_CE_5	True	True	55169718-55169901	A	55167870-55167937	C1_A	55167937-55169718	68	False	False	False	0.108	0.072	-0.021	0.609	0.149
gene:Solyc09g061420.3_1	gene:Solyc09g061420.3	Solyc09g061420.3	SL4.0ch09	-	gene:Solyc09g061420.3:t:55167488-55167682	gene:Solyc09g061420.3_1_CE_5	True	False	55167488-55167682	C1	55169718-55169901	C2_C1	55167682-55169718	68	False	False	False	0.137	0.107	-0.014	0.566	0.195
gene:Solyc09g061420.3_1	gene:Solyc09g061420.3	Solyc09g061420.3	SL4.0ch09	-	gene:Solyc09g061420.3:t:55167488-55167682	gene:Solyc09g061420.3_1_CE_5	True	True	55167488-55167682	A	55167870-55167937	C2_A	55167682-55167870	68	False	False	False	0.119	0.067	-0.033	0.625	0.135
gene:Solyc09g061420.3_1	gene:Solyc09g061420.3	Solyc09g061420.3	SL4.0ch09	-	gene:Solyc09g061420.3:s:55169679-55169901	gene:Solyc09g061420.3_1_CE_6	True	True	55169834-55169901	C2	55167488-55167682	C1_C2	55167682-55169834	68	False	False	False	0.282	0.379	0.057	0.735	0.06
gene:Solyc09g061420.3_1	gene:Solyc09g061420.3	Solyc09g061420.3	SL4.0ch09	-	gene:Solyc09g061420.3:s:55169679-55169901	gene:Solyc09g061420.3_1_CE_6	True	True	55169834-55169901	A	55167870-55167937	C1_A	55167937-55169834	68	False	False	False	0.195	0.195	0.005	0.581	0.181
gene:Solyc09g061420.3_1	gene:Solyc09g061420.3	Solyc09g061420.3	SL4.0ch09	-	gene:Solyc09g061420.3:t:55167488-55167682	gene:Solyc09g061420.3_1_CE_6	True	True	55167488-55167682	C1	55169834-55169901	C2_C1	55167682-55169834	68	False	False	False	0.298	0.387	0.056	0.722	0.063
gene:Solyc09g061420.3_1	gene:Solyc09g061420.3	Solyc09g061420.3	SL4.0ch09	-	gene:Solyc09g061420.3:t:55167488-55167682	gene:Solyc09g061420.3_1_CE_6	True	True	55167488-55167682	A	55167870-55167937	C2_A	55167682-55167870	68	False	False	False	0.119	0.067	-0.033	0.625	0.135
gene:Solyc09g061420.3_1	gene:Solyc09g061420.3	Solyc09g061420.3	SL4.0ch09	-	gene:Solyc09g061420.3:s:55169679-55169901	gene:Solyc09g061420.3_1_CE_7	True	True	55169679-55169901	C2	55167488-55167682	C1_C2	55167682-55169679	53	False	False	False	0.148	0.158	0.01	0.58	0.182
gene:Solyc09g061420.3_1	gene:Solyc09g061420.3	Solyc09g061420.3	SL4.0ch09	-	gene:Solyc09g061420.3:s:55169679-55169901	gene:Solyc09g061420.3_1_CE_7	True	True	55169679-55169901	A	55167885-55167937	C1_A	55167937-55169679	53	False	False	False	0.063	0.06	-0.005	0.476	0.304
gene:Solyc09g061420.3_1	gene:Solyc09g061420.3	Solyc09g061420.3	SL4.0ch09	-	gene:Solyc09g061420.3:t:55167488-55167682	gene:Solyc09g061420.3_1_CE_7	True	True	55167488-55167682	C1	55169679-55169901	C2_C1	55167682-55169679	53	False	False	False	0.153	0.167	0.009	0.577	0.186
gene:Solyc09g061420.3_1	gene:Solyc09g061420.3	Solyc09g061420.3	SL4.0ch09	-	gene:Solyc09g061420.3:t:55167488-55167682	gene:Solyc09g061420.3_1_CE_7	True	True	55167488-55167682	A	55167885-55167937	C2_A	55167682-55167885	53	False	False	False	0.063	0.07	0.004	0.526	0.26
gene:Solyc09g061420.3_1	gene:Solyc09g061420.3	Solyc09g061420.3	SL4.0ch09	-	gene:Solyc09g061420.3:s:55169679-55169901	gene:Solyc09g061420.3_1_CE_8	True	False	55169718-55169901	C2	55167488-55167682	C1_C2	55167682-55169718	53	False	False	False	0.131	0.104	-0.014	0.572	0.187
gene:Solyc09g061420.3_1	gene:Solyc09g061420.3	Solyc09g061420.3	SL4.0ch09	-	gene:Solyc09g061420.3:s:55169679-55169901	gene:Solyc09g061420.3_1_CE_8	True	True	55169718-55169901	A	55167885-55167937	C1_A	55167937-55169718	53	False	False	False	0.108	0.072	-0.021	0.609	0.149
gene:Solyc09g061420.3_1	gene:Solyc09g061420.3	Solyc09g061420.3	SL4.0ch09	-	gene:Solyc09g061420.3:t:55167488-55167682	gene:Solyc09g061420.3_1_CE_8	True	False	55167488-55167682	C1	55169718-55169901	C2_C1	55167682-55169718	53	False	False	False	0.137	0.107	-0.014	0.566	0.195
gene:Solyc09g061420.3_1	gene:Solyc09g061420.3	Solyc09g061420.3	SL4.0ch09	-	gene:Solyc09g061420.3:t:55167488-55167682	gene:Solyc09g061420.3_1_CE_8	True	True	55167488-55167682	A	55167885-55167937	C2_A	55167682-55167885	53	False	False	False	0.063	0.07	0.004	0.526	0.26
gene:Solyc09g061420.3_1	gene:Solyc09g061420.3	Solyc09g061420.3	SL4.0ch09	-	gene:Solyc09g061420.3:s:55169679-55169901	gene:Solyc09g061420.3_1_CE_9	True	True	55169834-55169901	C2	55167488-55167682	C1_C2	55167682-55169834	53	False	False	False	0.282	0.379	0.057	0.735	0.06
gene:Solyc09g061420.3_1	gene:Solyc09g061420.3	Solyc09g061420.3	SL4.0ch09	-	gene:Solyc09g061420.3:s:55169679-55169901	gene:Solyc09g061420.3_1_CE_9	True	True	55169834-55169901	A	55167885-55167937	C1_A	55167937-55169834	53	False	False	False	0.195	0.195	0.005	0.581	0.181
gene:Solyc09g061420.3_1	gene:Solyc09g061420.3	Solyc09g061420.3	SL4.0ch09	-	gene:Solyc09g061420.3:t:55167488-55167682	gene:Solyc09g061420.3_1_CE_9	True	True	55167488-55167682	C1	55169834-55169901	C2_C1	55167682-55169834	53	False	False	False	0.298	0.387	0.056	0.722	0.063
gene:Solyc09g061420.3_1	gene:Solyc09g061420.3	Solyc09g061420.3	SL4.0ch09	-	gene:Solyc09g061420.3:t:55167488-55167682	gene:Solyc09g061420.3_1_CE_9	True	True	55167488-55167682	A	55167885-55167937	C2_A	55167682-55167885	53	False	False	False	0.063	0.07	0.004	0.526	0.26
gene:Solyc09g061420.3_4	gene:Solyc09g061420.3	Solyc09g061420.3	SL4.0ch09	-	gene:Solyc09g061420.3:s:55160944-55161148	gene:Solyc09g061420.3_4_CE_1	True	False	55160944-55161148	C2	55159523-55159776	C1_C2	55159776-55160944	76	False	False	False	0.738	0.697	-0.025	0.554	0.132
gene:Solyc09g061420.3_4	gene:Solyc09g061420.3	Solyc09g061420.3	SL4.0ch09	-	gene:Solyc09g061420.3:s:55160944-55161148	gene:Solyc09g061420.3_4_CE_1	True	True	55160944-55161148	A	55160095-55160170	C1_A	55160170-55160944	76	False	False	False	0.146	0.216	0.042	0.633	0.088
gene:Solyc09g061420.3_4	gene:Solyc09g061420.3	Solyc09g061420.3	SL4.0ch09	-	gene:Solyc09g061420.3:t:55159523-55159776	gene:Solyc09g061420.3_4_CE_1	True	False	55159523-55159776	C1	55160944-55161148	C2_C1	55159776-55160944	76	False	False	False	0.675	0.745	0.036	0.647	0.076
gene:Solyc09g061420.3_4	gene:Solyc09g061420.3	Solyc09g061420.3	SL4.0ch09	-	gene:Solyc09g061420.3:t:55159523-55159776	gene:Solyc09g061420.3_4_CE_1	True	True	55159523-55159776	A	55160095-55160170	C2_A	55159776-55160095	76	False	False	False	0.222	0.166	-0.029	0.595	0.11
gene:Solyc05g016230.3_1	gene:Solyc05g016230.3	Solyc05g016230.3	SL4.0ch05	+	gene:Solyc05g016230.3:s:15218758-15218934	gene:Solyc05g016230.3_1_CE_1	True	True	15218758-15218934	C2	15219568-15219859	C1_C2	15218934-15219568	163	False	False	False	0.593	0.61	0.012	0.649	0.105
gene:Solyc05g016230.3_1	gene:Solyc05g016230.3	Solyc05g016230.3	SL4.0ch05	+	gene:Solyc05g016230.3:s:15218758-15218934	gene:Solyc05g016230.3_1_CE_1	True	False	15218758-15218934	A	15219176-15219338	C1_A	15218934-15219176	163	False	False	False	0.309	0.342	0.019	0.645	0.108
gene:Solyc05g016230.3_1	gene:Solyc05g016230.3	Solyc05g016230.3	SL4.0ch05	+	gene:Solyc05g016230.3:t:15219568-15219859	gene:Solyc05g016230.3_1_CE_1	True	True	15219568-15219859	C1	15218758-15218934	C2_C1	15218934-15219568	163	False	False	False	0.562	0.582	0.01	0.66	0.094
gene:Solyc05g016230.3_1	gene:Solyc05g016230.3	Solyc05g016230.3	SL4.0ch05	+	gene:Solyc05g016230.3:t:15219568-15219859	gene:Solyc05g016230.3_1_CE_1	True	False	15219568-15219859	A	15219176-15219338	C2_A	15219338-15219568	163	False	False	False	0.438	0.418	-0.01	0.66	0.094
gene:Solyc05g016230.3_1	gene:Solyc05g016230.3	Solyc05g016230.3	SL4.0ch05	+	gene:Solyc05g016230.3:s:15218758-15218934	gene:Solyc05g016230.3_1_CE_2	True	True	15218758-15218934	C2	15220057-15220157	C1_C2	15218934-15220057	292	False	False	False	0.094	0.05	-0.034	0.635	0.128
gene:Solyc05g016230.3_1	gene:Solyc05g016230.3	Solyc05g016230.3	SL4.0ch05	+	gene:Solyc05g016230.3:s:15218758-15218934	gene:Solyc05g016230.3_1_CE_2	True	True	15218758-15218934	A	15219568-15219859	C1_A	15218934-15219568	292	False	False	False	0.593	0.61	0.012	0.649	0.105
gene:Solyc05g016230.3_1	gene:Solyc05g016230.3	Solyc05g016230.3	SL4.0ch05	+	gene:Solyc05g016230.3:t:15220057-15220157	gene:Solyc05g016230.3_1_CE_2	True	True	15220057-15220157	C1	15218758-15218934	C2_C1	15218934-15220057	292	False	False	False	0.052	0.025	-0.017	0.476	0.312
gene:Solyc05g016230.3_1	gene:Solyc05g016230.3	Solyc05g016230.3	SL4.0ch05	+	gene:Solyc05g016230.3:t:15220057-15220157	gene:Solyc05g016230.3_1_CE_2	True	False	15220057-15220157	A	15219568-15219859	C2_A	15219859-15220057	292	False	False	False	0.948	0.975	0.017	0.476	0.312
gene:Solyc04g015200.3_1	gene:Solyc04g015200.3	Solyc04g015200.3	SL4.0ch04	-	gene:Solyc04g015200.3:s:5413602-5414311	gene:Solyc04g015200.3_1_CE_1	False	True	5413602-5414311	C2	5411149-5411874	C1_C2	5411874-5413602	334	False	False	False	0.075	0.155	0.053	0.739	0.068
gene:Solyc04g015200.3_1	gene:Solyc04g015200.3	Solyc04g015200.3	SL4.0ch04	-	gene:Solyc04g015200.3:s:5413602-5414311	gene:Solyc04g015200.3_1_CE_1	False	False	5413602-5414311	A	5412191-5412524	C1_A	5412524-5413602	334	False	False	False	0.925	0.845	-0.053	0.739	0.068
gene:Solyc04g015200.3_1	gene:Solyc04g015200.3	Solyc04g015200.3	SL4.0ch04	-	gene:Solyc04g015200.3:t:5411149-5411874	gene:Solyc04g015200.3_1_CE_1	False	True	5411149-5411874	C1	5413602-5414311	C2_C1	5411874-5413602	334	False	False	False	0.053	0.188	0.107	0.899	0.014
gene:Solyc04g015200.3_1	gene:Solyc04g015200.3	Solyc04g015200.3	SL4.0ch04	-	gene:Solyc04g015200.3:t:5411149-5411874	gene:Solyc04g015200.3_1_CE_1	False	False	5411149-5411874	A	5412191-5412524	C2_A	5411874-5412191	334	False	False	False	0.947	0.812	-0.107	0.899	0.014
gene:Solyc11g007090.3_2	gene:Solyc11g007090.3	Solyc11g007090.3	SL4.0ch11	+	gene:Solyc11g007090.3:s:1598253-1598492	gene:Solyc11g007090.3_2_CE_1	True	True	1598253-1598492	C2	1599855-1600036	C1_C2	1598492-1599855	250	False	False	False	0.1	0.064	-0.024	0.586	0.182
gene:Solyc11g007090.3_2	gene:Solyc11g007090.3	Solyc11g007090.3	SL4.0ch11	+	gene:Solyc11g007090.3:s:1598253-1598492	gene:Solyc11g007090.3_2_CE_1	True	True	1598253-1598492	A	1598891-1599140	C1_A	1598492-1598891	250	False	False	False	0.115	0.056	-0.043	0.688	0.1
gene:Solyc11g007090.3_2	gene:Solyc11g007090.3	Solyc11g007090.3	SL4.0ch11	+	gene:Solyc11g007090.3:t:1599855-1600036	gene:Solyc11g007090.3_2_CE_1	True	True	1599855-1600036	C1	1598253-1598492	C2_C1	1598492-1599855	250	False	False	False	0.115	0.068	-0.033	0.639	0.133
gene:Solyc11g007090.3_2	gene:Solyc11g007090.3	Solyc11g007090.3	SL4.0ch11	+	gene:Solyc11g007090.3:t:1599855-1600036	gene:Solyc11g007090.3_2_CE_1	True	False	1599855-1600036	A	1598891-1599140	C2_A	1599140-1599855	250	False	False	False	0.885	0.932	0.033	0.639	0.133
gene:Solyc11g007090.3_2	gene:Solyc11g007090.3	Solyc11g007090.3	SL4.0ch11	+	gene:Solyc11g007090.3:s:1598253-1598492	gene:Solyc11g007090.3_2_CE_2	True	True	1598253-1598492	C2	1599855-1600036	C1_C2	1598492-1599855	133	False	False	False	0.1	0.064	-0.024	0.586	0.182
gene:Solyc11g007090.3_2	gene:Solyc11g007090.3	Solyc11g007090.3	SL4.0ch11	+	gene:Solyc11g007090.3:s:1598253-1598492	gene:Solyc11g007090.3_2_CE_2	True	False	1598253-1598492	A	1599008-1599140	C1_A	1598492-1599008	133	False	False	False	0.784	0.889	0.074	0.799	0.04
gene:Solyc11g007090.3_2	gene:Solyc11g007090.3	Solyc11g007090.3	SL4.0ch11	+	gene:Solyc11g007090.3:t:1599855-1600036	gene:Solyc11g007090.3_2_CE_2	True	True	1599855-1600036	C1	1598253-1598492	C2_C1	1598492-1599855	133	False	False	False	0.115	0.068	-0.033	0.639	0.133
gene:Solyc11g007090.3_2	gene:Solyc11g007090.3	Solyc11g007090.3	SL4.0ch11	+	gene:Solyc11g007090.3:t:1599855-1600036	gene:Solyc11g007090.3_2_CE_2	True	False	1599855-1600036	A	1599008-1599140	C2_A	1599140-1599855	133	False	False	False	0.885	0.932	0.033	0.639	0.133
gene:Solyc05g016260.3_3	gene:Solyc05g016260.3	Solyc05g016260.3	SL4.0ch05	+	gene:Solyc05g016260.3:s:15478861-15478930	gene:Solyc05g016260.3_3_CE_1	True	False	15478861-15478930	C2	15480712-15480946	C1_C2	15478930-15480712	175	False	False	False	0.627	0.659	0.021	0.629	0.073
gene:Solyc05g016260.3_3	gene:Solyc05g016260.3	Solyc05g016260.3	SL4.0ch05	+	gene:Solyc05g016260.3:s:15478861-15478930	gene:Solyc05g016260.3_3_CE_1	True	True	15478861-15478930	A	15480200-15480374	C1_A	15478930-15480200	175	False	False	False	0.095	0.105	0.007	0.498	0.19
gene:Solyc05g016260.3_3	gene:Solyc05g016260.3	Solyc05g016260.3	SL4.0ch05	+	gene:Solyc05g016260.3:t:15480712-15480946	gene:Solyc05g016260.3_3_CE_1	True	False	15480712-15480946	C1	15478861-15478930	C2_C1	15478930-15480712	175	False	False	False	0.717	0.79	0.049	0.662	0.059
gene:Solyc05g016260.3_3	gene:Solyc05g016260.3	Solyc05g016260.3	SL4.0ch05	+	gene:Solyc05g016260.3:t:15480712-15480946	gene:Solyc05g016260.3_3_CE_1	True	True	15480712-15480946	A	15480200-15480374	C2_A	15480374-15480712	175	False	False	False	0.062	0.03	-0.018	0.469	0.215
gene:Solyc11g045030.2_1	gene:Solyc11g045030.2	Solyc11g045030.2	SL4.0ch11	-	gene:Solyc11g045030.2:s:30608370-30608440	gene:Solyc11g045030.2_1_CE_1	False	False	30608370-30608440	C2	30606852-30606957	C1_C2	30606957-30608370	98	False	False	False	0.944	0.939	-0.007	0.526	0.247
gene:Solyc11g045030.2_1	gene:Solyc11g045030.2	Solyc11g045030.2	SL4.0ch11	-	gene:Solyc11g045030.2:s:30608370-30608440	gene:Solyc11g045030.2_1_CE_1	False	True	30608370-30608440	A	30607671-30607768	C1_A	30607768-30608370	98	False	False	False	0.056	0.061	0.007	0.526	0.247
gene:Solyc11g045030.2_1	gene:Solyc11g045030.2	Solyc11g045030.2	SL4.0ch11	-	gene:Solyc11g045030.2:t:30606852-30606957	gene:Solyc11g045030.2_1_CE_1	False	False	30606852-30606957	C1	30608370-30608440	C2_C1	30606957-30608370	98	False	False	False	0.973	0.907	-0.039	0.729	0.1
gene:Solyc11g045030.2_1	gene:Solyc11g045030.2	Solyc11g045030.2	SL4.0ch11	-	gene:Solyc11g045030.2:t:30606852-30606957	gene:Solyc11g045030.2_1_CE_1	False	True	30606852-30606957	A	30607671-30607768	C2_A	30606957-30607671	98	False	False	False	0.027	0.093	0.039	0.729	0.1
gene:Solyc01g086860.3_1	gene:Solyc01g086860.3	Solyc01g086860.3	SL4.0ch01	+	gene:Solyc01g086860.3:s:74029698-74029845	gene:Solyc01g086860.3_1_CE_1	False	False	74029698-74029845	C2	74033479-74033600	C1_C2	74029845-74033479	74	False	False	False	0.845	0.832	-0.006	0.457	0.338
gene:Solyc01g086860.3_1	gene:Solyc01g086860.3	Solyc01g086860.3	SL4.0ch01	+	gene:Solyc01g086860.3:s:74029698-74029845	gene:Solyc01g086860.3_1_CE_1	False	True	74029698-74029845	A	74030571-74030644	C1_A	74029845-74030571	74	False	False	False	0.136	0.157	0.012	0.536	0.262
gene:Solyc01g086860.3_1	gene:Solyc01g086860.3	Solyc01g086860.3	SL4.0ch01	+	gene:Solyc01g086860.3:t:74033479-74033600	gene:Solyc01g086860.3_1_CE_1	False	False	74033479-74033600	C1	74029698-74029845	C2_C1	74029845-74033479	74	False	False	False	0.843	0.809	-0.025	0.577	0.204
gene:Solyc01g086860.3_1	gene:Solyc01g086860.3	Solyc01g086860.3	SL4.0ch01	+	gene:Solyc01g086860.3:t:74033479-74033600	gene:Solyc01g086860.3_1_CE_1	False	True	74033479-74033600	A	74030571-74030644	C2_A	74030644-74033479	74	False	False	False	0.135	0.178	0.033	0.671	0.139
gene:Solyc06g084480.3_2	gene:Solyc06g084480.3	Solyc06g084480.3	SL4.0ch06	+	gene:Solyc06g084480.3:s:47144136-47144243	gene:Solyc06g084480.3_2_CE_1	False	False	47144136-47144243	C2	47147824-47147901	C1_C2	47144243-47147824	72	False	False	False	0.846	0.871	0.012	0.591	0.166
gene:Solyc06g084480.3_2	gene:Solyc06g084480.3	Solyc06g084480.3	SL4.0ch06	+	gene:Solyc06g084480.3:s:47144136-47144243	gene:Solyc06g084480.3_2_CE_1	False	True	47144136-47144243	A	47146154-47146225	C1_A	47144243-47146154	72	False	False	False	0.154	0.129	-0.012	0.591	0.166
gene:Solyc06g084480.3_2	gene:Solyc06g084480.3	Solyc06g084480.3	SL4.0ch06	+	gene:Solyc06g084480.3:t:47147824-47147901	gene:Solyc06g084480.3_2_CE_1	False	False	47147824-47147901	C1	47144136-47144243	C2_C1	47144243-47147824	72	False	False	False	0.887	0.88	-0.001	0.548	0.217
gene:Solyc06g084480.3_2	gene:Solyc06g084480.3	Solyc06g084480.3	SL4.0ch06	+	gene:Solyc06g084480.3:t:47147824-47147901	gene:Solyc06g084480.3_2_CE_1	False	True	47147824-47147901	A	47146154-47146225	C2_A	47146225-47147824	72	False	False	False	0.113	0.12	0.001	0.548	0.217
gene:Solyc05g051780.4_1	gene:Solyc05g051780.4	Solyc05g051780.4	SL4.0ch05	-	gene:Solyc05g051780.4:s:61556411-61556587	gene:Solyc05g051780.4_1_CE_1	False	False	61556411-61556587	C2	61555449-61555795	C1_C2	61555795-61556411	38	False	False	False	0.981	0.945	-0.018	0.495	0.277
gene:Solyc05g051780.4_1	gene:Solyc05g051780.4	Solyc05g051780.4	SL4.0ch05	-	gene:Solyc05g051780.4:s:61556411-61556587	gene:Solyc05g051780.4_1_CE_1	False	True	61556411-61556587	A	61555989-61556026	C1_A	61556026-61556411	38	False	False	False	0.019	0.055	0.018	0.495	0.277
gene:Solyc05g051780.4_1	gene:Solyc05g051780.4	Solyc05g051780.4	SL4.0ch05	-	gene:Solyc05g051780.4:t:61555449-61555795	gene:Solyc05g051780.4_1_CE_1	False	False	61555449-61555795	C1	61556411-61556587	C2_C1	61555795-61556411	38	False	False	False	0.932	0.88	-0.033	0.636	0.133
gene:Solyc05g051780.4_1	gene:Solyc05g051780.4	Solyc05g051780.4	SL4.0ch05	-	gene:Solyc05g051780.4:t:61555449-61555795	gene:Solyc05g051780.4_1_CE_1	False	True	61555449-61555795	A	61555989-61556026	C2_A	61555795-61555989	38	False	False	False	0.068	0.12	0.033	0.636	0.133
gene:Solyc11g044937.1_1	gene:Solyc11g044937.1	Solyc11g044937.1	SL4.0ch11	+	gene:Solyc11g044937.1:s:30768672-30768984	gene:Solyc11g044937.1_1_CE_1	True	True	30768672-30768984	C2	30769899-30769991	C1_C2	30768984-30769899	243	False	False	False	0.241	0.166	-0.045	0.645	0.08
gene:Solyc11g044937.1_1	gene:Solyc11g044937.1	Solyc11g044937.1	SL4.0ch11	+	gene:Solyc11g044937.1:s:30768672-30768984	gene:Solyc11g044937.1_1_CE_1	True	True	30768672-30768984	A	30769261-30769503	C1_A	30768984-30769261	243	False	False	False	0.568	0.612	0.024	0.542	0.141
gene:Solyc11g044937.1_1	gene:Solyc11g044937.1	Solyc11g044937.1	SL4.0ch11	+	gene:Solyc11g044937.1:t:30769899-30769991	gene:Solyc11g044937.1_1_CE_1	True	True	30769899-30769991	C1	30768672-30768984	C2_C1	30768984-30769899	243	False	False	False	0.376	0.283	-0.061	0.746	0.05
gene:Solyc11g044937.1_1	gene:Solyc11g044937.1	Solyc11g044937.1	SL4.0ch11	+	gene:Solyc11g044937.1:t:30769899-30769991	gene:Solyc11g044937.1_1_CE_1	True	True	30769899-30769991	A	30769261-30769503	C2_A	30769503-30769899	243	False	False	False	0.52	0.572	0.027	0.667	0.094
gene:Solyc11g044937.1_1	gene:Solyc11g044937.1	Solyc11g044937.1	SL4.0ch11	+	gene:Solyc11g044937.1:s:30769261-30769503	gene:Solyc11g044937.1_1_CE_2	True	True	30769261-30769503	C2	30769899-30769991	C1_C2	30769503-30769899	213	False	False	False	0.597	0.597	0.002	0.555	0.123
gene:Solyc11g044937.1_1	gene:Solyc11g044937.1	Solyc11g044937.1	SL4.0ch11	+	gene:Solyc11g044937.1:s:30769261-30769503	gene:Solyc11g044937.1_1_CE_2	True	True	30769261-30769503	A	30769601-30769813	C1_A	30769503-30769601	213	False	False	False	0.064	0.036	-0.011	0.429	0.279
gene:Solyc11g044937.1_1	gene:Solyc11g044937.1	Solyc11g044937.1	SL4.0ch11	+	gene:Solyc11g044937.1:t:30769899-30769991	gene:Solyc11g044937.1_1_CE_2	True	True	30769899-30769991	C1	30769261-30769503	C2_C1	30769503-30769899	213	False	False	False	0.52	0.572	0.027	0.667	0.094
gene:Solyc11g044937.1_1	gene:Solyc11g044937.1	Solyc11g044937.1	SL4.0ch11	+	gene:Solyc11g044937.1:t:30769899-30769991	gene:Solyc11g044937.1_1_CE_2	True	False	30769899-30769991	A	30769601-30769813	C2_A	30769813-30769899	213	False	False	False	0.1	0.144	0.029	0.635	0.127
gene:Solyc05g051800.3_1	gene:Solyc05g051800.3	Solyc05g051800.3	SL4.0ch05	+	gene:Solyc05g051800.3:s:61571329-61571477	gene:Solyc05g051800.3_1_CE_1	False	True	61571329-61571477	C2	61572747-61572890	C1_C2	61571477-61572747	86	False	False	False	0.123	0.006	-0.079	0.734	0.043
gene:Solyc05g051800.3_1	gene:Solyc05g051800.3	Solyc05g051800.3	SL4.0ch05	+	gene:Solyc05g051800.3:s:61571329-61571477	gene:Solyc05g051800.3_1_CE_1	False	False	61571329-61571477	A	61572345-61572430	C1_A	61571477-61572345	86	False	False	False	0.877	0.994	0.079	0.734	0.043
gene:Solyc05g051800.3_1	gene:Solyc05g051800.3	Solyc05g051800.3	SL4.0ch05	+	gene:Solyc05g051800.3:t:61572747-61572890	gene:Solyc05g051800.3_1_CE_1	False	True	61572747-61572890	C1	61571329-61571477	C2_C1	61571477-61572747	86	False	False	False	0.12	0.008	-0.065	0.708	0.062
gene:Solyc05g051800.3_1	gene:Solyc05g051800.3	Solyc05g051800.3	SL4.0ch05	+	gene:Solyc05g051800.3:t:61572747-61572890	gene:Solyc05g051800.3_1_CE_1	False	False	61572747-61572890	A	61572345-61572430	C2_A	61572430-61572747	86	False	False	False	0.88	0.992	0.065	0.708	0.062
gene:Solyc03g082990.3_1	gene:Solyc03g082990.3	Solyc03g082990.3	SL4.0ch03	+	gene:Solyc03g082990.3:s:47421257-47421348	gene:Solyc03g082990.3_1_CE_1	False	False	47421257-47421348	C2	47421798-47421933	C1_C2	47421348-47421798	145	False	False	False	0.91	0.992	0.045	0.612	0.114
gene:Solyc03g082990.3_1	gene:Solyc03g082990.3	Solyc03g082990.3	SL4.0ch03	+	gene:Solyc03g082990.3:s:47421257-47421348	gene:Solyc03g082990.3_1_CE_1	False	True	47421257-47421348	A	47421477-47421621	C1_A	47421348-47421477	145	False	False	False	0.09	0.008	-0.045	0.612	0.114
gene:Solyc03g082990.3_1	gene:Solyc03g082990.3	Solyc03g082990.3	SL4.0ch03	+	gene:Solyc03g082990.3:t:47421798-47421933	gene:Solyc03g082990.3_1_CE_1	False	False	47421798-47421933	C1	47421257-47421348	C2_C1	47421348-47421798	145	False	False	False	0.984	0.875	-0.086	0.876	0.022
gene:Solyc03g082990.3_1	gene:Solyc03g082990.3	Solyc03g082990.3	SL4.0ch03	+	gene:Solyc03g082990.3:t:47421798-47421933	gene:Solyc03g082990.3_1_CE_1	False	True	47421798-47421933	A	47421477-47421621	C2_A	47421621-47421798	145	False	False	False	0.016	0.125	0.086	0.876	0.022
gene:Solyc03g083010.3_3	gene:Solyc03g083010.3	Solyc03g083010.3	SL4.0ch03	+	gene:Solyc03g083010.3:s:47436732-47436819	gene:Solyc03g083010.3_3_CE_1	True	False	47436732-47436819	C2	47437287-47438970	C1_C2	47436819-47437287	63	False	False	False	0.767	0.714	-0.035	0.613	0.11
gene:Solyc03g083010.3_3	gene:Solyc03g083010.3	Solyc03g083010.3	SL4.0ch03	+	gene:Solyc03g083010.3:s:47436732-47436819	gene:Solyc03g083010.3_3_CE_1	True	True	47436732-47436819	A	47437126-47437188	C1_A	47436819-47437126	63	False	False	True	0.08	0.153	0.054	0.777	0.048
gene:Solyc03g083010.3_3	gene:Solyc03g083010.3	Solyc03g083010.3	SL4.0ch03	+	gene:Solyc03g083010.3:t:47437287-47438970	gene:Solyc03g083010.3_3_CE_1	True	False	47437287-47438970	C1	47436732-47436819	C2_C1	47436819-47437287	63	False	False	False	0.74	0.716	-0.017	0.494	0.198
gene:Solyc03g083010.3_3	gene:Solyc03g083010.3	Solyc03g083010.3	SL4.0ch03	+	gene:Solyc03g083010.3:t:47437287-47438970	gene:Solyc03g083010.3_3_CE_1	True	True	47437287-47438970	A	47437126-47437188	C2_A	47437188-47437287	63	False	False	False	0.107	0.153	0.024	0.541	0.168
gene:Solyc01g086940.2_1	gene:Solyc01g086940.2	Solyc01g086940.2	SL4.0ch01	+	gene:Solyc01g086940.2:s:74099254-74099451	gene:Solyc01g086940.2_1_CE_1	True	True	74099254-74099451	C2	74100248-74100925	C1_C2	74099451-74100248	140	False	False	False	0.043	0.072	0.022	0.576	0.23
gene:Solyc01g086940.2_1	gene:Solyc01g086940.2	Solyc01g086940.2	SL4.0ch01	+	gene:Solyc01g086940.2:s:74099254-74099451	gene:Solyc01g086940.2_1_CE_1	True	False	74099254-74099451	A	74099556-74099695	C1_A	74099451-74099556	140	False	False	False	0.912	0.895	-0.008	0.478	0.322
gene:Solyc01g086940.2_1	gene:Solyc01g086940.2	Solyc01g086940.2	SL4.0ch01	+	gene:Solyc01g086940.2:t:74100248-74100925	gene:Solyc01g086940.2_1_CE_1	True	True	74100248-74100925	C1	74099254-74099451	C2_C1	74099451-74100248	140	False	False	False	0.066	0.099	0.019	0.52	0.247
gene:Solyc01g086940.2_1	gene:Solyc01g086940.2	Solyc01g086940.2	SL4.0ch01	+	gene:Solyc01g086940.2:t:74100248-74100925	gene:Solyc01g086940.2_1_CE_1	True	True	74100248-74100925	A	74099556-74099695	C2_A	74099695-74100248	140	False	False	False	0.141	0.094	-0.034	0.659	0.131
gene:Solyc01g086940.2_1	gene:Solyc01g086940.2	Solyc01g086940.2	SL4.0ch01	+	gene:Solyc01g086940.2:s:74099254-74099451	gene:Solyc01g086940.2_1_CE_2	True	True	74099254-74099451	C2	74100248-74100925	C1_C2	74099451-74100248	152	False	False	False	0.043	0.072	0.022	0.576	0.23
gene:Solyc01g086940.2_1	gene:Solyc01g086940.2	Solyc01g086940.2	SL4.0ch01	+	gene:Solyc01g086940.2:s:74099254-74099451	gene:Solyc01g086940.2_1_CE_2	True	False	74099254-74099451	A	74099556-74099707	C1_A	74099451-74099556	152	False	False	False	0.912	0.895	-0.008	0.478	0.322
gene:Solyc01g086940.2_1	gene:Solyc01g086940.2	Solyc01g086940.2	SL4.0ch01	+	gene:Solyc01g086940.2:t:74100248-74100925	gene:Solyc01g086940.2_1_CE_2	True	True	74100248-74100925	C1	74099254-74099451	C2_C1	74099451-74100248	152	False	False	False	0.066	0.099	0.019	0.52	0.247
gene:Solyc01g086940.2_1	gene:Solyc01g086940.2	Solyc01g086940.2	SL4.0ch01	+	gene:Solyc01g086940.2:t:74100248-74100925	gene:Solyc01g086940.2_1_CE_2	True	False	74100248-74100925	A	74099556-74099707	C2_A	74099707-74100248	152	False	False	False	0.786	0.811	0.011	0.565	0.205
gene:Solyc11g044870.2_2	gene:Solyc11g044870.2	Solyc11g044870.2	SL4.0ch11	-	gene:Solyc11g044870.2:s:30882853-30882981	gene:Solyc11g044870.2_2_CE_1	False	False	30882853-30882981	C2	30881424-30881546	C1_C2	30881546-30882853	103	False	False	False	0.926	0.907	-0.012	0.466	0.325
gene:Solyc11g044870.2_2	gene:Solyc11g044870.2	Solyc11g044870.2	SL4.0ch11	-	gene:Solyc11g044870.2:s:30882853-30882981	gene:Solyc11g044870.2_2_CE_1	False	True	30882853-30882981	A	30881683-30881785	C1_A	30881785-30882853	103	False	False	False	0.074	0.093	0.012	0.466	0.325
gene:Solyc11g044870.2_2	gene:Solyc11g044870.2	Solyc11g044870.2	SL4.0ch11	-	gene:Solyc11g044870.2:t:30881424-30881546	gene:Solyc11g044870.2_2_CE_1	False	False	30881424-30881546	C1	30882853-30882981	C2_C1	30881546-30882853	103	False	False	False	0.934	0.923	-0.008	0.426	0.381
gene:Solyc11g044870.2_2	gene:Solyc11g044870.2	Solyc11g044870.2	SL4.0ch11	-	gene:Solyc11g044870.2:t:30881424-30881546	gene:Solyc11g044870.2_2_CE_1	False	True	30881424-30881546	A	30881683-30881785	C2_A	30881546-30881683	103	False	False	False	0.066	0.077	0.008	0.426	0.381
gene:Solyc08g068820.3_1	gene:Solyc08g068820.3	Solyc08g068820.3	SL4.0ch08	+	gene:Solyc08g068820.3:s:56019634-56019945	gene:Solyc08g068820.3_1_CE_1	False	True	56019634-56019945	C2	56022119-56023207	C1_C2	56019945-56022119	61	False	False	False	0.291	0.322	0.015	0.537	0.152
gene:Solyc08g068820.3_1	gene:Solyc08g068820.3	Solyc08g068820.3	SL4.0ch08	+	gene:Solyc08g068820.3:s:56019634-56019945	gene:Solyc08g068820.3_1_CE_1	False	False	56019634-56019945	A	56021400-56021460	C1_A	56019945-56021400	61	False	False	False	0.655	0.635	-0.01	0.533	0.152
gene:Solyc08g068820.3_1	gene:Solyc08g068820.3	Solyc08g068820.3	SL4.0ch08	+	gene:Solyc08g068820.3:t:56022119-56023207	gene:Solyc08g068820.3_1_CE_1	False	True	56022119-56023207	C1	56019634-56019945	C2_C1	56019945-56022119	61	False	False	False	0.333	0.322	-0.014	0.609	0.15
gene:Solyc08g068820.3_1	gene:Solyc08g068820.3	Solyc08g068820.3	SL4.0ch08	+	gene:Solyc08g068820.3:t:56022119-56023207	gene:Solyc08g068820.3_1_CE_1	False	False	56022119-56023207	A	56021400-56021460	C2_A	56021460-56022119	61	False	False	False	0.667	0.678	0.014	0.609	0.15
gene:Solyc06g084610.4_3	gene:Solyc06g084610.4	Solyc06g084610.4	SL4.0ch06	-	gene:Solyc06g084610.4:s:47245848-47245928	gene:Solyc06g084610.4_3_CE_1	True	True	47245848-47245928	C2	47244152-47244407	C1_C2	47244407-47245848	69	False	False	False	0.081	0.11	0.014	0.511	0.176
gene:Solyc06g084610.4_3	gene:Solyc06g084610.4	Solyc06g084610.4	SL4.0ch06	-	gene:Solyc06g084610.4:s:47245848-47245928	gene:Solyc06g084610.4_3_CE_1	True	False	47245848-47245928	A	47244718-47244786	C1_A	47244786-47245848	69	False	False	False	0.532	0.598	0.024	0.594	0.09
gene:Solyc06g084610.4_3	gene:Solyc06g084610.4	Solyc06g084610.4	SL4.0ch06	-	gene:Solyc06g084610.4:t:47244152-47244407	gene:Solyc06g084610.4_3_CE_1	True	True	47244152-47244407	C1	47245848-47245928	C2_C1	47244407-47245848	69	False	False	True	0.107	0.154	0.025	0.627	0.134
gene:Solyc06g084610.4_3	gene:Solyc06g084610.4	Solyc06g084610.4	SL4.0ch06	-	gene:Solyc06g084610.4:t:47244152-47244407	gene:Solyc06g084610.4_3_CE_1	True	False	47244152-47244407	A	47244718-47244786	C2_A	47244407-47244718	69	False	False	True	0.893	0.846	-0.025	0.627	0.134
gene:Solyc08g068920.4_1	gene:Solyc08g068920.4	Solyc08g068920.4	SL4.0ch08	-	gene:Solyc08g068920.4:s:56101858-56102164	gene:Solyc08g068920.4_1_CE_1	False	True	56101858-56102164	C2	56100274-56100517	C1_C2	56100517-56101858	112	False	False	False	0.084	0.088	0.007	0.576	0.178
gene:Solyc08g068920.4_1	gene:Solyc08g068920.4	Solyc08g068920.4	SL4.0ch08	-	gene:Solyc08g068920.4:s:56101858-56102164	gene:Solyc08g068920.4_1_CE_1	False	False	56101858-56102164	A	56100744-56100855	C1_A	56100855-56101858	112	False	False	False	0.916	0.912	-0.007	0.576	0.178
gene:Solyc08g068920.4_1	gene:Solyc08g068920.4	Solyc08g068920.4	SL4.0ch08	-	gene:Solyc08g068920.4:t:56100274-56100517	gene:Solyc08g068920.4_1_CE_1	False	True	56100274-56100517	C1	56101858-56102164	C2_C1	56100517-56101858	112	False	False	False	0.077	0.059	-0.004	0.541	0.224
gene:Solyc08g068920.4_1	gene:Solyc08g068920.4	Solyc08g068920.4	SL4.0ch08	-	gene:Solyc08g068920.4:t:56100274-56100517	gene:Solyc08g068920.4_1_CE_1	False	False	56100274-56100517	A	56100744-56100855	C2_A	56100517-56100744	112	False	False	False	0.923	0.941	0.004	0.541	0.224
gene:Solyc03g083140.3_2	gene:Solyc03g083140.3	Solyc03g083140.3	SL4.0ch03	+	gene:Solyc03g083140.3:s:47559142-47559255	gene:Solyc03g083140.3_2_CE_1	True	True	47559142-47559255	C2	47561377--1	C1_C2	47559255-47561377	75	False	False	False	0.277	0.449	0.134	0.899	0.009
gene:Solyc03g083140.3_2	gene:Solyc03g083140.3	Solyc03g083140.3	SL4.0ch03	+	gene:Solyc03g083140.3:s:47559142-47559255	gene:Solyc03g083140.3_2_CE_1	True	True	47559142-47559255	A	47559988-47560062	C1_A	47559255-47559988	75	False	False	False	0.095	0.043	-0.038	0.629	0.101
gene:Solyc03g083140.3_2	gene:Solyc03g083140.3	Solyc03g083140.3	SL4.0ch03	+	gene:Solyc03g083140.3:t:47561377-na	gene:Solyc03g083140.3_2_CE_1	True	True	47561377--1	C1	47559142-47559255	C2_C1	47559255-47561377	75	False	False	True	0.7	0.864	0.13	0.884	0.012
gene:Solyc03g083140.3_2	gene:Solyc03g083140.3	Solyc03g083140.3	SL4.0ch03	+	gene:Solyc03g083140.3:t:47561377-na	gene:Solyc03g083140.3_2_CE_1	True	True	47561377--1	A	47559988-47560062	C2_A	47560062-47561377	75	False	False	True	0.3	0.136	-0.13	0.884	0.012
gene:Solyc07g005000.3_1	gene:Solyc07g005000.3	Solyc07g005000.3	SL4.0ch07	+	gene:Solyc07g005000.3:s:3107-3560	gene:Solyc07g005000.3_1_CE_1	False	True	3107-3560	C2	6035-6088	C1_C2	3560-6035	75	False	False	False	0.026	0.066	0.033	0.713	0.128
gene:Solyc07g005000.3_1	gene:Solyc07g005000.3	Solyc07g005000.3	SL4.0ch07	+	gene:Solyc07g005000.3:s:3107-3560	gene:Solyc07g005000.3_1_CE_1	False	False	3107-3560	A	5808-5882	C1_A	3560-5808	75	False	False	False	0.974	0.934	-0.033	0.713	0.128
gene:Solyc07g005000.3_1	gene:Solyc07g005000.3	Solyc07g005000.3	SL4.0ch07	+	gene:Solyc07g005000.3:t:6035-6088	gene:Solyc07g005000.3_1_CE_1	False	True	6035-6088	C1	3107-3560	C2_C1	3560-6035	75	False	False	False	0.038	0.088	0.034	0.692	0.128
gene:Solyc07g005000.3_1	gene:Solyc07g005000.3	Solyc07g005000.3	SL4.0ch07	+	gene:Solyc07g005000.3:t:6035-6088	gene:Solyc07g005000.3_1_CE_1	False	False	6035-6088	A	5808-5882	C2_A	5882-6035	75	False	False	False	0.962	0.912	-0.034	0.692	0.128
gene:Solyc04g071470.3_2	gene:Solyc04g071470.3	Solyc04g071470.3	SL4.0ch04	+	gene:Solyc04g071470.3:s:56258310-56258387	gene:Solyc04g071470.3_2_CE_1	True	True	56258310-56258387	C2	56259641-56259714	C1_C2	56258387-56259641	98	False	False	False	0.08	0.059	-0.01	0.536	0.226
gene:Solyc04g071470.3_2	gene:Solyc04g071470.3	Solyc04g071470.3	SL4.0ch04	+	gene:Solyc04g071470.3:s:56258310-56258387	gene:Solyc04g071470.3_2_CE_1	True	False	56258310-56258387	A	56258832-56258929	C1_A	56258387-56258832	98	False	False	False	0.807	0.822	0.012	0.61	0.138
gene:Solyc04g071470.3_2	gene:Solyc04g071470.3	Solyc04g071470.3	SL4.0ch04	+	gene:Solyc04g071470.3:t:56259641-56259714	gene:Solyc04g071470.3_2_CE_1	True	True	56259641-56259714	C1	56258310-56258387	C2_C1	56258387-56259641	98	False	False	False	0.048	0.047	0	0.404	0.313
gene:Solyc04g071470.3_2	gene:Solyc04g071470.3	Solyc04g071470.3	SL4.0ch04	+	gene:Solyc04g071470.3:t:56259641-56259714	gene:Solyc04g071470.3_2_CE_1	True	False	56259641-56259714	A	56258832-56258929	C2_A	56258929-56259641	98	False	False	False	0.561	0.561	-0.004	0.575	0.112
gene:Solyc03g083190.3_1	gene:Solyc03g083190.3	Solyc03g083190.3	SL4.0ch03	+	gene:Solyc03g083190.3:s:47612587-47612734	gene:Solyc03g083190.3_1_CE_1	False	True	47612587-47612734	C2	47613036-47613164	C1_C2	47612734-47613036	37	False	False	False	0.905	0.926	0.013	0.532	0.242
gene:Solyc03g083190.3_1	gene:Solyc03g083190.3	Solyc03g083190.3	SL4.0ch03	+	gene:Solyc03g083190.3:s:47612587-47612734	gene:Solyc03g083190.3_1_CE_1	False	True	47612587-47612734	A	47612838-47612874	C1_A	47612734-47612838	37	False	False	False	0.092	0.072	-0.012	0.53	0.244
gene:Solyc03g083190.3_1	gene:Solyc03g083190.3	Solyc03g083190.3	SL4.0ch03	+	gene:Solyc03g083190.3:t:47613036-47613164	gene:Solyc03g083190.3_1_CE_1	False	True	47613036-47613164	C1	47612587-47612734	C2_C1	47612734-47613036	37	False	False	False	0.911	0.935	0.015	0.509	0.261
gene:Solyc03g083190.3_1	gene:Solyc03g083190.3	Solyc03g083190.3	SL4.0ch03	+	gene:Solyc03g083190.3:t:47613036-47613164	gene:Solyc03g083190.3_1_CE_1	False	True	47613036-47613164	A	47612838-47612874	C2_A	47612874-47613036	37	False	False	False	0.087	0.064	-0.015	0.51	0.26
gene:Solyc03g083190.3_2	gene:Solyc03g083190.3	Solyc03g083190.3	SL4.0ch03	+	gene:Solyc03g083190.3:s:47613036-47613164	gene:Solyc03g083190.3_2_CE_1	True	True	47613036-47613164	C2	47614896-47615054	C1_C2	47613164-47614896	91	False	False	False	0.429	0.449	0.006	0.488	0.2
gene:Solyc03g083190.3_2	gene:Solyc03g083190.3	Solyc03g083190.3	SL4.0ch03	+	gene:Solyc03g083190.3:s:47613036-47613164	gene:Solyc03g083190.3_2_CE_1	True	True	47613036-47613164	A	47613442-47613532	C1_A	47613164-47613442	91	False	False	False	0.474	0.452	-0.011	0.509	0.176
gene:Solyc03g083190.3_2	gene:Solyc03g083190.3	Solyc03g083190.3	SL4.0ch03	+	gene:Solyc03g083190.3:t:47614896-47615054	gene:Solyc03g083190.3_2_CE_1	True	True	47614896-47615054	C1	47613036-47613164	C2_C1	47613164-47614896	91	False	False	False	0.626	0.554	-0.042	0.626	0.088
gene:Solyc03g083190.3_2	gene:Solyc03g083190.3	Solyc03g083190.3	SL4.0ch03	+	gene:Solyc03g083190.3:t:47614896-47615054	gene:Solyc03g083190.3_2_CE_1	True	True	47614896-47615054	A	47613442-47613532	C2_A	47613532-47614896	91	False	False	False	0.03	0.031	-0.001	0.304	0.508
gene:Solyc03g083190.3_2	gene:Solyc03g083190.3	Solyc03g083190.3	SL4.0ch03	+	gene:Solyc03g083190.3:s:47613442-47613532	gene:Solyc03g083190.3_2_CE_2	True	True	47613442-47613532	C2	47614896-47615054	C1_C2	47613532-47614896	35	False	False	False	0.087	0.091	0.003	0.492	0.191
gene:Solyc03g083190.3_2	gene:Solyc03g083190.3	Solyc03g083190.3	SL4.0ch03	+	gene:Solyc03g083190.3:s:47613442-47613532	gene:Solyc03g083190.3_2_CE_2	True	True	47613442-47613532	A	47613632-47613666	C1_A	47613532-47613632	35	False	False	False	0.524	0.545	0.011	0.6	0.085
gene:Solyc03g083190.3_2	gene:Solyc03g083190.3	Solyc03g083190.3	SL4.0ch03	+	gene:Solyc03g083190.3:t:47614896-47615054	gene:Solyc03g083190.3_2_CE_2	True	True	47614896-47615054	C1	47613442-47613532	C2_C1	47613532-47614896	35	False	False	False	0.03	0.031	-0.001	0.304	0.508
gene:Solyc03g083190.3_2	gene:Solyc03g083190.3	Solyc03g083190.3	SL4.0ch03	+	gene:Solyc03g083190.3:t:47614896-47615054	gene:Solyc03g083190.3_2_CE_2	True	True	47614896-47615054	A	47613632-47613666	C2_A	47613666-47614896	35	False	False	False	0.119	0.117	-0.005	0.448	0.248
gene:Solyc03g083190.3_2	gene:Solyc03g083190.3	Solyc03g083190.3	SL4.0ch03	+	gene:Solyc03g083190.3:s:47613632-47613666	gene:Solyc03g083190.3_2_CE_3	True	True	47613632-47613666	C2	47614896-47615054	C1_C2	47613666-47614896	98	False	False	False	0.472	0.412	-0.034	0.652	0.047
gene:Solyc03g083190.3_2	gene:Solyc03g083190.3	Solyc03g083190.3	SL4.0ch03	+	gene:Solyc03g083190.3:s:47613632-47613666	gene:Solyc03g083190.3_2_CE_3	True	True	47613632-47613666	A	47614365-47614462	C1_A	47613666-47614365	98	False	False	False	0.01	0.126	0.078	0.809	0.029
gene:Solyc03g083190.3_2	gene:Solyc03g083190.3	Solyc03g083190.3	SL4.0ch03	+	gene:Solyc03g083190.3:t:47614896-47615054	gene:Solyc03g083190.3_2_CE_3	True	True	47614896-47615054	C1	47613632-47613666	C2_C1	47613666-47614896	98	False	False	False	0.119	0.117	-0.005	0.448	0.248
gene:Solyc03g083190.3_2	gene:Solyc03g083190.3	Solyc03g083190.3	SL4.0ch03	+	gene:Solyc03g083190.3:t:47614896-47615054	gene:Solyc03g083190.3_2_CE_3	True	True	47614896-47615054	A	47614365-47614462	C2_A	47614462-47614896	98	False	False	False	0.08	0.166	0.071	0.793	0.035
gene:Solyc04g071510.3_1	gene:Solyc04g071510.3	Solyc04g071510.3	SL4.0ch04	-	gene:Solyc04g071510.3:s:56299798-56299827	gene:Solyc04g071510.3_1_CE_1	False	False	56299798-56299827	C2	56296233-56296663	C1_C2	56296663-56299798	63	False	False	False	0.91	0.904	0	0.374	0.368
gene:Solyc04g071510.3_1	gene:Solyc04g071510.3	Solyc04g071510.3	SL4.0ch04	-	gene:Solyc04g071510.3:s:56299798-56299827	gene:Solyc04g071510.3_1_CE_1	False	True	56299798-56299827	A	56299440-56299502	C1_A	56299502-56299798	63	False	False	False	0.076	0.081	0.002	0.346	0.417
gene:Solyc04g071510.3_1	gene:Solyc04g071510.3	Solyc04g071510.3	SL4.0ch04	-	gene:Solyc04g071510.3:t:56296233-56296663	gene:Solyc04g071510.3_1_CE_1	False	False	56296233-56296663	C1	56299798-56299827	C2_C1	56296663-56299798	63	False	False	False	0.927	0.922	-0.001	0.352	0.399
gene:Solyc04g071510.3_1	gene:Solyc04g071510.3	Solyc04g071510.3	SL4.0ch04	-	gene:Solyc04g071510.3:t:56296233-56296663	gene:Solyc04g071510.3_1_CE_1	False	True	56296233-56296663	A	56299440-56299502	C2_A	56296663-56299440	63	False	False	False	0.058	0.063	0.003	0.39	0.346
gene:Solyc07g005030.4_1	gene:Solyc07g005030.4	Solyc07g005030.4	SL4.0ch07	-	gene:Solyc07g005030.4:s:72806-73120	gene:Solyc07g005030.4_1_CE_1	False	False	72806-73120	C2	66466-66643	C1_C2	66643-72806	127	False	False	False	0.886	0.881	-0.002	0.496	0.194
gene:Solyc07g005030.4_1	gene:Solyc07g005030.4	Solyc07g005030.4	SL4.0ch07	-	gene:Solyc07g005030.4:s:72806-73120	gene:Solyc07g005030.4_1_CE_1	False	True	72806-73120	A	71381-71507	C1_A	71507-72806	127	False	False	False	0.081	0.079	0.001	0.478	0.21
gene:Solyc07g005030.4_1	gene:Solyc07g005030.4	Solyc07g005030.4	SL4.0ch07	-	gene:Solyc07g005030.4:t:66466-66643	gene:Solyc07g005030.4_1_CE_1	False	False	66466-66643	C1	72806-73120	C2_C1	66643-72806	127	False	False	False	0.934	0.87	-0.046	0.672	0.075
gene:Solyc07g005030.4_1	gene:Solyc07g005030.4	Solyc07g005030.4	SL4.0ch07	-	gene:Solyc07g005030.4:t:66466-66643	gene:Solyc07g005030.4_1_CE_1	False	True	66466-66643	A	71381-71507	C2_A	66643-71381	127	False	False	False	0.03	0.096	0.046	0.741	0.062
gene:Solyc07g005030.4_5	gene:Solyc07g005030.4	Solyc07g005030.4	SL4.0ch07	-	gene:Solyc07g005030.4:s:47814-48086	gene:Solyc07g005030.4_5_CE_1	True	True	47814-48086	C2	41821-42133	C1_C2	42133-47814	327	False	False	False	0.011	0.051	0.014	0.431	0.297
gene:Solyc07g005030.4_5	gene:Solyc07g005030.4	Solyc07g005030.4	SL4.0ch07	-	gene:Solyc07g005030.4:s:47814-48086	gene:Solyc07g005030.4_5_CE_1	True	False	47814-48086	A	46326-46652	C1_A	46652-47814	327	False	False	False	0.927	0.847	-0.067	0.856	0.026
gene:Solyc07g005030.4_5	gene:Solyc07g005030.4	Solyc07g005030.4	SL4.0ch07	-	gene:Solyc07g005030.4:t:41821-42133	gene:Solyc07g005030.4_5_CE_1	True	True	41821-42133	C1	47814-48086	C2_C1	42133-47814	327	False	False	False	0.01	0.051	0.016	0.464	0.259
gene:Solyc07g005030.4_5	gene:Solyc07g005030.4	Solyc07g005030.4	SL4.0ch07	-	gene:Solyc07g005030.4:t:41821-42133	gene:Solyc07g005030.4_5_CE_1	True	False	41821-42133	A	46326-46652	C2_A	42133-46326	327	False	False	False	0.906	0.864	-0.021	0.52	0.186
gene:Solyc04g071660.3_3	gene:Solyc04g071660.3	Solyc04g071660.3	SL4.0ch04	-	gene:Solyc04g071660.3:s:56454797-56454868	gene:Solyc04g071660.3_3_CE_1	False	True	56454797-56454868	C2	56454144-56454323	C1_C2	56454323-56454797	129	False	False	False	0.416	0.447	0.012	0.623	0.133
gene:Solyc04g071660.3_3	gene:Solyc04g071660.3	Solyc04g071660.3	SL4.0ch04	-	gene:Solyc04g071660.3:s:56454797-56454868	gene:Solyc04g071660.3_3_CE_1	False	False	56454797-56454868	A	56454598-56454726	C1_A	56454726-56454797	129	False	False	False	0.584	0.553	-0.012	0.623	0.133
gene:Solyc04g071660.3_3	gene:Solyc04g071660.3	Solyc04g071660.3	SL4.0ch04	-	gene:Solyc04g071660.3:t:56454144-56454323	gene:Solyc04g071660.3_3_CE_1	False	True	56454144-56454323	C1	56454797-56454868	C2_C1	56454323-56454797	129	False	False	False	0.324	0.471	0.103	0.864	0.019
gene:Solyc04g071660.3_3	gene:Solyc04g071660.3	Solyc04g071660.3	SL4.0ch04	-	gene:Solyc04g071660.3:t:56454144-56454323	gene:Solyc04g071660.3_3_CE_1	False	False	56454144-56454323	A	56454598-56454726	C2_A	56454323-56454598	129	False	False	False	0.676	0.529	-0.103	0.864	0.019
gene:Solyc05g052260.3_1	gene:Solyc05g052260.3	Solyc05g052260.3	SL4.0ch05	+	gene:Solyc05g052260.3:s:61920703-61920772	gene:Solyc05g052260.3_1_CE_1	True	False	61920703-61920772	C2	61922956-61923297	C1_C2	61920772-61922956	69	False	False	False	0.799	0.739	-0.035	0.618	0.107
gene:Solyc05g052260.3_1	gene:Solyc05g052260.3	Solyc05g052260.3	SL4.0ch05	+	gene:Solyc05g052260.3:s:61920703-61920772	gene:Solyc05g052260.3_1_CE_1	True	True	61920703-61920772	A	61922165-61922233	C1_A	61920772-61922165	69	False	False	False	0.102	0.165	0.039	0.669	0.091
gene:Solyc05g052260.3_1	gene:Solyc05g052260.3	Solyc05g052260.3	SL4.0ch05	+	gene:Solyc05g052260.3:t:61922956-61923297	gene:Solyc05g052260.3_1_CE_1	True	False	61922956-61923297	C1	61920703-61920772	C2_C1	61920772-61922956	69	False	False	False	0.748	0.741	-0.006	0.463	0.238
gene:Solyc05g052260.3_1	gene:Solyc05g052260.3	Solyc05g052260.3	SL4.0ch05	+	gene:Solyc05g052260.3:t:61922956-61923297	gene:Solyc05g052260.3_1_CE_1	True	True	61922956-61923297	A	61922165-61922233	C2_A	61922233-61922956	69	False	False	False	0.161	0.194	0.014	0.469	0.229
gene:Solyc07g005120.3_1	gene:Solyc07g005120.3	Solyc07g005120.3	SL4.0ch07	+	gene:Solyc07g005120.3:s:123603-123635	gene:Solyc07g005120.3_1_CE_1	True	True	123603-123635	C2	125462-125568	C1_C2	123635-125462	126	False	False	True	0.025	0.097	0.06	0.884	0.023
gene:Solyc07g005120.3_1	gene:Solyc07g005120.3	Solyc07g005120.3	SL4.0ch07	+	gene:Solyc07g005120.3:s:123603-123635	gene:Solyc07g005120.3_1_CE_1	True	False	123603-123635	A	124705-124830	C1_A	123635-124705	126	False	False	False	0.751	0.742	-0.003	0.473	0.22
gene:Solyc07g005120.3_1	gene:Solyc07g005120.3	Solyc07g005120.3	SL4.0ch07	+	gene:Solyc07g005120.3:t:125462-125568	gene:Solyc07g005120.3_1_CE_1	True	True	125462-125568	C1	123603-123635	C2_C1	123635-125462	126	False	False	False	0.025	0.085	0.048	0.839	0.038
gene:Solyc07g005120.3_1	gene:Solyc07g005120.3	Solyc07g005120.3	SL4.0ch07	+	gene:Solyc07g005120.3:t:125462-125568	gene:Solyc07g005120.3_1_CE_1	True	False	125462-125568	A	124705-124830	C2_A	124830-125462	126	False	False	False	0.841	0.779	-0.04	0.644	0.09
gene:Solyc01g087290.3_1	gene:Solyc01g087290.3	Solyc01g087290.3	SL4.0ch01	-	gene:Solyc01g087290.3:s:74474829-74474960	gene:Solyc01g087290.3_1_CE_1	True	False	74474834-74474960	C2	74473214-74473341	C1_C2	74473341-74474834	330	False	False	False	0.65	0.719	0.047	0.654	0.078
gene:Solyc01g087290.3_1	gene:Solyc01g087290.3	Solyc01g087290.3	SL4.0ch01	-	gene:Solyc01g087290.3:s:74474829-74474960	gene:Solyc01g087290.3_1_CE_1	True	True	74474834-74474960	A	74474292-74474621	C1_A	74474621-74474834	330	False	False	False	0.067	0.043	-0.015	0.459	0.25
gene:Solyc01g087290.3_1	gene:Solyc01g087290.3	Solyc01g087290.3	SL4.0ch01	-	gene:Solyc01g087290.3:t:74473214-74473341	gene:Solyc01g087290.3_1_CE_1	True	False	74473214-74473341	C1	74474834-74474960	C2_C1	74473341-74474834	330	False	False	False	0.673	0.687	0.002	0.489	0.202
gene:Solyc01g087290.3_1	gene:Solyc01g087290.3	Solyc01g087290.3	SL4.0ch01	-	gene:Solyc01g087290.3:t:74473214-74473341	gene:Solyc01g087290.3_1_CE_1	True	True	74473214-74473341	A	74474292-74474621	C2_A	74473341-74474292	330	False	False	False	0.04	0.078	0.025	0.575	0.155
gene:Solyc01g087290.3_1	gene:Solyc01g087290.3	Solyc01g087290.3	SL4.0ch01	-	gene:Solyc01g087290.3:s:74475460-74475873	gene:Solyc01g087290.3_1_CE_2	True	True	74475460-74475873	C2	74473214-74473341	C1_C2	74473341-74475460	132	False	False	False	0.05	0.076	0.018	0.528	0.264
gene:Solyc01g087290.3_1	gene:Solyc01g087290.3	Solyc01g087290.3	SL4.0ch01	-	gene:Solyc01g087290.3:s:74475460-74475873	gene:Solyc01g087290.3_1_CE_2	True	False	74475460-74475873	A	74474829-74474960	C1_A	74474960-74475460	132	False	False	False	0.95	0.924	-0.018	0.528	0.264
gene:Solyc01g087290.3_1	gene:Solyc01g087290.3	Solyc01g087290.3	SL4.0ch01	-	gene:Solyc01g087290.3:t:74473214-74473341	gene:Solyc01g087290.3_1_CE_2	True	True	74473214-74473341	C1	74475460-74475873	C2_C1	74473341-74475460	132	False	False	False	0.038	0.057	0.009	0.412	0.32
gene:Solyc01g087290.3_1	gene:Solyc01g087290.3	Solyc01g087290.3	SL4.0ch01	-	gene:Solyc01g087290.3:t:74473214-74473341	gene:Solyc01g087290.3_1_CE_2	True	True	74473214-74473341	A	74474829-74474960	C2_A	74473341-74474829	132	False	False	False	0.111	0.092	-0.015	0.463	0.235
gene:Solyc01g087290.3_1	gene:Solyc01g087290.3	Solyc01g087290.3	SL4.0ch01	-	gene:Solyc01g087290.3:s:74475460-74475873	gene:Solyc01g087290.3_1_CE_3	True	True	74475460-74475873	C2	74473214-74473341	C1_C2	74473341-74475460	127	False	False	False	0.05	0.076	0.018	0.528	0.264
gene:Solyc01g087290.3_1	gene:Solyc01g087290.3	Solyc01g087290.3	SL4.0ch01	-	gene:Solyc01g087290.3:s:74475460-74475873	gene:Solyc01g087290.3_1_CE_3	True	False	74475460-74475873	A	74474834-74474960	C1_A	74474960-74475460	127	False	False	False	0.95	0.924	-0.018	0.528	0.264
gene:Solyc01g087290.3_1	gene:Solyc01g087290.3	Solyc01g087290.3	SL4.0ch01	-	gene:Solyc01g087290.3:t:74473214-74473341	gene:Solyc01g087290.3_1_CE_3	True	True	74473214-74473341	C1	74475460-74475873	C2_C1	74473341-74475460	127	False	False	False	0.038	0.057	0.009	0.412	0.32
gene:Solyc01g087290.3_1	gene:Solyc01g087290.3	Solyc01g087290.3	SL4.0ch01	-	gene:Solyc01g087290.3:t:74473214-74473341	gene:Solyc01g087290.3_1_CE_3	True	False	74473214-74473341	A	74474834-74474960	C2_A	74473341-74474834	127	False	False	False	0.673	0.687	0.002	0.489	0.202
gene:Solyc03g083360.3_1	gene:Solyc03g083360.3	Solyc03g083360.3	SL4.0ch03	-	gene:Solyc03g083360.3:s:47770237-47771306	gene:Solyc03g083360.3_1_CE_1	True	True	47770237-47771306	C2	47767982-47768956	C1_C2	47768956-47770237	137	False	False	False	0.063	0.027	-0.02	0.523	0.263
gene:Solyc03g083360.3_1	gene:Solyc03g083360.3	Solyc03g083360.3	SL4.0ch03	-	gene:Solyc03g083360.3:s:47770237-47771306	gene:Solyc03g083360.3_1_CE_1	True	False	47770237-47771306	A	47769862-47769998	C1_A	47769998-47770237	137	False	False	False	0.937	0.973	0.02	0.523	0.263
gene:Solyc03g083360.3_1	gene:Solyc03g083360.3	Solyc03g083360.3	SL4.0ch03	-	gene:Solyc03g083360.3:t:47767982-47768956	gene:Solyc03g083360.3_1_CE_1	True	True	47767982-47768956	C1	47770237-47771306	C2_C1	47768956-47770237	137	False	False	False	0.038	0.022	-0.004	0.294	0.533
gene:Solyc03g083360.3_1	gene:Solyc03g083360.3	Solyc03g083360.3	SL4.0ch03	-	gene:Solyc03g083360.3:t:47767982-47768956	gene:Solyc03g083360.3_1_CE_1	True	False	47767982-47768956	A	47769862-47769998	C2_A	47768956-47769862	137	False	False	False	0.908	0.907	0.003	0.385	0.344
gene:Solyc01g087320.3_2	gene:Solyc01g087320.3	Solyc01g087320.3	SL4.0ch01	-	gene:Solyc01g087320.3:s:74506114-74506206	gene:Solyc01g087320.3_2_CE_1	False	True	74506114-74506206	C2	74505404-74505482	C1_C2	74505482-74506114	89	False	False	False	0.177	0.141	-0.021	0.66	0.1
gene:Solyc01g087320.3_2	gene:Solyc01g087320.3	Solyc01g087320.3	SL4.0ch01	-	gene:Solyc01g087320.3:s:74506114-74506206	gene:Solyc01g087320.3_2_CE_1	False	False	74506114-74506206	A	74505946-74506034	C1_A	74506034-74506114	89	False	False	False	0.823	0.859	0.021	0.66	0.1
gene:Solyc01g087320.3_2	gene:Solyc01g087320.3	Solyc01g087320.3	SL4.0ch01	-	gene:Solyc01g087320.3:t:74505404-74505482	gene:Solyc01g087320.3_2_CE_1	False	True	74505404-74505482	C1	74506114-74506206	C2_C1	74505482-74506114	89	False	False	False	0.304	0.221	-0.047	0.703	0.041
gene:Solyc01g087320.3_2	gene:Solyc01g087320.3	Solyc01g087320.3	SL4.0ch01	-	gene:Solyc01g087320.3:t:74505404-74505482	gene:Solyc01g087320.3_2_CE_1	False	False	74505404-74505482	A	74505946-74506034	C2_A	74505482-74505946	89	False	False	False	0.696	0.779	0.047	0.703	0.041
gene:Solyc07g005240.4_2	gene:Solyc07g005240.4	Solyc07g005240.4	SL4.0ch07	-	gene:Solyc07g005240.4:s:203333-203477	gene:Solyc07g005240.4_2_CE_1	True	True	203333-203477	C2	202319-202442	C1_C2	202442-203333	52	False	False	False	0.05	0.029	-0.01	0.433	0.364
gene:Solyc07g005240.4_2	gene:Solyc07g005240.4	Solyc07g005240.4	SL4.0ch07	-	gene:Solyc07g005240.4:s:203333-203477	gene:Solyc07g005240.4_2_CE_1	True	False	203333-203477	A	202551-202602	C1_A	202602-203333	52	False	False	False	0.95	0.971	0.01	0.433	0.364
gene:Solyc07g005240.4_2	gene:Solyc07g005240.4	Solyc07g005240.4	SL4.0ch07	-	gene:Solyc07g005240.4:t:202319-202465	gene:Solyc07g005240.4_2_CE_1	True	True	202319-202442	C1	203333-203477	C2_C1	202442-203333	52	False	False	False	0.055	0.039	-0.012	0.482	0.289
gene:Solyc07g005240.4_2	gene:Solyc07g005240.4	Solyc07g005240.4	SL4.0ch07	-	gene:Solyc07g005240.4:t:202319-202465	gene:Solyc07g005240.4_2_CE_1	True	True	202319-202442	A	202551-202602	C2_A	202442-202551	52	False	False	False	0.144	0.219	0.056	0.718	0.063
gene:Solyc01g087370.2_2	gene:Solyc01g087370.2	Solyc01g087370.2	SL4.0ch01	-	gene:Solyc01g087370.2:s:74581947-74582039	gene:Solyc01g087370.2_2_CE_1	True	True	74581947-74582039	C2	74581291-74581369	C1_C2	74581369-74581947	118	False	False	False	0.078	0.093	0.011	0.567	0.193
gene:Solyc01g087370.2_2	gene:Solyc01g087370.2	Solyc01g087370.2	SL4.0ch01	-	gene:Solyc01g087370.2:s:74581947-74582039	gene:Solyc01g087370.2_2_CE_1	True	False	74581947-74582039	A	74581751-74581868	C1_A	74581868-74581947	118	False	False	False	0.922	0.907	-0.011	0.567	0.193
gene:Solyc01g087370.2_2	gene:Solyc01g087370.2	Solyc01g087370.2	SL4.0ch01	-	gene:Solyc01g087370.2:t:74581291-74581369	gene:Solyc01g087370.2_2_CE_1	True	True	74581291-74581369	C1	74581947-74582039	C2_C1	74581369-74581947	118	False	False	False	0.076	0.071	-0.008	0.552	0.204
gene:Solyc01g087370.2_2	gene:Solyc01g087370.2	Solyc01g087370.2	SL4.0ch01	-	gene:Solyc01g087370.2:t:74581291-74581369	gene:Solyc01g087370.2_2_CE_1	True	True	74581291-74581369	A	74581751-74581868	C2_A	74581369-74581751	118	False	False	False	0.052	0.116	0.047	0.727	0.079
gene:Solyc01g087370.2_2	gene:Solyc01g087370.2	Solyc01g087370.2	SL4.0ch01	-	gene:Solyc01g087370.2:s:74581947-74582039	gene:Solyc01g087370.2_2_CE_2	True	True	74581947-74582039	C2	74581291-74581369	C1_C2	74581369-74581947	60	False	False	False	0.078	0.093	0.011	0.567	0.193
gene:Solyc01g087370.2_2	gene:Solyc01g087370.2	Solyc01g087370.2	SL4.0ch01	-	gene:Solyc01g087370.2:s:74581947-74582039	gene:Solyc01g087370.2_2_CE_2	True	False	74581947-74582039	A	74581809-74581868	C1_A	74581868-74581947	60	False	False	False	0.922	0.907	-0.011	0.567	0.193
gene:Solyc01g087370.2_2	gene:Solyc01g087370.2	Solyc01g087370.2	SL4.0ch01	-	gene:Solyc01g087370.2:t:74581291-74581369	gene:Solyc01g087370.2_2_CE_2	True	True	74581291-74581369	C1	74581947-74582039	C2_C1	74581369-74581947	60	False	False	False	0.076	0.071	-0.008	0.552	0.204
gene:Solyc01g087370.2_2	gene:Solyc01g087370.2	Solyc01g087370.2	SL4.0ch01	-	gene:Solyc01g087370.2:t:74581291-74581369	gene:Solyc01g087370.2_2_CE_2	True	False	74581291-74581369	A	74581809-74581868	C2_A	74581369-74581809	60	False	False	False	0.87	0.812	-0.034	0.675	0.094
gene:Solyc01g087370.2_3	gene:Solyc01g087370.2	Solyc01g087370.2	SL4.0ch01	-	gene:Solyc01g087370.2:s:74577385-74577511	gene:Solyc01g087370.2_3_CE_1	True	True	74577385-74577511	C2	74573001-74573203	C1_C2	74573203-74577385	107	False	False	False	0.242	0.214	-0.012	0.57	0.115
gene:Solyc01g087370.2_3	gene:Solyc01g087370.2	Solyc01g087370.2	SL4.0ch01	-	gene:Solyc01g087370.2:s:74577385-74577511	gene:Solyc01g087370.2_3_CE_1	True	False	74577385-74577511	A	74575388-74575494	C1_A	74575494-74577385	107	False	False	False	0.277	0.332	0.033	0.61	0.082
gene:Solyc01g087370.2_3	gene:Solyc01g087370.2	Solyc01g087370.2	SL4.0ch01	-	gene:Solyc01g087370.2:t:74573001-74573203	gene:Solyc01g087370.2_3_CE_1	True	True	74573001-74573203	C1	74577385-74577511	C2_C1	74573203-74577385	107	False	False	False	0.213	0.206	-0.009	0.554	0.126
gene:Solyc01g087370.2_3	gene:Solyc01g087370.2	Solyc01g087370.2	SL4.0ch01	-	gene:Solyc01g087370.2:t:74573001-74573203	gene:Solyc01g087370.2_3_CE_1	True	True	74573001-74573203	A	74575388-74575494	C2_A	74573203-74575388	107	False	False	False	0.048	0.014	-0.01	0.364	0.366
gene:Solyc01g087370.2_3	gene:Solyc01g087370.2	Solyc01g087370.2	SL4.0ch01	-	gene:Solyc01g087370.2:s:74577385-74577511	gene:Solyc01g087370.2_3_CE_2	True	True	74577385-74577511	C2	74573001-74573203	C1_C2	74573203-74577385	112	False	False	False	0.242	0.214	-0.012	0.57	0.115
gene:Solyc01g087370.2_3	gene:Solyc01g087370.2	Solyc01g087370.2	SL4.0ch01	-	gene:Solyc01g087370.2:s:74577385-74577511	gene:Solyc01g087370.2_3_CE_2	True	True	74577385-74577511	A	74575388-74575499	C1_A	74575499-74577385	112	False	False	False	0.369	0.388	0.014	0.602	0.089
gene:Solyc01g087370.2_3	gene:Solyc01g087370.2	Solyc01g087370.2	SL4.0ch01	-	gene:Solyc01g087370.2:t:74573001-74573203	gene:Solyc01g087370.2_3_CE_2	True	True	74573001-74573203	C1	74577385-74577511	C2_C1	74573203-74577385	112	False	False	False	0.213	0.206	-0.009	0.554	0.126
gene:Solyc01g087370.2_3	gene:Solyc01g087370.2	Solyc01g087370.2	SL4.0ch01	-	gene:Solyc01g087370.2:t:74573001-74573203	gene:Solyc01g087370.2_3_CE_2	True	True	74573001-74573203	A	74575388-74575499	C2_A	74573203-74575388	112	False	False	False	0.048	0.014	-0.01	0.364	0.366
gene:Solyc01g087370.2_3	gene:Solyc01g087370.2	Solyc01g087370.2	SL4.0ch01	-	gene:Solyc01g087370.2:s:74577385-74577511	gene:Solyc01g087370.2_3_CE_3	True	True	74577385-74577511	C2	74573001-74573203	C1_C2	74573203-74577385	102	False	False	False	0.242	0.214	-0.012	0.57	0.115
gene:Solyc01g087370.2_3	gene:Solyc01g087370.2	Solyc01g087370.2	SL4.0ch01	-	gene:Solyc01g087370.2:s:74577385-74577511	gene:Solyc01g087370.2_3_CE_3	True	False	74577385-74577511	A	74575393-74575494	C1_A	74575494-74577385	102	False	False	False	0.277	0.332	0.033	0.61	0.082
gene:Solyc01g087370.2_3	gene:Solyc01g087370.2	Solyc01g087370.2	SL4.0ch01	-	gene:Solyc01g087370.2:t:74573001-74573203	gene:Solyc01g087370.2_3_CE_3	True	True	74573001-74573203	C1	74577385-74577511	C2_C1	74573203-74577385	102	False	False	False	0.213	0.206	-0.009	0.554	0.126
gene:Solyc01g087370.2_3	gene:Solyc01g087370.2	Solyc01g087370.2	SL4.0ch01	-	gene:Solyc01g087370.2:t:74573001-74573203	gene:Solyc01g087370.2_3_CE_3	True	True	74573001-74573203	A	74575393-74575494	C2_A	74573203-74575393	102	False	False	False	0.585	0.698	0.072	0.712	0.037
gene:Solyc01g087370.2_3	gene:Solyc01g087370.2	Solyc01g087370.2	SL4.0ch01	-	gene:Solyc01g087370.2:s:74577385-74577511	gene:Solyc01g087370.2_3_CE_4	True	True	74577385-74577511	C2	74573001-74573203	C1_C2	74573203-74577385	107	False	False	False	0.242	0.214	-0.012	0.57	0.115
gene:Solyc01g087370.2_3	gene:Solyc01g087370.2	Solyc01g087370.2	SL4.0ch01	-	gene:Solyc01g087370.2:s:74577385-74577511	gene:Solyc01g087370.2_3_CE_4	True	True	74577385-74577511	A	74575393-74575499	C1_A	74575499-74577385	107	False	False	False	0.369	0.388	0.014	0.602	0.089
gene:Solyc01g087370.2_3	gene:Solyc01g087370.2	Solyc01g087370.2	SL4.0ch01	-	gene:Solyc01g087370.2:t:74573001-74573203	gene:Solyc01g087370.2_3_CE_4	True	True	74573001-74573203	C1	74577385-74577511	C2_C1	74573203-74577385	107	False	False	False	0.213	0.206	-0.009	0.554	0.126
gene:Solyc01g087370.2_3	gene:Solyc01g087370.2	Solyc01g087370.2	SL4.0ch01	-	gene:Solyc01g087370.2:t:74573001-74573203	gene:Solyc01g087370.2_3_CE_4	True	True	74573001-74573203	A	74575393-74575499	C2_A	74573203-74575393	107	False	False	False	0.585	0.698	0.072	0.712	0.037
gene:Solyc01g087370.2_4	gene:Solyc01g087370.2	Solyc01g087370.2	SL4.0ch01	-	gene:Solyc01g087370.2:s:74572747-74572873	gene:Solyc01g087370.2_4_CE_1	True	True	74572747-74572873	C2	74561267-74561342	C1_C2	74561342-74572747	98	False	False	False	0.469	0.511	0.026	0.614	0.072
gene:Solyc01g087370.2_4	gene:Solyc01g087370.2	Solyc01g087370.2	SL4.0ch01	-	gene:Solyc01g087370.2:s:74572747-74572873	gene:Solyc01g087370.2_4_CE_1	True	True	74572747-74572873	A	74569781-74569878	C1_A	74569878-74572747	98	False	False	False	0.262	0.239	-0.009	0.583	0.1
gene:Solyc01g087370.2_4	gene:Solyc01g087370.2	Solyc01g087370.2	SL4.0ch01	-	gene:Solyc01g087370.2:t:74561267-74561342	gene:Solyc01g087370.2_4_CE_1	True	True	74561267-74561342	C1	74572747-74572873	C2_C1	74561342-74572747	98	False	False	False	0.272	0.42	0.108	0.757	0.02
gene:Solyc01g087370.2_4	gene:Solyc01g087370.2	Solyc01g087370.2	SL4.0ch01	-	gene:Solyc01g087370.2:t:74561267-74561342	gene:Solyc01g087370.2_4_CE_1	True	True	74561267-74561342	A	74569781-74569878	C2_A	74561342-74569781	98	False	False	False	0.513	0.29	-0.168	0.898	0.006
gene:Solyc01g087370.2_4	gene:Solyc01g087370.2	Solyc01g087370.2	SL4.0ch01	-	gene:Solyc01g087370.2:s:74572747-74572873	gene:Solyc01g087370.2_4_CE_2	True	True	74572747-74572873	C2	74561267-74561342	C1_C2	74561342-74572747	103	False	False	False	0.469	0.511	0.026	0.614	0.072
gene:Solyc01g087370.2_4	gene:Solyc01g087370.2	Solyc01g087370.2	SL4.0ch01	-	gene:Solyc01g087370.2:s:74572747-74572873	gene:Solyc01g087370.2_4_CE_2	True	True	74572747-74572873	A	74569781-74569883	C1_A	74569883-74572747	103	False	False	False	0.129	0.145	0.006	0.545	0.134
gene:Solyc01g087370.2_4	gene:Solyc01g087370.2	Solyc01g087370.2	SL4.0ch01	-	gene:Solyc01g087370.2:t:74561267-74561342	gene:Solyc01g087370.2_4_CE_2	True	True	74561267-74561342	C1	74572747-74572873	C2_C1	74561342-74572747	103	False	False	False	0.272	0.42	0.108	0.757	0.02
gene:Solyc01g087370.2_4	gene:Solyc01g087370.2	Solyc01g087370.2	SL4.0ch01	-	gene:Solyc01g087370.2:t:74561267-74561342	gene:Solyc01g087370.2_4_CE_2	True	True	74561267-74561342	A	74569781-74569883	C2_A	74561342-74569781	103	False	False	False	0.513	0.29	-0.168	0.898	0.006
gene:Solyc01g087370.2_4	gene:Solyc01g087370.2	Solyc01g087370.2	SL4.0ch01	-	gene:Solyc01g087370.2:s:74572747-74572873	gene:Solyc01g087370.2_4_CE_3	True	True	74572747-74572873	C2	74561267-74561342	C1_C2	74561342-74572747	71	False	False	False	0.469	0.511	0.026	0.614	0.072
gene:Solyc01g087370.2_4	gene:Solyc01g087370.2	Solyc01g087370.2	SL4.0ch01	-	gene:Solyc01g087370.2:s:74572747-74572873	gene:Solyc01g087370.2_4_CE_3	True	True	74572747-74572873	A	74569808-74569878	C1_A	74569878-74572747	71	False	False	False	0.262	0.239	-0.009	0.583	0.1
gene:Solyc01g087370.2_4	gene:Solyc01g087370.2	Solyc01g087370.2	SL4.0ch01	-	gene:Solyc01g087370.2:t:74561267-74561342	gene:Solyc01g087370.2_4_CE_3	True	True	74561267-74561342	C1	74572747-74572873	C2_C1	74561342-74572747	71	False	False	False	0.272	0.42	0.108	0.757	0.02
gene:Solyc01g087370.2_4	gene:Solyc01g087370.2	Solyc01g087370.2	SL4.0ch01	-	gene:Solyc01g087370.2:t:74561267-74561342	gene:Solyc01g087370.2_4_CE_3	True	True	74561267-74561342	A	74569808-74569878	C2_A	74561342-74569808	71	False	False	False	0.199	0.137	-0.038	0.604	0.094
gene:Solyc01g087370.2_4	gene:Solyc01g087370.2	Solyc01g087370.2	SL4.0ch01	-	gene:Solyc01g087370.2:s:74572747-74572873	gene:Solyc01g087370.2_4_CE_4	True	True	74572747-74572873	C2	74561267-74561342	C1_C2	74561342-74572747	76	False	False	False	0.469	0.511	0.026	0.614	0.072
gene:Solyc01g087370.2_4	gene:Solyc01g087370.2	Solyc01g087370.2	SL4.0ch01	-	gene:Solyc01g087370.2:s:74572747-74572873	gene:Solyc01g087370.2_4_CE_4	True	True	74572747-74572873	A	74569808-74569883	C1_A	74569883-74572747	76	False	False	False	0.129	0.145	0.006	0.545	0.134
gene:Solyc01g087370.2_4	gene:Solyc01g087370.2	Solyc01g087370.2	SL4.0ch01	-	gene:Solyc01g087370.2:t:74561267-74561342	gene:Solyc01g087370.2_4_CE_4	True	True	74561267-74561342	C1	74572747-74572873	C2_C1	74561342-74572747	76	False	False	False	0.272	0.42	0.108	0.757	0.02
gene:Solyc01g087370.2_4	gene:Solyc01g087370.2	Solyc01g087370.2	SL4.0ch01	-	gene:Solyc01g087370.2:t:74561267-74561342	gene:Solyc01g087370.2_4_CE_4	True	True	74561267-74561342	A	74569808-74569883	C2_A	74561342-74569808	76	False	False	False	0.199	0.137	-0.038	0.604	0.094
gene:Solyc01g087370.2_4	gene:Solyc01g087370.2	Solyc01g087370.2	SL4.0ch01	-	gene:Solyc01g087370.2:s:74573001-74573203	gene:Solyc01g087370.2_4_CE_5	True	True	74573001-74573203	C2	74561267-74561342	C1_C2	74561342-74573001	127	False	False	True	0.008	0.182	0.134	0.96	0.003
gene:Solyc01g087370.2_4	gene:Solyc01g087370.2	Solyc01g087370.2	SL4.0ch01	-	gene:Solyc01g087370.2:s:74573001-74573203	gene:Solyc01g087370.2_4_CE_5	True	True	74573001-74573203	A	74572747-74572873	C1_A	74572873-74573001	127	False	False	False	0.839	0.717	-0.072	0.708	0.041
gene:Solyc01g087370.2_4	gene:Solyc01g087370.2	Solyc01g087370.2	SL4.0ch01	-	gene:Solyc01g087370.2:t:74561267-74561342	gene:Solyc01g087370.2_4_CE_5	True	True	74561267-74561342	C1	74573001-74573203	C2_C1	74561342-74573001	127	False	False	False	0.002	0.117	0.08	0.878	0.018
gene:Solyc01g087370.2_4	gene:Solyc01g087370.2	Solyc01g087370.2	SL4.0ch01	-	gene:Solyc01g087370.2:t:74561267-74561342	gene:Solyc01g087370.2_4_CE_5	True	True	74561267-74561342	A	74572747-74572873	C2_A	74561342-74572747	127	False	False	False	0.272	0.42	0.108	0.757	0.02
gene:Solyc03g083420.4_2	gene:Solyc03g083420.4	Solyc03g083420.4	SL4.0ch03	+	gene:Solyc03g083420.4:s:47871088-47871204	gene:Solyc03g083420.4_2_CE_1	False	True	47871088-47871204	C2	47871747-47871833	C1_C2	47871204-47871747	183	False	False	False	0.068	0.049	-0.015	0.528	0.243
gene:Solyc03g083420.4_2	gene:Solyc03g083420.4	Solyc03g083420.4	SL4.0ch03	+	gene:Solyc03g083420.4:s:47871088-47871204	gene:Solyc03g083420.4_2_CE_1	False	False	47871088-47871204	A	47871471-47871653	C1_A	47871204-47871471	183	False	False	False	0.932	0.951	0.015	0.528	0.243
gene:Solyc03g083420.4_2	gene:Solyc03g083420.4	Solyc03g083420.4	SL4.0ch03	+	gene:Solyc03g083420.4:t:47871747-47871833	gene:Solyc03g083420.4_2_CE_1	False	True	47871747-47871833	C1	47871088-47871204	C2_C1	47871204-47871747	183	False	False	False	0.05	0.044	-0.005	0.448	0.358
gene:Solyc03g083420.4_2	gene:Solyc03g083420.4	Solyc03g083420.4	SL4.0ch03	+	gene:Solyc03g083420.4:t:47871747-47871833	gene:Solyc03g083420.4_2_CE_1	False	False	47871747-47871833	A	47871471-47871653	C2_A	47871653-47871747	183	False	False	False	0.95	0.956	0.005	0.448	0.358
gene:Solyc03g083420.4_4	gene:Solyc03g083420.4	Solyc03g083420.4	SL4.0ch03	+	gene:Solyc03g083420.4:s:47872413-47872519	gene:Solyc03g083420.4_4_CE_1	True	True	47872413-47872519	C2	47872769-47872849	C1_C2	47872519-47872769	88	False	False	False	0.074	0.056	-0.01	0.481	0.307
gene:Solyc03g083420.4_4	gene:Solyc03g083420.4	Solyc03g083420.4	SL4.0ch03	+	gene:Solyc03g083420.4:s:47872413-47872519	gene:Solyc03g083420.4_4_CE_1	True	False	47872413-47872519	A	47872609-47872696	C1_A	47872519-47872609	88	False	False	True	0.819	0.871	0.04	0.677	0.11
gene:Solyc03g083420.4_4	gene:Solyc03g083420.4	Solyc03g083420.4	SL4.0ch03	+	gene:Solyc03g083420.4:t:47872769-47872849	gene:Solyc03g083420.4_4_CE_1	True	True	47872769-47872849	C1	47872413-47872519	C2_C1	47872519-47872769	88	False	False	False	0.141	0.08	-0.041	0.675	0.102
gene:Solyc03g083420.4_4	gene:Solyc03g083420.4	Solyc03g083420.4	SL4.0ch03	+	gene:Solyc03g083420.4:t:47872769-47872849	gene:Solyc03g083420.4_4_CE_1	True	False	47872769-47872849	A	47872609-47872696	C2_A	47872696-47872769	88	False	False	False	0.859	0.92	0.041	0.675	0.102
gene:Solyc03g083420.4_4	gene:Solyc03g083420.4	Solyc03g083420.4	SL4.0ch03	+	gene:Solyc03g083420.4:s:47872413-47872519	gene:Solyc03g083420.4_4_CE_2	True	True	47872413-47872519	C2	47873646-47873722	C1_C2	47872519-47873646	81	False	False	True	0.109	0.071	-0.027	0.583	0.192
gene:Solyc03g083420.4_4	gene:Solyc03g083420.4	Solyc03g083420.4	SL4.0ch03	+	gene:Solyc03g083420.4:s:47872413-47872519	gene:Solyc03g083420.4_4_CE_2	True	True	47872413-47872519	A	47872769-47872849	C1_A	47872519-47872769	81	False	False	False	0.074	0.056	-0.01	0.481	0.307
gene:Solyc03g083420.4_4	gene:Solyc03g083420.4	Solyc03g083420.4	SL4.0ch03	+	gene:Solyc03g083420.4:t:47873646-47873722	gene:Solyc03g083420.4_4_CE_2	True	True	47873646-47873722	C1	47872413-47872519	C2_C1	47872519-47873646	81	False	False	True	0.163	0.112	-0.034	0.635	0.135
gene:Solyc03g083420.4_4	gene:Solyc03g083420.4	Solyc03g083420.4	SL4.0ch03	+	gene:Solyc03g083420.4:t:47873646-47873722	gene:Solyc03g083420.4_4_CE_2	True	False	47873646-47873722	A	47872769-47872849	C2_A	47872849-47873646	81	False	False	True	0.837	0.888	0.034	0.635	0.135
gene:Solyc03g083420.4_5	gene:Solyc03g083420.4	Solyc03g083420.4	SL4.0ch03	+	gene:Solyc03g083420.4:s:47874274-47874409	gene:Solyc03g083420.4_5_CE_1	False	True	47874274-47874409	C2	47876140-47876914	C1_C2	47874409-47876140	63	False	False	False	0.054	0.018	-0.021	0.529	0.268
gene:Solyc03g083420.4_5	gene:Solyc03g083420.4	Solyc03g083420.4	SL4.0ch03	+	gene:Solyc03g083420.4:s:47874274-47874409	gene:Solyc03g083420.4_5_CE_1	False	False	47874274-47874409	A	47875557-47875619	C1_A	47874409-47875557	63	False	False	False	0.946	0.982	0.021	0.529	0.268
gene:Solyc03g083420.4_5	gene:Solyc03g083420.4	Solyc03g083420.4	SL4.0ch03	+	gene:Solyc03g083420.4:t:47876140-47876914	gene:Solyc03g083420.4_5_CE_1	False	True	47876140-47876914	C1	47874274-47874409	C2_C1	47874409-47876140	63	False	False	False	0.051	0.015	-0.016	0.457	0.349
gene:Solyc03g083420.4_5	gene:Solyc03g083420.4	Solyc03g083420.4	SL4.0ch03	+	gene:Solyc03g083420.4:t:47876140-47876914	gene:Solyc03g083420.4_5_CE_1	False	False	47876140-47876914	A	47875557-47875619	C2_A	47875619-47876140	63	False	False	False	0.949	0.985	0.016	0.457	0.349
gene:Solyc04g072034.1_2	gene:Solyc04g072034.1	Solyc04g072034.1	SL4.0ch04	-	gene:Solyc04g072034.1:s:56937813-56937963	gene:Solyc04g072034.1_2_CE_1	True	True	56937813-56937963	C2	56936856-56936977	C1_C2	56936977-56937813	52	False	False	False	0.123	0.053	-0.057	0.794	0.056
gene:Solyc04g072034.1_2	gene:Solyc04g072034.1	Solyc04g072034.1	SL4.0ch04	-	gene:Solyc04g072034.1:s:56937813-56937963	gene:Solyc04g072034.1_2_CE_1	True	True	56937813-56937963	A	56937682-56937733	C1_A	56937733-56937813	52	False	False	False	0.056	0.063	0.005	0.459	0.349
gene:Solyc04g072034.1_2	gene:Solyc04g072034.1	Solyc04g072034.1	SL4.0ch04	-	gene:Solyc04g072034.1:t:56936856-56936977	gene:Solyc04g072034.1_2_CE_1	True	True	56936856-56936977	C1	56937813-56937963	C2_C1	56936977-56937813	52	False	False	False	0.107	0.044	-0.044	0.709	0.073
gene:Solyc04g072034.1_2	gene:Solyc04g072034.1	Solyc04g072034.1	SL4.0ch04	-	gene:Solyc04g072034.1:t:56936856-56936977	gene:Solyc04g072034.1_2_CE_1	True	False	56936856-56936977	A	56937682-56937733	C2_A	56936977-56937682	52	False	False	False	0.809	0.875	0.047	0.697	0.071
gene:Solyc04g072034.1_2	gene:Solyc04g072034.1	Solyc04g072034.1	SL4.0ch04	-	gene:Solyc04g072034.1:s:56937813-56937963	gene:Solyc04g072034.1_2_CE_2	True	True	56937813-56937963	C2	56936856-56936977	C1_C2	56936977-56937813	57	False	False	False	0.123	0.053	-0.057	0.794	0.056
gene:Solyc04g072034.1_2	gene:Solyc04g072034.1	Solyc04g072034.1	SL4.0ch04	-	gene:Solyc04g072034.1:s:56937813-56937963	gene:Solyc04g072034.1_2_CE_2	True	False	56937813-56937963	A	56937682-56937738	C1_A	56937738-56937813	57	False	False	False	0.823	0.885	0.047	0.708	0.089
gene:Solyc04g072034.1_2	gene:Solyc04g072034.1	Solyc04g072034.1	SL4.0ch04	-	gene:Solyc04g072034.1:t:56936856-56936977	gene:Solyc04g072034.1_2_CE_2	True	True	56936856-56936977	C1	56937813-56937963	C2_C1	56936977-56937813	57	False	False	False	0.107	0.044	-0.044	0.709	0.073
gene:Solyc04g072034.1_2	gene:Solyc04g072034.1	Solyc04g072034.1	SL4.0ch04	-	gene:Solyc04g072034.1:t:56936856-56936977	gene:Solyc04g072034.1_2_CE_2	True	False	56936856-56936977	A	56937682-56937738	C2_A	56936977-56937682	57	False	False	False	0.809	0.875	0.047	0.697	0.071
gene:Solyc05g052630.4_1	gene:Solyc05g052630.4	Solyc05g052630.4	SL4.0ch05	-	gene:Solyc05g052630.4:s:62242694-62242809	gene:Solyc05g052630.4_1_CE_1	True	False	62242694-62242809	C2	62239605-62239848	C1_C2	62239848-62242694	50	False	False	False	0.408	0.468	0.039	0.649	0.087
gene:Solyc05g052630.4_1	gene:Solyc05g052630.4	Solyc05g052630.4	SL4.0ch05	-	gene:Solyc05g052630.4:s:62242694-62242809	gene:Solyc05g052630.4_1_CE_1	True	True	62242694-62242809	A	62240713-62240762	C1_A	62240762-62242694	50	False	False	False	0.213	0.163	-0.027	0.565	0.149
gene:Solyc05g052630.4_1	gene:Solyc05g052630.4	Solyc05g052630.4	SL4.0ch05	-	gene:Solyc05g052630.4:t:62239605-62239848	gene:Solyc05g052630.4_1_CE_1	True	False	62239605-62239848	C1	62242694-62242809	C2_C1	62239848-62242694	50	False	False	False	0.38	0.444	0.048	0.691	0.069
gene:Solyc05g052630.4_1	gene:Solyc05g052630.4	Solyc05g052630.4	SL4.0ch05	-	gene:Solyc05g052630.4:t:62239605-62239848	gene:Solyc05g052630.4_1_CE_1	True	True	62239605-62239848	A	62240713-62240762	C2_A	62239848-62240713	50	False	False	False	0.283	0.221	-0.038	0.641	0.099
gene:Solyc08g074360.3_1	gene:Solyc08g074360.3	Solyc08g074360.3	SL4.0ch08	-	gene:Solyc08g074360.3:s:56599164-56599259	gene:Solyc08g074360.3_1_CE_1	True	True	56599164-56599259	C2	56597695-56597853	C1_C2	56597853-56599164	83	False	False	False	0.243	0.381	0.085	0.779	0.031
gene:Solyc08g074360.3_1	gene:Solyc08g074360.3	Solyc08g074360.3	SL4.0ch08	-	gene:Solyc08g074360.3:s:56599164-56599259	gene:Solyc08g074360.3_1_CE_1	True	False	56599164-56599259	A	56598160-56598242	C1_A	56598242-56599164	83	False	False	False	0.757	0.619	-0.085	0.779	0.031
gene:Solyc08g074360.3_1	gene:Solyc08g074360.3	Solyc08g074360.3	SL4.0ch08	-	gene:Solyc08g074360.3:t:56597695-56597853	gene:Solyc08g074360.3_1_CE_1	True	True	56597695-56597853	C1	56599164-56599259	C2_C1	56597853-56599164	83	False	False	False	0.11	0.164	0.037	0.671	0.111
gene:Solyc08g074360.3_1	gene:Solyc08g074360.3	Solyc08g074360.3	SL4.0ch08	-	gene:Solyc08g074360.3:t:56597695-56597853	gene:Solyc08g074360.3_1_CE_1	True	False	56597695-56597853	A	56598160-56598242	C2_A	56597853-56598160	83	False	False	False	0.834	0.834	0.001	0.553	0.21
gene:Solyc08g074360.3_4	gene:Solyc08g074360.3	Solyc08g074360.3	SL4.0ch08	-	gene:Solyc08g074360.3:s:56596665-56596735	gene:Solyc08g074360.3_4_CE_1	False	True	56596665-56596735	C2	56595980-56596024	C1_C2	56596024-56596665	65	False	False	False	0.077	0.051	-0.017	0.524	0.259
gene:Solyc08g074360.3_4	gene:Solyc08g074360.3	Solyc08g074360.3	SL4.0ch08	-	gene:Solyc08g074360.3:s:56596665-56596735	gene:Solyc08g074360.3_4_CE_1	False	False	56596665-56596735	A	56596195-56596259	C1_A	56596259-56596665	65	False	False	False	0.923	0.949	0.017	0.524	0.259
gene:Solyc08g074360.3_4	gene:Solyc08g074360.3	Solyc08g074360.3	SL4.0ch08	-	gene:Solyc08g074360.3:t:56595980-56596024	gene:Solyc08g074360.3_4_CE_1	False	True	56595980-56596024	C1	56596665-56596735	C2_C1	56596024-56596665	65	False	False	False	0.075	0.053	-0.013	0.492	0.296
gene:Solyc08g074360.3_4	gene:Solyc08g074360.3	Solyc08g074360.3	SL4.0ch08	-	gene:Solyc08g074360.3:t:56595980-56596024	gene:Solyc08g074360.3_4_CE_1	False	False	56595980-56596024	A	56596195-56596259	C2_A	56596024-56596195	65	False	False	False	0.925	0.947	0.013	0.492	0.296
gene:Solyc04g072140.4_2	gene:Solyc04g072140.4	Solyc04g072140.4	SL4.0ch04	+	gene:Solyc04g072140.4:s:57106129-57106239	gene:Solyc04g072140.4_2_CE_1	True	True	57106129-57106216	C2	57107472-57107532	C1_C2	57106216-57107472	94	False	False	False	0.01	0.038	0.007	0.326	0.445
gene:Solyc04g072140.4_2	gene:Solyc04g072140.4	Solyc04g072140.4	SL4.0ch04	+	gene:Solyc04g072140.4:s:57106129-57106239	gene:Solyc04g072140.4_2_CE_1	True	False	57106129-57106216	A	57106643-57106736	C1_A	57106216-57106643	94	False	False	False	0.394	0.426	0.021	0.555	0.125
gene:Solyc04g072140.4_2	gene:Solyc04g072140.4	Solyc04g072140.4	SL4.0ch04	+	gene:Solyc04g072140.4:t:57107472-57107532	gene:Solyc04g072140.4_2_CE_1	True	True	57107472-57107532	C1	57106129-57106216	C2_C1	57106216-57107472	94	False	False	False	0.013	0.032	0.007	0.336	0.522
gene:Solyc04g072140.4_2	gene:Solyc04g072140.4	Solyc04g072140.4	SL4.0ch04	+	gene:Solyc04g072140.4:t:57107472-57107532	gene:Solyc04g072140.4_2_CE_1	True	False	57107472-57107532	A	57106643-57106736	C2_A	57106736-57107472	94	False	False	False	0.709	0.796	0.05	0.706	0.071
gene:Solyc04g072140.4_2	gene:Solyc04g072140.4	Solyc04g072140.4	SL4.0ch04	+	gene:Solyc04g072140.4:s:57106129-57106239	gene:Solyc04g072140.4_2_CE_2	True	True	57106129-57106239	C2	57107472-57107532	C1_C2	57106239-57107472	94	False	False	False	0.238	0.193	-0.033	0.595	0.096
gene:Solyc04g072140.4_2	gene:Solyc04g072140.4	Solyc04g072140.4	SL4.0ch04	+	gene:Solyc04g072140.4:s:57106129-57106239	gene:Solyc04g072140.4_2_CE_2	True	True	57106129-57106239	A	57106643-57106736	C1_A	57106239-57106643	94	False	False	False	0.166	0.201	0.02	0.554	0.131
gene:Solyc04g072140.4_2	gene:Solyc04g072140.4	Solyc04g072140.4	SL4.0ch04	+	gene:Solyc04g072140.4:t:57107472-57107532	gene:Solyc04g072140.4_2_CE_2	True	True	57107472-57107532	C1	57106129-57106239	C2_C1	57106239-57107472	94	False	False	False	0.27	0.167	-0.07	0.759	0.047
gene:Solyc04g072140.4_2	gene:Solyc04g072140.4	Solyc04g072140.4	SL4.0ch04	+	gene:Solyc04g072140.4:t:57107472-57107532	gene:Solyc04g072140.4_2_CE_2	True	False	57107472-57107532	A	57106643-57106736	C2_A	57106736-57107472	94	False	False	False	0.709	0.796	0.05	0.706	0.071
gene:Solyc04g072140.4_3	gene:Solyc04g072140.4	Solyc04g072140.4	SL4.0ch04	+	gene:Solyc04g072140.4:s:57107619-57107749	gene:Solyc04g072140.4_3_CE_1	False	True	57107619-57107749	C2	57109317-57109440	C1_C2	57107749-57109317	118	False	False	False	0.048	0.067	0.013	0.541	0.242
gene:Solyc04g072140.4_3	gene:Solyc04g072140.4	Solyc04g072140.4	SL4.0ch04	+	gene:Solyc04g072140.4:s:57107619-57107749	gene:Solyc04g072140.4_3_CE_1	False	False	57107619-57107749	A	57108572-57108689	C1_A	57107749-57108572	118	False	False	False	0.952	0.933	-0.013	0.541	0.242
gene:Solyc04g072140.4_3	gene:Solyc04g072140.4	Solyc04g072140.4	SL4.0ch04	+	gene:Solyc04g072140.4:t:57109317-57109440	gene:Solyc04g072140.4_3_CE_1	False	True	57109317-57109440	C1	57107619-57107749	C2_C1	57107749-57109317	118	False	False	False	0.066	0.092	0.021	0.588	0.178
gene:Solyc04g072140.4_3	gene:Solyc04g072140.4	Solyc04g072140.4	SL4.0ch04	+	gene:Solyc04g072140.4:t:57109317-57109440	gene:Solyc04g072140.4_3_CE_1	False	False	57109317-57109440	A	57108572-57108689	C2_A	57108689-57109317	118	False	False	False	0.934	0.908	-0.021	0.588	0.178
gene:Solyc05g052690.4_1	gene:Solyc05g052690.4	Solyc05g052690.4	SL4.0ch05	-	gene:Solyc05g052690.4:s:62293793-62294125	gene:Solyc05g052690.4_1_CE_1	True	True	62293793-62294125	C2	62291205-62291434	C1_C2	62291434-62293793	80	False	False	False	0.062	0.024	-0.025	0.597	0.151
gene:Solyc05g052690.4_1	gene:Solyc05g052690.4	Solyc05g052690.4	SL4.0ch05	-	gene:Solyc05g052690.4:s:62293793-62294125	gene:Solyc05g052690.4_1_CE_1	True	False	62293793-62294125	A	62291895-62291974	C1_A	62291974-62293793	80	False	False	False	0.9	0.945	0.022	0.505	0.2
gene:Solyc05g052690.4_1	gene:Solyc05g052690.4	Solyc05g052690.4	SL4.0ch05	-	gene:Solyc05g052690.4:t:62291078-62291434	gene:Solyc05g052690.4_1_CE_1	True	True	62291205-62291434	C1	62293793-62294125	C2_C1	62291434-62293793	80	False	False	False	0.067	0.03	-0.03	0.658	0.115
gene:Solyc05g052690.4_1	gene:Solyc05g052690.4	Solyc05g052690.4	SL4.0ch05	-	gene:Solyc05g052690.4:t:62291078-62291434	gene:Solyc05g052690.4_1_CE_1	True	False	62291205-62291434	A	62291895-62291974	C2_A	62291434-62291895	80	False	False	False	0.871	0.91	0.025	0.561	0.159
gene:Solyc04g072230.4_3	gene:Solyc04g072230.4	Solyc04g072230.4	SL4.0ch04	-	gene:Solyc04g072230.4:s:57164881-57164959	gene:Solyc04g072230.4_3_CE_1	True	False	57164881-57164959	C2	57163332-57163382	C1_C2	57163382-57164881	90	False	False	False	0.627	0.647	0.018	0.625	0.072
gene:Solyc04g072230.4_3	gene:Solyc04g072230.4	Solyc04g072230.4	SL4.0ch04	-	gene:Solyc04g072230.4:s:57164881-57164959	gene:Solyc04g072230.4_3_CE_1	True	True	57164881-57164959	A	57164169-57164258	C1_A	57164258-57164881	90	False	False	False	0.278	0.274	-0.009	0.593	0.1
gene:Solyc04g072230.4_3	gene:Solyc04g072230.4	Solyc04g072230.4	SL4.0ch04	-	gene:Solyc04g072230.4:t:57163332-57163382	gene:Solyc04g072230.4_3_CE_1	True	False	57163332-57163382	C1	57164881-57164959	C2_C1	57163382-57164881	90	False	False	False	0.643	0.61	-0.019	0.59	0.099
gene:Solyc04g072230.4_3	gene:Solyc04g072230.4	Solyc04g072230.4	SL4.0ch04	-	gene:Solyc04g072230.4:t:57163332-57163382	gene:Solyc04g072230.4_3_CE_1	True	True	57163332-57163382	A	57164169-57164258	C2_A	57163382-57164169	90	False	False	False	0.254	0.311	0.035	0.626	0.077
[truncated: 5,996 more rows]

## Sheet: alternative_intron
module_id	gene_id	gene_name	seqid	strand	lsv_id	event_id	complex	denovo	reference_exon_coord	spliced_with	spliced_with_coord	junction_name	junction_coord	event_size	event_non_changing	event_changing	junction_changing	WT_Ovary_median_psi	X36mt1_Ovary_median_psi	X36mt1_Ovary.WT_Ovary_median_dpsi	X36mt1_Ovary.WT_Ovary_probability_changing	X36mt1_Ovary.WT_Ovary_probability_non_changing
[truncated: 15,910 more rows]

[truncated: 2 more sheets: alt5prime, alt3prime]
