# Supplementary material for: Splicing regulation by RS2Z36 controls ovary patterning and fruit growth in tomato
Source: Plant Mol Biol. 2026 Jun 9;116(4):65. doi: 10.1007/s11103-026-01730-w (PMC13249928; doi:10.1007/s11103-026-01730-w)
Supplement: Supplementary file 7 — Supplementary Material 7. [file 11103_2026_1730_MOESM7_ESM.xlsx]

## Sheet: Sheet1
gene name	Outer_Epidermis:5DPA	Outer_Epidermis:10DPA	Outer_Epidermis:20DPA	Outer_Epidermis:Mature_Green_equatorial	Outer_Epidermis:Breaker_equatorial	Outer_Epidermis:Pink_equatorial	Outer_Epidermis:Light_Red	Outer_Epidermis:Red_Ripe	Collenchyma:5DPA	Collenchyma:10DPA	Collenchyma:20DPA	Collenchyma:Mature_Green_equatorial	Collenchyma:Breaker_equatorial	Collenchyma:Pink_equatorial	Collenchyma:Light_Red	Collenchyma:Red_Ripe	Parenchyma:5DPA	Parenchyma:10DPA	Parenchyma:20DPA	Parenchyma:Mature_Green_equatorial	Parenchyma:Breaker_equatorial	Parenchyma:Pink_equatorial	Parenchyma:Light_Red	Parenchyma:Red_Ripe	Vascular_Tissue:5DPA	Vascular_Tissue:10DPA	Vascular_Tissue:20DPA	Vascular_Tissue:Mature_Green_equatorial	Vascular_Tissue:Breaker_equatorial	Vascular_Tissue:Pink_equatorial	Vascular_Tissue:Light_Red	Vascular_Tissue:Red_Ripe	Inner_Epidermis:5DPA	Inner_Epidermis:10DPA	Inner_Epidermis:20DPA	Inner_Epidermis:Mature_Green_equatorial	Inner_Epidermis:Breaker_equatorial	Inner_Epidermis:Pink_equatorial	Inner_Epidermis:Light_Red	Inner_Epidermis:Red_Ripe	Total_Pericarp:Anthesis	Total_Pericarp:5DPA	Total_Pericarp:10DPA	Total_Pericarp:20DPA	Total_Pericarp:30DPA	Total_Pericarp:Mature_Green_stem	Total_Pericarp:Mature_Green_equatorial	Total_Pericarp:Mature_Green_stylar	Total_Pericarp:Breaker_stem
Solyc05g049950	125.97	147.01	116.13	90.53	107.6	101.54	45.11	88.69	132	113.05	117.49	123.19	127.87	74.75	65.77	83.02	136.47	84.21	89.22	77.57	142.44	104.98	80.71	98.7	167.27	163.16	145.35	143.43	140.11	87.37	91.85	104.04	112.47	82.1	105.09	82.7	169.65	123.32	100	133.95	69.47	112.58	141.73	80.71	46.66	46.14	53.35	46.13	38.26
Solyc06g084310	1753.25	1020.26	423.4	229.41	147.17	70.96	65.83	67.86	1236.14	741.78	496.05	287.76	166.57	105.69	86.77	60.7	1357.77	1625.74	933.53	266.54	232.34	149.64	131.93	93.63	1664.31	1506.15	471.42	383.47	219.39	141.38	108.22	115.43	1502.04	1002.75	347.72	241.26	145.24	91.73	97.99	50.49	1806.22	94.97	61.08	51.74	29.38	24.49	27.14	29.32	32.53
Solyc09g064660	215.7	375.54	272.63	150.45	83.48	43.36	62.58	60.66	220.85	232.65	334.19	206.38	134.54	87.02	91.97	56.29	266.6	359.27	465.06	201.05	129.22	102.88	132.38	76.24	303.98	414.56	213.31	225.14	127.43	127.63	167.1	112.21	263.62	303.44	155.87	186.34	140.71	58.03	90.64	59.07	553.93	67.66	53.02	77.41	55.22	63	62	66.12	62.74
Solyc09g075130	99.17	115.31	125.63	155.98	58.09	29.1	48.6	41.94	77.67	64.65	111.68	165.56	53.89	50.68	54.62	55.25	83.86	81.27	113.62	113.83	44.17	21.98	33.25	44.13	129.14	120.02	81.69	129.74	35.37	34.45	38.71	50.27	84.88	77.68	55.22	139.68	53.62	29.45	44.19	28.78	315.06	253.36	133.86	215.45	209.15	171.35	189.83	176.85	182.36
Solyc02g062240	36.52	27.29	20.69	28.12	30.78	19.04	27.07	32.56	45.86	34.55	42.15	60.31	42.45	25.69	26.81	30.22	51.88	45.85	51.52	67.98	59.58	44.8	37.91	46.19	74.82	54.25	85.2	95.97	58	44.18	57.73	71.83	41.37	31.95	47.57	40.23	35.25	39.54	43.58	44.94	50.16	90.33	75.16	53.75	33.9	24.76	25.77	31.46	30.02
Solyc03g033600	156.74	112.98	81.99	172.1	222.2	180.06	220.28	238.44	124.37	94.33	74.92	150.74	191.01	126.58	152.14	162.35	144.33	94.8	77.59	172.77	248.1	173.46	154.69	249.76	165.96	106.69	173.59	235.89	212.95	129.22	170.31	222.51	119.06	91.18	218.57	189.96	218.08	138.49	155.07	190.8	95.32	57.84	45.58	33.37	25.35	21.84	21.92	23.66	27.39
Solyc02g084020	291.97	237.01	168.59	91.08	97.32	58.83	67.82	83.49	259.63	196.98	160.62	67.71	76.97	65.61	85.36	63.87	246.68	172.82	152.75	87.83	93.06	91.78	104.56	97.41	375.65	347.42	232.83	168.25	157.3	122.24	194.29	171.56	285	157.87	126.45	71.66	96.73	74.03	117.43	99.06	213.14	79.64	56.61	37.16	23.95	20.95	23.56	22.16	26.12
Solyc03g098470	271.53	150.99	121.26	77.04	35.35	19.85	32.75	32.66	241.68	147.67	127.44	70.48	31.93	27.83	37.27	42.36	268.18	216.47	156.33	82.81	48.53	31.96	42.31	45.29	307.77	266.27	99.29	128.74	50.59	41.09	56.27	58.53	231.43	179.53	69.04	68.16	46.51	30.77	51.52	32.96	284.64	151.43	85.65	80.77	44.97	35.85	42.45	42.09	42.44
Solyc06g072280	7.97	2.48	1.87	2.72	0.57	0.33	0.72	1.08	5.42	1.41	2.45	2.69	0.37	0.14	0.2	0.81	3.65	4.17	3.8	2.25	0.28	0.56	0.58	0.56	7.36	5.59	2.34	5.78	0.97	1.07	0.98	2.25	6.14	2.48	0.53	1.79	0.61	0.48	0.66	0.57	13.3	94.28	43.05	34.42	21.05	20.13	20.76	22.68	25.21
Solyc10g081370	77.21	67.65	69.38	76.16	53.61	25.6	43.41	49.18	86.25	67.63	68.17	50.16	29.62	17.74	20.79	51.41	103.28	93.7	65.81	50.12	44.9	14.69	22.03	41.91	167.23	109.38	55.77	99.83	48.34	29.3	46.79	88.12	77.12	61.83	33.73	42.45	36.77	16.64	26.65	41.29	142.7	189.72	123.02	104.45	46.38	39.59	51.33	46.97	51.01
Solyc05g055260	154.25	112.16	54.2	62.21	40.77	25.48	69.41	41.69	91.22	77.23	90.38	78.44	31.6	21.07	43.4	34.95	109.2	234.51	136.25	99.48	53.49	25.23	29.95	22.52	202.06	238.44	102.4	120.61	39.01	30.86	32	31.83	134.98	79.58	32.88	52.32	35.76	20.47	37.46	18.45	626.15	305.79	186.14	160.45	62.31	64.2	64.66	67.97	98.01
Solyc11g006820	633.22	368.35	283.74	208.34	273.49	166.14	208.83	214.46	584.81	289.81	317.64	184.06	169.9	171.66	204.77	216.53	645.54	425.59	383.06	212.52	196.09	181.06	174.79	234.21	794.44	517.38	339.12	283.86	280.6	263.25	350.65	302.16	627.78	391.88	293.87	188.34	242.69	228.55	222.08	206.8	351.84	179.22	179.93	100.17	79.55	85.66	79.21	90.68	81.89
Solyc06g084350	400.26	116.34	92.19	39.44	59.35	38.47	28.04	34.8	349.34	127.96	94.11	44.66	54.98	33.18	25.53	36.88	388.2	265.29	209.27	55.86	82.41	44.37	33.74	47.09	394.76	218.17	95.91	77.35	84.01	48.28	43.46	58.6	323.73	207.16	82.69	38.96	62.7	37.85	41.88	55.87	198.68	41.83	29.07	25.86	16.61	10.82	13.08	15.31	15.98
Solyc09g072970	192.83	110.03	109.88	46.31	43.57	38.64	42.69	50.83	161.65	112.45	138.26	41.46	44.85	49.36	50.76	46.52	195.99	141.73	135.94	50.76	33.89	47.05	52.32	45.9	246.77	183.37	89.21	52.36	63.15	62.69	59.69	60.35	200.34	97.15	52.5	35.77	42.48	58.54	59.76	46.21	139.88	39.62	26.92	29.38	16.17	17.76	18.6	21.44	21.41
Solyc11g005370	247.87	119.33	61.36	55.43	46.24	22.18	37.88	35.14	178.04	95.51	62.53	43.63	43.12	23.47	20.51	30.4	187.78	173.94	115.96	77.08	76.8	30.74	33.3	45.93	261.77	142.47	57.69	94.5	67.61	52.83	72.49	88.89	181.49	118.94	53.08	50.51	57.56	28.22	27.44	35.71	360.83	265.42	156.54	108.23	87.59	67.6	70.66	68.27	86.62
Solyc01g099740	94.43	70.42	112.64	134.17	118.17	85.5	140.61	98.89	84.81	78.44	139.54	94.99	112.25	144.12	154.83	103.75	112.78	132.79	151.64	99.79	113.26	165.75	182.5	122.38	141.78	179.06	259.79	151.75	167.3	206.42	216.69	176.06	111.69	100.89	169.51	129.22	187.37	173.95	183.29	101.51	71.02	149.88	106.46	157.63	85.7	80.82	78.8	82.82	83.07
Solyc09g065940	0.53	1.65	1.28	0.68	0.49	0.06	0.02	0.09	0.16	2.18	1.33	0.26	0.52	0.48	0.26	0.03	0.48	0.71	1.61	0.51	0.07	0.37	0.16	0.1	1.4	2.77	1.56	1.04	0.69	1.33	0.86	0.49	0.41	1.09	1.34	0.61	0.03	0.06	0.03	0	4.16	3.79	2.52	3.84	2.32	1.11	1.65	1.82	1.22
Solyc09g091500	116.85	33.96	25.38	22.64	11.47	9.85	17.64	20.41	88.13	27.11	23.11	14.77	7.71	5.93	6.09	12.11	76.44	35.32	30.74	14.04	9.57	6.78	8.57	13.61	70.32	35.81	10.56	26.91	9.55	8.45	9.89	16.94	54.6	41.02	10.59	13.39	8.25	6.91	6.47	7.44	49.1	55.96	30.61	22.8	14.89	11.69	14.38	14.77	17.13
Solyc09g009640	203.51	97.84	84.74	60.93	94.07	43.36	55	78.57	144.2	90.43	75.16	71.95	78.34	34.98	34.32	60.79	164.7	122.15	126.46	69.41	61.85	25.87	24.84	36.49	209.93	136.3	60.81	85.26	83.15	41.83	40.92	75.22	142.1	143.83	69.98	74.28	71.71	30.4	33	50.59	153.81	120.84	59.32	79.62	48.8	42.09	45.99	45.37	49.08
Solyc06g073700	105.76	88.4	77.68	82.09	92.81	28.9	53.56	46.94	88.7	78.01	102.71	94.1	79.23	43.3	57.78	62.38	93.73	101.42	150.91	108.48	112.97	31.19	51.2	41.88	113.68	103.05	67.5	81.36	60.93	34.34	54.47	46.03	74.04	95.83	50.26	79.42	75.53	38.04	48.03	44.17	176.28	43.66	27.69	46.48	48.88	42.73	46.19	55.78	57.09
Solyc06g062980	6.43	3.85	1.8	4.63	3.31	2.74	0.54	0.78	4.84	4.67	2.7	9.65	3.63	1.2	0.86	0.88	4.36	5.21	3.99	11.56	2.85	2.12	1.12	1.96	3.45	2.57	4.54	7.43	2.51	2.72	0.84	0.83	5.35	2.95	6.23	11.88	0.61	1.98	0.3	0.55	14.21	15.54	8.89	7.85	5.79	2.86	3.01	4.17	2.88
Solyc03g122260	13.68	23	20.59	26.81	5.59	5.56	7.82	5.66	19.5	25.66	27.71	29.23	9.25	9.11	8.81	9.8	20.02	26.85	31.48	25.95	9.7	10.49	11.08	13.16	17.58	17.8	21.26	32.29	10.61	18.13	17.35	16.67	20.78	18.4	14.39	22.83	9.83	7.79	12.72	7.87	36.06	45.08	34.23	43.88	33.21	29.27	31.06	32.81	32.4
Solyc09g075200	31.85	42.91	30.84	25.45	15.51	8.91	18.55	12.72	30.48	33.19	33.07	22.65	12.76	11.65	17.5	18.88	25.52	28.8	24.61	18.86	15.2	13.34	17.2	21.12	47.16	40.55	26.96	30.6	17.68	16.9	17.11	24.22	32.02	27.78	15.23	20.11	12.45	14.45	15.37	14.33	45.14	76.57	58.53	52.85	43.67	43.45	47.15	47.45	39.82
Solyc06g008860	10.15	17.93	10.98	15.93	18.17	20.68	26.11	23.63	14.43	11.11	9.34	11.76	16.74	16.23	20.97	23.09	13.45	10.82	9	10.53	20.45	23.24	26.59	25.68	17.85	17.96	29.86	31.44	40.71	29.51	43.66	43.1	9.04	11.17	19.26	11.98	18.64	18.33	20.11	27.71	11.76	96.54	81.73	62.38	33.55	30.75	36.83	32.28	36.71
Solyc02g085420	33.46	92.43	50	45.84	25.43	23.79	39.09	41.2	28.22	90.55	69.1	67.46	20.99	33	44.48	40.05	24.87	59.42	55.44	37.62	18.74	26.55	44.01	54	32.93	88.55	67.55	83.47	32.16	52.58	65.44	66.58	47.56	52.32	23.74	35.86	14.7	18.71	40.94	33.46	298.15	351.48	362.83	302.49	374.17	293.96	319.26	356	346.02
Solyc09g098390	1.14	2.07	2.28	3.01	4.47	4.08	4.38	3.74	1.91	3.26	3.33	3.37	2.97	4.36	3.54	4.77	2.61	1.73	1.53	3.12	2.63	3.92	4.1	5.71	1.49	2.48	4.48	3.37	4.12	5.51	5.51	4.77	2.43	4.35	3.37	4.82	5.03	3.95	2.86	5.43	1.86	15.46	15.94	13.23	14.73	15.26	15.26	16.34	10.16
Solyc09g064590	17.49	29.59	22.62	35.8	28.48	30.04	18.88	26.32	16.63	23.36	17.85	35.54	23.79	12.93	9.1	19.8	19.44	23.11	20.12	41.02	34.12	15.24	9.57	22.8	23.25	31.82	28.51	39.74	32.86	28.78	23.5	44.12	14.58	21.96	31.06	32.16	32.33	32.78	13.94	41.71	51.87	68.02	81.34	76.14	114.38	111.01	119.96	122.91	130.91
Solyc07g022760	3.93	12.83	12.5	10.32	4.6	6.99	13.94	9.86	2.63	9.09	13.33	6.18	4.83	6.6	9.89	10.83	1.83	8.08	8.42	4.96	3.25	4.24	5.75	8.82	5.13	12.11	7.24	13.19	4.98	9.72	14.71	12.94	6.22	8.57	2.77	4.71	3.42	3.79	7.18	8.19	27.81	60.8	64.06	81.19	84.81	80.27	83.54	85.04	74.41
Solyc11g044340	6.56	7.55	5.88	4.47	2.7	2.32	3.35	3.29	3.18	5.94	5.88	2.41	1.68	2.39	2.31	3.62	3.35	3.57	4.16	3.94	1.68	1.92	1.93	2.17	3.67	6.89	2.84	4.3	1.86	3.71	4.82	5.58	5.09	8.57	1.26	2.11	1.09	1.34	1.64	3.16	21.25	33.73	25.92	25.05	22.32	19.9	20.35	18.73	18.65
Solyc03g093160	9.92	24.64	31.12	41.29	28.81	15.21	29.17	18.05	7.02	16.02	31.15	46.71	35.74	28.37	48.48	33.85	7.33	10.97	29.53	23.12	27.77	22.15	32.54	21.26	12.42	20.35	28.88	28.73	23.01	29.6	30.49	20.24	13.76	11	19.23	26.39	20.17	16.85	31.02	25.48	37.53	62.45	55.59	82.69	72.31	69.12	73.05	69.46	72.89
Solyc05g056280	25.07	16.13	16.46	11.84	14.1	13.99	17.33	16.25	12.83	14.46	14.99	14.83	10.4	10.99	11.4	13.52	14.8	12.91	17.47	14.81	12.3	15.12	13.48	16.31	20.83	21.81	20.94	25.75	19.2	26.86	25.41	27.24	23.66	20.08	10.74	9.21	13.85	15.17	13.08	11.75	27.88	112.99	86.35	73.9	75.77	60.07	57.56	58.69	61.08
Solyc03g117940	66.18	76.91	89.85	51.56	32.53	27.21	48.65	57.44	63.81	49.57	65.16	39	33.55	38.77	65.25	83.23	55.65	53.92	54.06	32.81	27.92	22.32	50.28	50.36	89.81	76.21	28.54	37.57	30.67	27.24	27.95	40.55	66.11	54.31	18.2	34.8	24.79	27.86	39.82	46.6	104.44	103.08	82.93	75.05	64.78	62.75	63.99	68.45	67.02
Solyc06g082360	81.74	44.99	31.49	57.44	69.14	34.81	42.94	46.25	60.31	48.06	46.38	73.74	61.76	27.22	25.99	41.07	74.01	61.47	54.78	94.2	84.37	35.24	39.85	50.96	95.08	50.48	58.32	70.57	70.44	33.11	38.56	71.45	61.97	60.67	80.11	58.37	87.15	52.02	43.12	79.49	82.53	182.95	136.95	86.59	59.41	52.2	53.38	55.67	48.11
Solyc04g005690	56.17	64.74	46.38	23.45	41.57	32.38	47.37	57.66	35.74	46.44	47.42	31.01	21.85	27.69	43.78	45.97	33.91	36.74	36.87	24.36	45.95	41.19	42.81	45.28	33.78	61.79	64.14	60.88	67.16	68.42	120.37	90.04	44.46	47.04	38.56	28.87	25.6	32.97	45.38	41.56	148.84	49.82	73.99	53.34	80.41	76.34	82.09	81.6	87.28
Solyc02g081960	25.05	28.61	18.17	9.55	15.94	6.86	11.94	21.26	14.57	18.34	14.27	8.12	8.83	7.83	10.43	14.13	12.03	18.92	10.91	10.32	7.16	8.73	10.35	10.46	17.37	31.42	19.7	18.12	17.73	26.98	30.61	31.7	19.42	19.31	8.14	6.18	7.28	7.73	11.46	6.04	63.51	27.04	42.94	28.03	44	41.72	46.71	48.06	43.21
Solyc03g083430	20.33	29.57	30.79	21.27	17.58	17.01	24.38	21.57	12.73	20.71	37.1	26.22	18.85	38.41	43.62	31.65	9.31	14.18	23.44	22.37	16.18	26.24	25.83	22.53	15.49	23.4	26.78	23.03	16.59	51.06	37.31	25.3	17.43	22.97	10.15	18	10.81	34.42	32.78	26.29	48.9	95.55	98.52	141.02	176.44	167.1	175.56	174.64	132.33
Solyc09g008470	14.67	19.58	16.97	17.57	25.45	34.29	27.48	38.34	18.79	14.95	15.13	17.82	28.12	16.94	23.14	31.87	19.55	12.1	13.29	13.35	39.09	23.95	25.96	37.11	28.84	22.96	17.34	32.48	34.76	18.15	23.99	38	11.97	16.45	17.3	19.95	17.2	22.95	19.41	30.47	10.21	93.67	119.19	83.78	71.37	77.23	79.38	68.8	79.84
Solyc04g010260	0.8	5.19	4.52	40.6	41.03	24.18	46.51	44.61	2.73	7.9	6.48	41.27	36.62	29.49	75.47	52.63	2.36	4.26	4.16	41.07	35.7	35.42	63.3	73.1	1.18	5.47	46.01	46.14	45.83	42.41	74.31	60.97	3.17	1.37	21.19	27.03	22.33	41.29	57.02	44.13	3.63	64.57	71.99	60.36	95.28	76.86	87.26	89.03	76.07
Solyc02g078610	152.21	153.27	144.03	74.18	39.5	38.27	72.6	54.37	83.58	128.58	125.69	66.12	60.01	53.12	54.65	53.21	80.51	90.93	109.66	48.98	40.75	37.84	43.86	44.29	124.16	119.52	59.89	62.73	47.78	58.85	71.65	69.24	151.92	167.01	53.08	44.37	38.83	40.21	53.13	41.13	159.91	93.79	83.25	81.95	84.01	64.14	70.44	71.51	58.31
Solyc03g006520	1.34	7.68	6.2	4.33	3.14	4.53	4.73	2.62	1.81	5.77	11.2	5.41	2.56	6.17	5.28	5.19	1.81	6.32	6.08	4.37	1.35	5.7	3.6	5.38	2.95	6.57	6.86	5.39	3.65	8.41	7.24	9.18	2.76	2.52	3.75	1.57	1.29	5.41	3.33	7.49	16.51	32.84	34.93	40.28	34.01	28.5	32.45	30.28	30.47
Solyc10g081070	0	0.74	0.8	1.54	1.36	4.1	4.24	5.38	0.12	0.27	0.29	1.5	1.56	4.43	5.75	8.65	0.17	0	0.59	3.62	1.91	7.76	5.83	10.62	0.09	0.71	4.46	2.69	1.78	10.98	8.08	9.35	0.73	0.04	0.75	0.9	0.44	7.39	5.97	8.07	3.02	21.92	35.32	34.63	122.82	127.35	132.94	126.56	113.94
Solyc03g118800	100.44	135.54	117.65	78.84	125.06	124.25	104.82	179.56	140.46	110.76	131.69	115.04	170.78	113.32	129.49	161.06	129.65	77.89	115.88	97.72	208.5	166.07	203.92	183.79	138.92	137.54	125.6	156.03	204.97	152.11	196.26	175.93	65.67	106.81	106.55	93.47	123.13	151.14	147.06	196.22	59.61	136.7	184.57	142.38	121.8	121.2	119.34	109.77	100.95
Solyc01g008360	49.2	40.14	30.61	31.08	18.28	18.45	28.73	29.58	42.45	26.42	20.3	28.01	18.13	26.22	25.53	40.09	42.98	31.56	28.25	22.93	18.32	17.81	27.4	32.92	54.97	39.63	27.6	43.32	23.31	29.07	33.04	44.32	34.49	30.6	15.33	20.38	15.29	15.43	25.22	25.58	94.41	92.05	60.49	53.22	37.52	36.99	41.15	36.74	47.37
Solyc12g010340	84.49	32.83	46.19	29.64	39.7	33.98	37.8	20.28	60.83	24.64	30.82	24.17	31.46	36.74	39.04	21.98	62.62	35.5	39.34	20.95	36.59	29.8	25.64	19.28	110.1	62.56	49.26	41.37	44.56	29.76	24.77	18.17	55.65	39.16	30.36	22.84	21.03	25.29	18.83	14.65	24.3	29.88	24.86	32.95	21.23	21.43	22.61	29.25	29.92
Solyc08g069080	57.74	20.57	25.7	17.24	14.17	15.45	22.99	18.24	45.23	16.38	18.64	13.58	10.02	17.33	22.13	21.17	48.98	24.85	21.84	16.62	9.78	16.03	19.1	19.88	58.16	30.07	22.1	22.31	18.3	15.68	20.01	20.45	38.71	23.7	13.73	17.94	20.36	17.65	18.41	16.62	24.56	37.41	24.96	26.21	15.01	14.53	13.99	15.94	20.07
Solyc04g008890	5.81	1.75	2.3	6.99	6.69	1.49	3.07	3.77	4.55	2.16	1.48	9.2	5.4	1.06	1.13	2.45	4.56	8.95	4.5	6.36	9.52	1.17	1.32	2.49	6.09	4.49	3.16	8.32	5.03	1.23	2.69	3.52	5.67	6.32	6.99	8.83	6.72	1.71	1.35	2.27	8.41	18.76	15.7	14.84	7.22	8.38	8.61	9.16	10.63
Solyc02g014870	153.86	130.91	99.52	68.91	77.6	115.75	213.96	153.31	204.87	162.37	155.89	98.3	93.21	132.33	209.68	230.14	179.36	190.05	231.41	112.07	107.88	114.41	179.2	186.45	167.36	167.65	117.02	107	75.96	91.73	107.14	115.01	130.45	146.61	99.03	88.17	93.07	105.51	153.48	117.71	94.44	154.46	152.86	140.38	112.04	87.44	91.85	101.95	146.25
Solyc04g009230	10.37	24.39	31.78	57.53	61.58	64.28	105.6	108.08	18.67	26.15	40.97	55.98	55.22	56.7	81.98	114.35	18.95	52.15	41.7	69.22	57.73	54.53	87.69	110.85	29.09	36.63	34.05	78.97	61.92	40.5	51.1	58.68	15.68	19.02	19.64	61.67	69.08	58.8	68.9	112.57	62.12	28.14	29.47	37.38	36.69	37.03	41.54	32.63	55.52
Solyc03g059100	3.33	12.24	14	24.38	14.85	15.41	33.97	36.42	5.34	13.9	12.95	27.05	18.39	33.41	46.06	57.36	3.5	5.54	11.86	20.36	10.46	24.3	42.92	50.37	5.43	13.17	30.02	40.55	22.21	35.42	45.55	42.11	6.17	4.58	12.68	28.7	9.06	20.1	42.49	41.61	12.83	26.28	24.8	28.31	33.69	33.29	35.9	37.74	33.72
Solyc02g068190	0.16	0.06	0.03	0.03	0	0.08	0.13	0.16	0	0.04	0.18	0.1	0.36	0.28	0.24	0.06	0.04	0.03	0.17	0.61	0.46	0.56	0.38	0.46	0.36	0.08	0.23	0.47	0.46	1.01	0.51	0.54	0	0.31	0.02	0	0	0	0.3	0.27	0.89	0.35	0.3	0.49	1.15	1.6	1.38	1.73	3.33
Solyc02g081290	28.26	54.14	60.67	67.97	40.39	35.53	36.89	46.29	25.62	32.25	39.61	34.69	28.51	31.8	32.82	36.65	22.07	21.54	32.05	31.56	23.15	34.36	32.9	40.74	32.65	58.47	52.79	97.08	59.31	85.55	84.29	80.95	40.08	29.41	21.12	32.3	11.02	30.35	39.73	46.76	38.25	32.79	45.73	33.8	54.61	56.51	62.94	55.66	56.97
Solyc07g054200	31.17	43.49	35.2	19.26	8.26	17.35	22.16	25.06	15.8	27.69	41.68	15.25	11.98	23.61	22.06	30.76	11.54	24.99	24.29	10.03	10.96	24.08	20.19	24.78	30.25	45.58	21.58	24.63	17.87	38.04	29.01	39.73	23.97	26.79	5.58	7.32	4.92	18.13	19.32	26.13	24.22	31.63	35.85	34	40.34	42.62	44.36	42.49	41.58
Solyc07g007210	33.05	32.22	28.83	32.79	34.08	34.09	41.36	49.11	20.59	27.48	34.55	52.03	44.14	52.19	57.55	73.08	23.36	22.96	32.26	43.23	43.75	49.23	56.08	63.84	29.7	35.83	52.35	66.8	49.77	57.99	73.71	67.61	27.65	25.98	26.69	28.17	26.97	49.94	57.53	73.66	45.27	84.17	99.3	76.15	122.35	116.76	121.95	125.3	110.62
Solyc08g062910	163.15	189.14	209.5	492.9	752.96	924.85	606.2	730.64	110.87	213.47	314.67	730.93	639.65	1043.69	735.2	821.24	138.47	145.52	245.9	677.43	699.74	1452.77	836.55	1022.68	202.65	216.62	1214.04	759.01	849.83	1547.2	1087.68	1286.62	184.22	143.65	743.63	411.69	528.83	1219.48	1007.48	863.81	179.57	537.87	746.09	666.84	800.28	725.21	793.85	810.73	740.19
Solyc08g062920	224.58	313.04	331.39	560.93	809.9	995.11	665.32	788.69	179.55	385.51	505.4	847.1	751.87	1122.8	799.12	903.12	219.04	259.62	398.62	752.2	804.49	1520.22	893.53	1062.31	273.53	347.82	1293.08	839.82	906.14	1618.34	1119.33	1336.05	274.88	189.05	799.04	455.62	563.39	1270.59	1075.16	894.69	237.47	621.76	861.41	780.36	948.4	846	920.55	946.54	897.4
Solyc11g071770	3.13	5.14	6.71	13.91	9.53	17.33	14.03	15.24	2.66	4.37	5.91	20.96	13.33	15.9	14.84	14.65	2.09	4.67	4.23	15.48	14.98	19.44	16.18	19.62	3.52	5.56	14.77	21.43	13.11	27.36	25.93	20.04	3.75	4.88	8.69	9.31	9.7	21.39	12.83	14.74	4.64	9.02	11.64	12.8	22.27	20.78	23.25	22.23	21.26
Solyc06g069480	2.89	6.23	5.77	9.87	9.53	10.26	16.03	17.27	2.6	3.56	5.67	4.62	7.39	6.5	12.94	18.47	2.14	2.68	4.08	8.12	7.82	8.12	10.71	16.59	2.57	4.22	5.64	7.7	7.09	11.29	10.79	13.65	3.12	4.09	3.7	6.89	6	14.58	15.35	13.22	15.42	6.91	10.34	18.64	60.91	72.7	77.52	80.57	100.81
Solyc06g082100	30.29	85.72	73.26	130.04	107.51	90.92	132.72	136.15	26.11	60.54	89.33	119.62	91.89	165.94	149.6	185.25	25.03	34.07	55.29	91.32	61.14	132.7	146.69	169.87	33	67.32	128.8	148.83	90.83	225.83	200.64	182.2	36.65	33.74	62.59	86.46	54.35	130.38	173.91	165.58	59.3	46.85	60.87	49.75	143.08	177.06	187.68	182.26	154.78
Solyc06g071620	0	0.1	0	0.54	0.26	0.21	0.16	0.57	0.04	0.06	0.07	0.03	0.04	0.08	0.16	0.14	0.03	0.13	0.23	0	0	0.16	0.03	0.16	0.09	1.22	0.18	0.43	0.51	0.55	0.77	0.66	0.13	0	0.1	0	0	0	0	0.62	0.04	0.29	0.51	0.52	3.45	3.1	2.96	2.97	5.18
Solyc02g086580	0.03	0.06	0.03	0.19	0	0.03	0	0	0	0.06	0.22	0.03	0.02	0.04	0	0.12	0.04	0.07	0.07	0	0.03	0	0.06	0.06	0.02	0.04	0.1	0	0.03	0	0.07	0.04	0.04	0.23	0.2	0	0	0	0	0	5.26	0.86	0.68	1.27	2.26	1.54	1.77	2.29	1.98
Solyc07g008880	21.06	44.28	49.86	37.13	27	26.47	28.03	40.84	15.12	42.69	59.81	41.24	36.93	38.74	46.91	56.94	15.38	25.58	42.83	32.08	38.72	45.86	50.49	53.1	17.86	36.47	30.88	38.48	29.39	44.3	40.07	45.54	20.35	27.29	16.8	30.85	26.6	49.81	60.31	51.42	44.93	129.19	194.97	147.84	343.32	393.71	410.04	409.15	342.4
Solyc06g036580	43.61	47.49	45.84	31.17	25.97	20.66	23.98	34.48	27.84	36.64	40.01	23.84	15.79	23.91	23.02	36.36	21.5	25.3	24.93	24.13	13.92	20.62	21.76	36.85	22.52	47.11	43.13	39.67	31.16	47.36	43.64	55	40.6	26.81	21.45	13.78	8.61	27.3	26.3	24.6	36.45	27.12	34.32	23.55	38.25	40	42.31	40.6	38.12
Solyc05g054880	2.1	9.29	8.47	6.61	3.77	5.87	4.54	7.9	2.89	11.87	7.6	4.35	3.84	6.82	5.8	7.01	2.57	9.5	6.62	3.95	4.79	7.75	9.66	12.64	2.56	8.63	8.23	8.67	5.68	13.04	11.87	9.4	2.64	9.3	5.44	0.79	3.47	5.45	5.02	4.76	5.97	4.44	7.57	8.06	8.64	10.47	9.35	9.87	9.77
Solyc04g016510	88.43	61.94	50.18	34.16	28.79	27.15	40.61	90.88	50.27	46.08	57.63	38.87	39.62	66.93	62.25	66.55	44.16	38.61	56.22	34.35	31.9	38.88	45.46	57.18	54.21	64.58	41.96	45.19	36.48	40.7	56.08	55.01	71.38	46.2	28.32	30.37	27.28	28.54	55.11	55.3	77.08	19.95	23.08	28.31	42.02	43.24	47.07	45.6	35.18
Solyc01g096520	142.87	132.69	126.35	91.86	66.06	70.45	78.32	95.37	97.94	109.42	165.54	95.38	87.05	95.93	107.25	97.04	114.54	182.76	208.08	81.34	77.63	98.22	87.53	88.74	220.14	305.6	191.81	173.53	119.23	130.15	115.16	113.23	144.94	114.18	72.12	73.04	75.49	98.26	91.87	76.96	167.85	76.37	61.04	74.21	54.95	47.44	50.47	51.9	64.31
Solyc08g078430	44.5	41.59	58.97	80.44	164.8	156.88	115.36	157.6	30.06	49.66	79.05	117.56	138.3	130.69	111.22	178.51	35.29	35.11	65.99	102.81	148.4	198.62	146.14	217.64	52.91	51.25	90.8	106.85	133.72	153.67	129.28	154.97	44.59	39.64	70.03	94.45	125.38	166.95	166.16	204.51	46.6	40.94	50.98	63.06	67.28	75.26	81.09	79.36	89.81
Solyc07g064070	0	0	0	0	0.03	0	0	0	0	0	0	0	0	0.07	0	0	0	0	0.03	0	0	0	0	0	0	0	0.1	0.29	0.03	0.15	0.55	0.54	0	0	0	0	0	0	0	0	0	0	0	0.03	0.17	0.08	0.23	0.26	0.06
Solyc01g094300	0	0	0	0	0	0	0	0	0	0	0	0	0	0	0	0	0	0	0	0	0	0	0	0	0	0	0	0	0	0	0	0	0	0	0	0	0	0	0	0	0	0	0	0	0	0	0	0	0
Solyc09g011420	90.61	45.32	36.47	67.25	87.64	44.56	41.28	48.75	74.32	57.27	72.56	108.07	55.31	29.39	53.84	19.2	84.57	66.35	52.95	109.68	71.61	41.06	26.55	17.6	130.01	87.88	150.2	127.61	106.08	39.01	66.23	37.68	66.42	45.91	152.62	88.52	91.88	45.06	34.47	19.71	52.47	171.5	121.77	123.31	68.6	59.42	62.27	61.8	48.85
Solyc09g092080	472.44	116.57	98.88	76.75	76.36	30.56	12.14	19.73	362.25	104.51	176.28	154.05	83.31	22.04	18.8	21.57	429.73	185.65	212.28	130.82	104.87	31.95	18.47	25.03	735.16	209.48	119.45	102.26	97.2	24.67	29.82	56.5	288.63	131.42	173.09	121.15	99.81	21.46	18.56	25.54	177.01	67.29	44.04	43.75	23.85	16.45	18.11	17.84	13.6
Solyc04g014680	39.88	43.39	80.82	35.98	34.89	16.84	11.44	10.05	49.37	99.63	141.16	41.33	27.61	18.48	9.69	9.63	45.22	44.54	72.54	56.95	22.24	19.6	16.75	16.21	28.23	31.08	40.18	25.36	23.1	33.14	27.75	23.65	59.52	52.68	55.63	65.75	34.82	32.7	33.65	34.19	28.14	55.9	86.88	87.52	119.34	111.35	116.6	115.74	49.64
Solyc11g012040	1.19	1.08	0.51	0	0.07	0.17	0	0	4.66	3.59	3.83	1.96	1.76	0.5	0	0.03	3.25	1.71	1.9	1.96	2.09	0.2	0	0	3.31	3.43	3.07	1.02	1.28	1.11	0.11	0.23	1.54	0.4	2.82	0.03	8.45	0	0.35	0	1.54	10	9.54	9.27	8.33	5.99	7.03	10.29	1.65
Solyc11g008470	23.72	37.65	38.91	30.22	42.76	23.59	31.59	35.99	17.92	30.19	35.17	27.86	42	24.6	23.93	32.7	19.38	24.29	32.12	25.12	31.19	25.13	22.23	30.45	19.96	37.81	32.54	48.87	41.3	44.91	50.37	37.84	20.68	30.49	20.97	16.18	36.18	27.86	28.89	28.18	28.97	43.08	55.25	61.91	73.18	64.47	68.29	69.14	65.02
Solyc01g100330	46.15	43.53	31.81	11.23	7.99	10.84	12.89	13.87	43.51	24.4	20.93	9.97	6.03	11.21	11.98	15.82	30.78	30.56	20.56	7.83	7.29	7.46	9.6	9.74	58.34	51.77	15.81	16.48	14.08	10.14	14.26	15.97	43.16	23.14	8.65	6.37	3.8	9.36	9.12	9.68	52.89	38.81	22.2	17.76	14.68	12.06	13.64	12.6	14.08
Solyc11g008730	8.45	6.82	4.57	4.19	4.38	4.11	5.81	4.52	5.04	4.7	4.49	2.65	3.92	3.33	3.53	6.03	5.87	8.67	5.43	4.1	7.22	3.37	3.87	4.33	6.09	7.25	5.47	7	8.31	6.69	6.62	8.47	3.8	8.19	2.01	2.72	8.57	5.06	4.3	5.98	18.74	32.34	23.02	21.51	20.92	18.31	19.65	21.3	21.79
Solyc01g110820	13.83	21.19	15.27	12.77	5.93	5.79	7.87	8.49	11.33	16.25	16.07	9.05	6.14	6.42	7.16	6.68	13.43	19.53	14.24	7.51	2.98	5.7	5.5	7.26	12.27	18.8	17.69	12.16	8.77	13.76	13.9	8.41	11.4	17.14	8.16	10.72	4.15	5.54	6.14	0.9	28.68	15.57	14.48	16	15.44	12.45	14.84	13.72	11.5
Solyc11g008290	1.48	5.13	6.15	5.92	2.05	3.04	6.81	3.29	0.66	3.1	7.09	9.26	2.53	4.34	8.28	8.34	0.91	1.97	6.12	6.02	2.67	5.98	9.16	7.48	1.49	3.11	4.92	8.37	2.42	8.23	6.78	5.94	1.38	1.45	1.99	3.54	0.68	3.2	5.34	4.95	2.46	7.06	6.84	14.48	12.43	11.67	12.75	11.7	15.75
Solyc11g066830	0.35	3.27	2.26	6.47	2.27	6.23	7.13	7.35	1.42	8.41	4.72	4.64	2.67	6.54	8.57	10.72	2.83	7.99	4.51	5.14	1.8	3.91	6.94	6.92	1.65	2.88	5.16	6.87	2.28	7.15	4.89	6.8	1.62	3.57	2.17	5.29	3.14	4.59	5.32	3.48	1.74	85.41	101.94	77.89	154.57	120.93	140.79	166.03	124.83
Solyc10g083640	63.56	118.22	106.92	91.29	49.18	61.69	118.59	110.16	49.32	119.45	117.54	97.43	57.87	48.82	59.41	61.48	48.67	110.96	108.45	81.56	44.83	60.22	61.03	70.64	63.41	134.59	111.71	112.26	67.02	141.59	172.88	142.85	83	79.03	54.55	56.05	53.97	71.62	96.12	72.74	192.06	198.12	209.53	182.01	174.64	149.57	166.11	171.13	187.18
Solyc02g062920	34.53	31.68	31.64	29.72	24.01	19.08	18.91	30.22	14.45	21.67	24.04	29.48	28.5	21.86	19.77	27.84	15.65	27.7	28	33.61	20.06	16.06	14.37	19.93	19.94	35.09	40.38	48.12	29.87	39.95	36.45	39.87	29.33	45.74	19.93	26.7	13.89	16.15	16.46	13.37	83.75	65.5	66.85	62.72	96.67	89.7	93.28	99.36	91.08
Solyc02g085570	19.45	16.12	12.84	14.13	15.26	13.05	15.99	17.81	5.88	13.03	12.42	10.25	10.97	12.72	14.9	16.39	7.41	21.23	13.68	13.77	14.89	17.19	12.72	13.69	13.25	23.94	26.55	13.47	18.81	31.4	20	22.44	15.54	21.06	18.84	6.6	11.1	16.42	15.56	17.48	73.61	76.28	70.67	68.09	71.09	51.51	58.15	61.24	77.92
Solyc12g008750	342.17	245.06	210.03	126.15	161.22	100.87	88.55	142.93	174.33	178.76	144.64	61.93	81.82	102.65	103.11	99.11	145.81	187	133.93	78.16	94.23	93.59	67.36	94.67	233.28	252.44	140.95	117.05	100.85	129.13	137.65	141.75	256.62	290.21	90.17	75.58	64.07	103.09	120.36	86.91	545.12	86.53	93.26	67.13	90.03	73.98	82.06	83.96	86.28
Solyc01g079250	42.93	80.73	90.28	65.13	61.91	55.77	64.9	52.46	36.44	63.84	84.63	105.79	85.03	83.58	76.34	62.64	32.76	47.57	94.42	79.1	71.07	54.98	50.5	35.97	39.53	44.08	46.85	39.67	39.27	56.09	41.67	37.58	41.9	54.67	42.44	74.34	75.87	71.73	62.49	45.84	188.61	150.78	180.28	248.65	309.15	285.61	308.16	312.05	239.07
Solyc03g025280	31.32	41.95	34.51	37.21	17.8	44.13	46.11	39.68	32.08	39.73	39.08	35.23	27.83	35.99	38.37	35.61	24.07	29.55	35.2	39.98	20.57	37.31	31.18	36.72	28.99	46.85	42.78	45.91	34.81	45.62	42.14	45.45	35.32	29.45	27.11	12.13	21.76	31.06	33.36	34.3	32.19	51.55	60.95	50.08	77.8	70	73.06	70.47	70.27
Solyc02g069790	56.31	85.45	75.26	56.71	65.01	75.14	56.87	58.07	35.32	74.1	88.62	56.48	67.57	103.74	107.71	69.7	54.18	37.02	59.66	68.77	81.46	107.08	108.62	92.4	56.96	80.93	112.06	93.82	93.48	109.27	109.14	86.53	74.59	36.56	79.43	78.28	73.47	91.65	86.06	88.87	50.58	36.03	49.46	39.76	34.99	33	33.69	29.45	28.14
Solyc01g103020	61.34	35.07	43.02	71.57	89.35	51.01	52.2	61.2	31.3	31.99	43.5	59.79	66.87	31.24	23.88	25.25	31.62	31.59	44.69	69.87	63.46	40.36	17.33	26.87	47.08	47.12	54.95	42.03	75	60.02	49.13	50.2	37.63	54.35	94.98	48.87	88.37	47.03	42.27	29.36	121.84	38.73	29.88	37.09	34.53	29.05	31.98	36.66	31.74
Solyc09g090660	40.36	73.83	80.6	60.07	78.07	75.06	67.31	87.08	41.4	67.44	90.39	67.41	81.2	99.8	86.76	139.03	37.27	48.5	64.76	59.07	55.31	81.35	84.61	115.19	59.1	102.75	123.77	91.48	95.06	131.24	118.77	144.03	53.67	35.74	60.03	51.81	64.73	102.02	102.78	104.62	84.82	90.87	99.62	82.28	93.65	107.55	111.33	105.86	97.37
Solyc04g009950	36.39	60.06	38.64	37.33	36	50.96	28.54	46.67	23.32	47.4	46.93	44.84	47.3	37.22	29.78	47.58	23.65	38.9	46.36	53.8	48.13	65.87	40.77	68.64	34.86	56.84	52.21	52.72	50.5	63.26	56.88	67.96	39.49	38.66	21.2	25.62	23.16	63.63	47.77	77.44	56.81	71.31	109.06	89.57	175.92	179.69	180.26	175.57	141.87
Solyc01g094480	63.92	77.19	49.85	47.59	90.2	67.6	59.54	69.4	66.25	86.78	75.25	60.92	137.1	100.38	109.08	106.03	60.04	40.1	70.69	79.06	148.37	91.07	103.91	98.7	71.82	72.24	132.85	77.57	125.06	136.6	137.54	114.83	57.45	65.1	76.72	50.07	100.99	91.53	120.82	182.62	127.68	106.79	109.48	112.14	134.4	137.04	141.18	150.81	131.79
Solyc10g005800	24.78	73.45	86.3	117.81	66.27	51.71	95.42	55.48	29.28	58.28	97.12	116.23	77.85	84.57	102.09	95.34	28.13	45.25	96.46	128.82	75.26	55.46	70.57	62.22	44.09	64.21	74.69	66.92	64.53	67.13	91.35	78.2	31.59	48.39	89.29	179.4	116.66	76.4	84.78	73.32	100.97	166.3	186.16	281.55	309.49	237.85	259.46	236.12	207.01
Solyc09g010630	4642.28	12091.8	12301.7	13045.5	13257.6	6039.89	3920.97	3999.39	3681.56	5262.54	6925.52	15029.4	15154	8586.51	5080.28	2821.49	3766.19	3709.08	9037.57	16756.1	10622.4	5013.58	2570.22	2037.86	4035.15	4129.28	5789.22	7439.35	7186.02	7646.84	5724.74	5725.51	4030.25	4728.24	14737.6	19083.4	9987.57	6042.83	4844.68	5186.99	5171.73	1919.9	2736.4	4819.97	5506.1	5373.88	5639.97	5690.21	2958.11
Solyc07g005820	0	0	0	0	0	0	0.07	0	0	0	0	0	0	0	0.03	0.03	0	0	0	0	0	0	0	0	0	0.03	0.18	0.05	0.04	0.15	0.02	0	0	0	0	0	0	0	0.4	0	0	0.02	0.05	0	0.2	1.85	0.32	0.03	0.03
Solyc03g117630	6.47	14.13	12.18	1.74	1.2	22.98	20.3	23.44	7	25.46	13.57	6.95	3.16	48.44	42	42.67	4.4	9.49	5.46	2.02	9.14	177.41	146.73	107.86	6.09	14.08	2.49	1.8	0.71	3.52	1.45	1.76	3.35	13.71	2.56	2.93	1.7	23.65	36.87	50.84	2.76	6.06	9.46	5.82	6.21	4.63	20.14	4.63	20.47
Solyc11g066060	712.55	568.77	482.93	725.26	398.99	746.27	335.62	555.27	542.8	619.86	530.21	1389.77	419.2	742.03	379.23	420.39	597.32	626.17	428.05	1150.99	589.3	816.14	360.76	380.08	636.73	460.88	935.92	1479.38	952.78	922.42	642.12	1140.15	649.24	413.57	552.97	729.62	543.82	964.97	398.77	662.24	959.99	1345.94	1131.12	803.75	890.01	1057.96	1065.42	965.92	946.88
Solyc10g086410	120.85	95.96	50.45	81.59	34.65	45.14	41.17	44.37	58.29	102.31	61.2	107.61	31.63	39.72	31.92	33.21	57.91	96.61	74.78	101.46	36.06	44.17	28.1	25.56	125.55	162.84	100.24	187.42	110.31	144.97	84.36	127.08	79.68	109.51	53.13	123.13	27.29	31.01	13.46	19.9	253.47	241.62	208.62	194.11	164.01	168.56	170.37	152.35	123.41
Solyc06g076020	59.44	140.07	14.58	102	55.53	46.5	28.23	40.93	102.44	309.92	35.16	183.76	76.36	22.27	20.09	22.01	98.2	225.78	55.59	155.61	77.78	65.57	77.53	36.73	77.72	145.85	44.99	631.46	286.28	162.26	30.94	67.6	82.58	166.01	15.71	243.93	150.65	74.72	87.52	28.22	37.8	84.29	117.59	46.77	46.84	457.85	185.61	47.88	425.06
Solyc04g011440	1.73	152.87	152.61	222.53	238.69	734.3	938.42	867.59	6.49	345.44	243.86	547.88	367.38	1150.5	1137.4	1086.61	4.18	151.59	101.32	368.02	379.42	1541.53	1565.53	1392.5	11.7	183.72	148.26	508.17	168.49	453.43	224.55	294.39	3.23	105.11	49.3	271.02	200.55	586.45	603.63	814.24	8.61	12.18	85.87	125.79	243.4	592.75	491.46	349	884.25
Solyc11g066100	4.76	90.07	104.07	50.01	35.32	306.64	342.92	456.47	19.52	368.69	178.73	148.99	91.38	448.98	500.39	930.38	12.79	162.32	67.44	106.84	107.95	874.29	962	1125.83	17.73	178.94	45.84	94.07	23.74	109.05	51.04	93.51	9.88	79.36	17.59	49.01	43.07	348.95	341.5	688.19	26.31	13.09	62.23	63.41	95.52	125.2	146.55	125.09	372.17
Solyc01g086990	7.66	16.83	18.16	12.78	6.35	8.26	12.25	11.87	8.9	16.44	24.43	20.19	8.24	12.43	14.35	17.45	6.35	13.9	15.65	14.69	8.33	9.82	15.07	16.7	10.91	17.06	13.63	18.12	7.32	19.6	18.01	18.93	13.07	11.43	5.3	10.6	4.29	8.84	12.14	11.87	20.46	43.08	53.16	55.41	81.35	74.25	74.97	80.75	69.14
Solyc12g056080	6.45	7.92	7.44	14.02	13.19	16.78	24.45	23.45	5.08	6.35	8.15	17.42	14.49	20.14	19.88	32.73	2.59	5.03	7.45	11.61	15.43	18.33	21.68	28.94	5.98	8	23.76	32.87	19.47	42.39	43.03	39.96	5.82	5.74	6.73	12.79	5.89	14.18	19.98	29.74	11.98	56.78	60.36	61.96	80.93	65.81	76.28	71.21	73.92
Solyc03g007850	0	0.06	0.17	0.63	0.16	0.24	0.02	0.08	0	0.05	0.25	1.11	1.1	0.22	0.09	0	0.04	0.17	0.78	0.72	1.92	0.65	0.44	0.19	0.03	0.03	0.47	1.34	0.9	1.49	0.96	0.58	0.15	0.04	0.36	0.2	0.06	1.07	0.35	0	0.12	2.16	6.09	8.93	11.38	13.19	14.69	11.09	11.93
Solyc03g007560	4.15	2.23	1.81	4.93	6.83	0.27	0.38	0.54	2.26	1.02	1.77	3.68	3.19	0.52	0.21	0.06	5.02	1.39	1.31	2.72	2.72	0.31	0.13	0.07	4.55	2.47	1.16	7.18	7.33	3.28	1.67	1.39	4.19	6.73	2.8	0.88	3.76	1.1	1.14	0.9	3.05	2.9	4.44	3.73	5.25	6.4	7.18	4.97	6.6
Solyc05g051070	7.73	8.39	7.52	12.35	5.92	5.68	14.64	10.14	5.32	4.22	6.6	8.75	4.67	8.68	10.1	10.7	4.55	4.99	5.63	4.23	4.64	5.88	6.76	10.56	7.19	9.28	11.61	16.49	7.35	11.39	15.21	13.72	8.01	4.11	3.41	6.74	3.76	7.57	8.5	8.17	11.7	54.08	38.74	39.16	26.25	23.27	24.6	25.22	25.09
Solyc10g055640	3.96	7.83	10.51	10.47	9.64	7.53	13.12	11.13	7.37	10.55	16.73	15.15	10.73	11.33	9.88	15.95	5.81	7.6	16.85	21.3	11.84	9.51	10.23	14.76	8.04	12.51	12.2	17.67	11.58	14.62	16.08	17.63	5.82	6.82	5.16	8.52	9.82	11.53	13.06	13.04	15.23	47.13	46.41	54.56	62.79	58.69	59.55	59.22	59.97
Solyc12g008370	33.01	54.84	61.1	59.89	88.23	65.98	141.93	115.15	26.98	45.21	61.7	80.35	137.69	103.67	119.52	134.17	25.39	28.74	68.75	68.43	98.32	104.63	110.03	119.23	35.13	50.78	76.24	96.61	99.29	136.07	165.7	128.17	39.79	26.96	38.97	67.95	83.8	90.18	135.94	141.64	46.03	68.83	84.78	103.76	186	180.38	187.15	186.72	160.54
Solyc00g065630	0	0	0	0	0	0	0	0	0	0	0	0	0	0	0	0	0	0	0	0	0	0	0	0	0	0	0	0	0	0	0	0	0	0	0	0	0	0	0	0	0	0	0	0	0	0	0	0	0
Solyc10g079190	25.93	35.81	35.64	32.98	47.29	50.55	53.82	59.21	37.93	36.28	35.07	41.16	53.77	45.78	63.95	63.51	33.11	19.77	34.41	51.29	44.39	39.35	47.09	35.2	25.57	29.97	39.44	42.32	45.15	44.66	47.95	40.7	25.06	29.75	36.8	67.92	47.3	43.82	48.98	63.98	24.27	38.86	53.73	62.81	81.64	72.34	74.34	80.23	52.09
Solyc01g068480	18.71	21.97	19.23	35.56	21.21	9.43	16.55	15.36	13.14	20.25	29.33	57.98	28.8	29.92	27.75	23.81	11.55	14.06	19.47	40.69	34.43	33.69	35.73	33.52	13.86	17.72	28.02	43.77	21.02	40.16	40.46	34.31	19.85	13.39	13.55	40.27	17.04	33.28	35.27	35.78	22.3	37.89	58.48	56.87	125.14	150.62	155.63	155.5	110.14
Solyc06g072170	4.78	11.16	11.09	10.84	10.09	11.16	13.25	8.8	7.5	10.48	14.51	10.79	9.62	10.07	13.75	12.29	6.15	10.65	11.01	8.7	9.61	9.52	11.15	11.27	10.82	15.82	17.48	15.3	10.57	12.56	14.18	16.97	7.6	9.8	10.66	10.47	10	11.39	12.89	9.62	10.12	36.41	27.89	35.1	18.61	17.41	17.49	17.87	17.45
Solyc09g009300	88.53	82.13	61.18	55.11	67.38	46.93	62.86	65.24	89.64	66.06	60.32	54.22	51.17	65.87	72.93	71.15	91.29	71.96	72.33	57.81	50.55	51.21	74.89	68.71	110.22	73.87	74.08	73.09	72.88	73.84	85.93	84.69	105.4	72.8	73.04	66.37	49.57	39.5	68.75	65.65	69.67	29.06	18.16	17.96	11.01	11.64	12.26	12.91	14.67
Solyc11g067010	40.75	71.21	83.2	128.13	79.43	38.34	94.11	47.9	40.82	31.78	41.3	95.87	68.96	42.18	69.23	57.11	31.58	31.44	50.8	52.23	39.68	23.53	42.45	26.55	44.47	51.01	42.08	71.4	38.33	41.61	49.01	39.95	37.73	37.78	40.84	98.34	61.07	25.6	37.99	26.54	123.91	40.65	28.5	49.5	54.2	39.83	43.25	39.97	37.65
Solyc01g111170	2504.51	4805.91	6439.04	2881.46	1999.34	1293.6	2340.02	1849.1	2425.05	4921.52	4564.58	2142.02	2153.11	1106.04	1671.68	891.34	2366.59	2539.03	3805.65	1336.88	1376.47	772.55	932.37	596.07	2988.95	3512.74	4365.39	4756.16	5276.62	4146.09	9831.38	7729.99	2225.85	4164.7	3346.9	1806.27	1760.27	836.03	1068.76	663.17	2530.91	997.92	1656.03	1582.12	1652.87	1258.07	1433.54	1374.55	1061.16
Solyc10g054910	74.63	260	104.51	120.7	120.34	95.63	86.76	75.73	30.88	16.79	20.75	27.23	25	18.29	29.18	16.98	30.58	13.84	8.41	29.59	9.62	7.63	13.58	11.43	173.94	150.19	151.45	202.72	116.79	118.49	149.44	144.58	69.64	57.38	60.97	32.53	34.12	66.03	56.6	39.49	42.15	18.2	14.4	4.68	3.42	3.08	3.91	3.81	3.26
Solyc06g076970	565.99	710.64	725.77	526.23	551.07	651.58	822.09	667.94	767.36	684.05	654.74	360.19	487.49	778.99	937.89	921.02	567.36	380.68	521.47	354.42	385.85	698.89	884.86	817.07	545.86	462.77	521.55	385.79	502.62	673.92	723.6	742.33	511.79	421.08	427.02	532.97	507.64	804.85	911.04	626.46	255.72	606.49	505.87	722.76	485.58	390.47	397.63	429.66	449.54
Solyc11g006070	153.19	110.77	108.65	125.91	43.38	24.46	35.98	44.83	149.46	115.2	162.82	131.08	51.78	32.66	28.3	32.09	124.58	238.64	168.18	125.57	60.14	30.09	29.15	47.64	196.88	159.7	91.82	157.28	46.47	41.55	42.27	76.97	144.84	99.31	82.53	89.73	44.37	25.46	38.22	30.61	299.13	140.14	101.38	95.49	73.19	45.19	52.75	64.5	59.81
Solyc09g010190	38.94	13.13	8.77	9.27	4.99	2.82	5.92	6.1	18.03	9.01	8.89	7.78	6.06	3.36	5.54	9.06	21.02	12.15	12.65	10.98	6.83	4.14	7.2	6.46	37.67	20.05	9.29	14.93	9.03	4.93	5.66	8.82	19.91	13.4	4.42	8.76	8.81	6.37	5.33	5.32	31.58	62.44	38.94	36.64	28.43	24.93	26.28	28.88	26.54
Solyc11g005110	3.94	5.82	5.73	6	11.4	11.72	8.09	8.31	3.27	4.43	6.5	7.16	10.68	9.98	7.77	7.24	3.33	5.61	4.76	10.7	16.2	10.34	8.47	7.97	5.24	6.54	9.04	10.73	10.95	11.22	9.95	8.46	8.28	14.84	9.15	8.76	17.02	13.26	8.31	7.96	18.34	28.68	24.72	27.28	40.92	38.35	37.23	42	45.69
Solyc04g049120	50.66	99.47	106.85	170.38	178.54	147.26	162.74	174.55	37.56	64.03	96.45	145.92	143.63	150.24	151.49	127.77	34.91	38.86	69.55	89.36	115	191.67	131.71	139.29	49.63	92.3	192.33	250.49	238.89	322.25	341.67	274.58	90.32	56.93	106.96	113.31	69.83	197.47	164.96	161.22	72.29	39.13	40.48	39.28	66.24	62.75	58.23	65.09	57.45
Solyc05g009540	5.98	2.85	4.68	5.08	2.97	3.06	3.95	5.95	2.34	3.34	3.07	5.12	2.55	4.24	4	5.48	2.33	3.79	3.46	2.51	3.78	3.81	2.95	3.78	3.07	3.26	4.74	7.29	5.49	10.72	6.55	7.72	1.23	4.89	2.46	5.48	2.11	6.65	3.22	3.78	4.79	19.95	28.25	32.78	53.14	55.64	54.1	57.01	58.16
Solyc01g108430	26.88	27.75	25.07	20.91	14	10.99	13.06	14.12	18.95	22.99	23.57	10.8	21.25	14.29	11.22	18.08	18.34	30.7	25	13.77	17.56	11.34	8.35	10.87	26.28	28.28	13.88	13.2	18.12	14.12	12.23	13.71	22.38	26.29	17.39	15.83	17.21	12.24	19.14	23.37	34.13	25.96	23.44	24.54	23.53	22.27	23.1	22.86	23.83
Solyc04g078320	23.9	42.69	27.85	27.52	10.78	19.08	34.25	27.51	15.53	23.85	23.44	22.68	10.8	27.08	26.88	30.68	12	20.34	23.26	11.43	6.89	29.23	32.27	34.75	17.24	28.85	22.4	34.93	13.33	33.71	39.45	31.98	33.97	21.5	10.47	13.5	6.14	26.22	26.09	25.5	45.43	46.05	39.34	50.36	46.94	43	49.49	46.98	50.12
Solyc12g088540	0	0	0	0	0	0	0	0	0	0	0	0	0	0	0	0	0	0	0	0	0	0	0	0	0	0	0	0	0	0	0	0	0	0	0	0	0	0	0	0	0	0	0.05	0	0	0	0.04	0.07	0
Solyc12g049100	0	0	0	0	0	0	0	0	0	0	0	0	0	0	0	0	0	0	0.03	0	0	0	0	0	0	0	0	0	0	0	0	0	0	0	0	0	0	0	0	0	0	0.04	0	0.04	0.11	0	0	0	0
Solyc03g093260	30.57	11.27	1.38	1.64	1.03	0.54	0.73	0.93	11.75	7.12	3.45	2.84	3.61	0.4	0.05	0.5	15.08	10.56	4.54	1.99	4.95	2.03	0.54	1.11	18.82	18.33	9.76	10.87	3.28	3.02	0.79	1.08	24.27	10.87	2.91	3.35	2.75	1.94	0.7	0.14	13.84	59.2	39.5	19.48	12.25	10.82	12.52	12.34	13.96
Solyc06g083870	39.88	39.19	22.12	30.11	26.57	24.92	24.64	48.26	20.19	19.68	22.4	24.5	21.88	25.97	21.29	35.78	18.31	27.79	20.34	23.57	32.35	25.76	15.55	30.47	26.87	28.71	34.78	33.95	26.05	36.73	35.64	45.81	47.56	37.13	25.62	28.74	19.45	20.32	30.16	48.9	62.3	90.62	81.73	71.79	111.41	100.2	107	106.45	87.53
Solyc11g073280	83.41	90.01	81.28	97.57	72.41	53.04	91.97	93.9	94.69	90.75	102.19	114.23	89.8	94.9	92.07	87.16	90.75	86.12	115.62	118.14	76.64	92.41	100.45	103.17	99	118.88	122.41	160.97	108.49	135.34	150.28	141.84	97.03	83.37	80.74	115.85	91.84	98.79	116.14	94.43	112.56	103.21	113.94	96.28	93.32	86.06	88.72	93.15	90.73
Solyc10g086400	83	189.07	292.1	256.91	140.84	85.27	95.69	84.71	87.6	126.22	245.83	325.7	234.11	164.83	154.56	103.97	98.25	112.63	314.74	372.44	190.41	158.35	152.6	114.45	99.48	124.81	122.42	129.5	120.27	132.74	134.25	114.37	119.54	174.39	173.01	370.02	236.42	163.71	152.56	120.83	505.61	67.39	75.23	156.54	261.77	256.04	258.99	254.56	172.34
Solyc11g011130	947.46	811.43	591.15	236.86	408.29	365.95	271.35	299.5	605.44	626.14	715.97	228.64	320.69	425.51	382.93	329.57	675.09	520.75	476.4	219.04	340.71	878.75	487.89	683.14	708.45	1109.09	641.17	433.48	655.77	536.91	608.57	580.72	805.74	647.29	427.74	204.65	489.7	706.19	505.22	564.45	844.74	86.27	75.53	97.34	76.82	57.05	63.53	67.85	87.38
Solyc04g014460	54.28	219.3	161.41	89.96	66.87	75.97	86.12	92.58	66.69	180.46	157.55	119.31	71.38	86	84.82	71.15	73.01	167.66	111.19	93.43	70.38	112.01	127.7	133.21	80.27	207.38	163.85	145.64	102.3	149.98	191.89	152.3	87.87	129.19	94.75	66.49	70.87	89.94	82.51	81.85	344.17	100.21	98.28	98.98	104.14	75.28	92.9	104.09	98.06
Solyc06g065470	140.12	190.85	141.47	155.38	155.47	104.56	105.75	124.98	111.02	181.13	159.51	144.23	107.88	87.86	101.13	121.68	129.3	128.33	154.22	122.66	97.07	110.04	125.74	144.11	200.51	237.24	250.44	256.19	184.88	190.4	163.63	216.6	152.31	108.33	175.27	149.33	91.53	138.61	123.83	148.96	176.05	135.36	76.18	72.41	48.32	38.84	43.69	42.88	44.36
Solyc09g030390	28.55	36.64	31.5	26.41	26.6	15.03	33	43.24	19.62	34.88	36.35	26.14	19.63	18.47	20.49	30.51	29.46	34.71	36.81	34.57	30.93	16.57	14.63	20.45	31.21	58.97	32.44	38.64	32.17	34.93	44.34	41.79	37.11	47.41	16.77	26.89	16.42	20.87	25.95	35.55	89.82	60.32	71.71	71.45	113.01	110.82	110.78	116.59	97.19
Solyc03g093680	34.69	18.88	27.71	11.98	4.82	2.64	6.83	3.09	27.08	15.64	18.45	8.91	4.56	2.62	6.34	3.78	19.63	14.07	21.57	11.31	4.95	3.53	6.97	3.02	22.65	17.05	18.49	15.99	4.91	3.39	5.04	2.33	17.19	17.31	18.57	9.33	5.19	2.54	2.62	1.54	18.21	75.89	51.78	55.44	43.64	35.28	41.54	40.45	41.88
Solyc11g033280	52.03	164.07	181.88	81.8	43.38	68.49	96.63	96.64	65.39	197.81	295.84	153.47	55.36	87.07	124.04	108.28	64.95	143.94	203.19	121.71	72.96	113.28	196.11	171.71	100.23	202.4	163.74	173.58	68.08	123.4	155.96	126.17	105.23	55.14	74.4	83.22	44.23	66.43	131.62	90.76	122.75	106.06	98.5	99.19	105.32	93.81	104.91	101.12	110.55
Solyc10g005590	17.13	33.83	30.15	60.24	99.06	90.48	46.57	87.51	18.03	29.77	33.29	71.44	93.95	57.34	50.05	68.02	23.78	18.88	22.08	71.93	123.88	83.79	59.57	92.62	24.95	33.62	81.54	93.8	127.36	81.92	92.54	125.98	17.06	18.48	59.05	70.59	79.99	105.83	76.97	125.9	26.8	175.29	200.92	139.06	110.97	118.23	126.76	114.36	99.2
Solyc08g061000	47.27	62.75	39.68	17.85	14.01	15.41	30.14	33.74	37.51	58.83	55.35	36.07	17.66	17.74	16.19	33.15	39.19	54.85	39.17	23.57	17.8	17.87	24.73	40.99	40.08	70.15	28.61	43.52	28.69	35.68	38.29	47.17	47.89	35.94	11.66	17.96	11.54	23.6	21.25	25.21	139.38	91.4	83.37	54.16	71.93	55.19	64.6	71.82	60.23
Solyc01g104560	37.58	66.4	43.83	36.02	17.97	11.79	23.25	26.97	27.63	56.2	61.19	49.34	15.38	11.12	15.67	19.32	26.25	75.43	60.29	40.66	20.35	16.86	19.91	18.48	34.06	73.94	30.84	41.19	17.36	18.84	25.97	27.7	38.39	62.87	19.33	24.17	20.69	12.29	16.53	14.64	559.9	143.78	107.31	156.05	117.05	92.65	96	102.06	89.47
Solyc07g039550	10.98	12.39	14.97	24.14	22.67	18.42	18.06	25.65	10.4	14.59	20.76	33.26	25.9	22.05	20.07	27.93	13.37	13.9	21.7	23.58	26.19	30.53	31.76	40.98	15.89	20.87	29.85	27.92	34.56	37.9	35.69	38.55	12.34	16.78	19.65	18.52	23.46	24.29	27.69	43.25	12.16	15.04	20.36	19.93	32.17	32.87	33.3	31.88	27.42
Solyc01g110990	4.85	8.12	12.66	22.81	19.66	22.1	30.1	22.23	2.39	6.02	8.88	15.71	17.76	27.06	30.46	24.15	1.9	3.46	6.76	7.16	10.99	15.07	20.52	15.25	3.25	7.62	16.3	18.64	14.84	26.88	30.11	23.78	5.06	9.32	10.64	11.63	10.03	14.2	30.96	30.46	7.11	17.49	21.27	29.85	38.99	47.74	46.02	42.97	50.9
Solyc09g008120	5.36	6.72	7.73	14.22	14.29	17.26	22.06	21.69	3.04	5.23	11.22	12.14	19.48	19.92	18.71	20.95	5.64	5.4	9.7	22.86	17.58	23.18	25.07	28	4.65	9.86	27.55	24.91	23.3	30.29	33.26	28.57	3.48	2.24	11.66	9.16	14.22	27.89	18.6	33.39	8.14	16.56	20.18	23.09	29.13	26.98	28.81	32.89	27.77
Solyc05g015040	6.71	13.55	9.51	9.92	5.76	11.1	10.55	10.26	6.22	11.29	10.61	11.08	6.85	8.36	9.69	9.05	4.3	12.61	7.28	7.33	4.1	6.25	7.07	4.86	5.63	10.38	8.97	10.26	9.31	9.22	9.05	8.26	6.07	9.2	4.58	5.56	4.06	12.87	8.77	3.88	8.59	13.81	12.23	11.91	18.74	16.95	17.12	17.82	15.36
Solyc02g078970	35.95	45.89	60.4	65.22	38.38	40.18	48.84	69.35	26.58	39.23	64.55	66.19	43.6	56.28	54.9	53.32	23.39	29.51	47.49	55.72	42.2	78.29	66.25	78.55	38.49	45.81	78.17	93.47	62.7	110.16	92.77	100.44	45.85	34.6	38.82	49.43	35.58	63.39	68.98	87.5	31.98	37.76	45.49	50.09	72.78	71.92	76.5	76.43	64.33
Solyc04g009360	1.66	4.62	5.01	3.5	1.31	1.03	3.3	4.44	2.74	4.13	4.17	3.95	2.68	2.67	2.83	6.77	2.48	3.23	4.38	3.76	2.06	1.78	3.55	4.1	2.79	6.16	4.79	6.03	3.68	5.38	5.89	6.91	3.85	3.78	1.3	5.19	2.35	2.16	1.96	2.5	3.69	7.97	9.21	9.55	12.16	11.57	11.82	13.56	12.66
Solyc09g065280	125.09	141.03	140.89	137.14	161.22	138.77	209.68	159.43	98.73	122.54	159.49	152.9	185.33	189.01	187.79	180.11	91.23	118.61	194.77	176.91	166.31	238.87	237.21	186.04	104.04	140.03	156.08	158.74	163.04	220.54	219.84	177.4	132.19	146.96	124.67	155.7	165.82	240.98	209.72	166.44	123.48	38	46.05	72.27	113.77	102.32	105.2	99.05	98.75
Solyc07g052190	0	0	0	0	0	0	0	0	0	0.09	0	0	0.02	0.27	0	0	0	0	0	0	0	0	0.03	0	0	0.04	0	0.33	0.14	0.3	0.1	0.37	0	0.04	0	1.15	0.28	0.38	0	0	0	0	0.03	0	0.03	0.02	0	0.03	0.06
Solyc07g052050	0	0.03	0	0	0	0	0	0	0.07	0	0	0	0.02	0.04	0	0	0.07	0	0	0	0	0	0.03	0	0	0	0	0.02	0.06	0.1	0.03	0.08	0	0	0	0.29	0.2	0.03	0.16	0.05	0	0	0.03	0	0	0	0	0.06	0
Solyc09g072570	14.88	32.34	38.36	33.28	21.43	32	58.66	46.08	16.55	30.35	40.3	29.4	26.1	34.64	47.23	49.37	9.61	13.78	26.95	33.01	23.72	35.56	47.79	50.58	14.06	33.17	32.3	33.01	24.22	38.26	40.9	39.09	20.2	24.79	18.77	27.43	17.85	31.05	39.01	42.05	12.3	47.27	52.86	61.71	74.37	76.59	78.84	71.21	73.12
Solyc06g083890	6.48	13.01	15.22	21.56	13.43	13.09	22.79	19.77	7.92	19.97	27.1	35.74	32.86	23.57	39.31	38.99	6.76	17.51	40.27	48.86	60.83	35	65.23	55.61	6.29	14.62	18.58	15.92	13.84	18.23	19.44	10.9	11.44	13.63	20.56	60.95	35.9	38.92	52.13	63.82	12.6	21.07	26.54	43.21	70.67	68.39	68.76	68.57	60.19
Solyc10g076910	5.92	11.46	10.81	8.43	14.78	20.36	25.04	28.52	6.47	10.8	11.85	7.15	11.08	28.66	33.8	43.14	3.72	9.77	7.19	8.77	11.06	24.11	27.15	38.46	7.19	13.28	13.35	12.78	14.9	33.88	32.52	35.02	8.36	11.71	5.74	7.05	7.03	26.19	26.35	28.89	13.76	25.61	32.04	28.17	66.12	63.06	67.12	64.58	70.83
Solyc12g089010	0.8	0.49	0.32	0.52	1.06	0	0.21	0.39	0.25	0.39	0.14	0.14	0.43	0.13	0.14	0.19	0.99	0.07	0	1.01	0.25	0.05	0.1	0.11	0.24	0.11	0.37	1	0.25	0.19	0.48	0.26	0.17	0.12	0.14	4.04	0.09	2.4	0.49	0	0.68	0.93	1.11	0.94	4.07	3.87	4.2	5.61	3.85
Solyc09g092250	8.41	11.31	9.21	10.76	2.69	5.11	8.88	9.69	3.89	5.81	7.22	6.97	6	7.41	9.22	12.43	2.9	4.34	4.81	5.02	3.73	5.71	6.49	8.02	5.45	9.94	8.99	11.22	6.24	11.74	15.01	11.22	6.29	6.04	3.4	8.64	3.47	5.41	7.74	5.51	26.03	36.69	41.37	49.52	82.73	76.59	84.06	86	82.23
Solyc06g076670	4.43	18.89	16.97	38.33	59.31	140.94	76.78	95.96	6.94	27.79	15.45	27.09	51.79	66.09	80.65	97.87	8.66	21.33	12.72	38.56	84.31	79.05	77.21	136.4	14.45	25.73	101.03	64.8	150.24	163.67	119.84	180.77	5.24	17.51	43.74	45.27	137.91	106.25	87.63	134.38	24.08	29.75	65.68	84.7	131.59	119.42	122.7	116.29	171.01
Solyc03g115390	6.02	8.26	6.24	2.19	5.18	4.61	5.17	4.12	3.77	6.31	5.24	2.17	3.29	3.52	4.05	3.6	2.14	5.54	2.33	4.65	2.77	4	3.81	2.8	4.02	7	6.14	5.71	6.65	8.52	6.65	4.91	4.02	4.93	2.33	1.83	1.39	5.53	3.64	3.24	10.95	24.51	26.11	22.85	33.65	31.03	34.36	34.49	29.49
Solyc12g098700	9.2	9.98	10.75	16.06	14.04	14.72	32.47	31.51	9.17	7.51	9.24	9.08	13.24	15.19	23.32	24.3	7.32	6.26	6.64	13.54	13.5	20.34	18.45	17.34	8.83	9.99	13.29	17.12	23.2	22.01	21.84	31.7	9.19	13.67	9.11	12.3	13.19	19.15	18.01	19.06	17.7	31.76	34.92	54.94	68.53	60.61	66.44	68.17	75.7
Solyc01g079330	29.25	32.35	39.06	28.69	27.01	24.04	27.64	35.43	20.05	29.1	39.64	27.11	31.48	29.26	26.34	44.26	19.29	24.29	26.11	31.76	30.98	37.57	31.97	52.04	26.26	42.69	34.87	40.62	40.83	54.46	51.27	51.8	35.59	25.77	15.06	19.94	31.2	38.82	31.85	45.24	25.56	17.26	22.24	22.25	36.42	42.45	41.31	44.32	42.27
Solyc07g017640	3.9	2.4	2.72	2.34	2.91	6.44	5.28	5.43	3.01	2.93	5.28	6.85	6.33	5.32	8.51	11.51	3.41	3.14	5.03	6.75	10.36	8.7	12.62	12.06	2.12	3.91	4.46	5.85	6.24	8.14	11.46	12.97	2.43	3.69	2.3	6.14	0.99	7.12	10.52	6.97	3.6	13.59	12.81	14.03	36.45	30.28	32.75	35.7	27.81
Solyc05g013770	22.18	33.85	27.95	36.28	61.32	53.16	33.46	42.65	23.05	27.5	24.3	45.29	37.72	28.14	24.55	32.26	19	32.69	27.65	48	35.09	32.69	26.51	43.67	32.88	47.82	61.11	62.92	74.97	61.33	51.02	54.4	21.43	41.46	36.36	38.47	48.42	35.18	36.14	43.21	40.68	29.86	30.77	25.26	27.74	23.38	28.59	27.5	27.81
Solyc02g082550	1.71	4.16	2.39	5.02	11.59	4.13	3.53	3.82	3.02	1.86	1.12	4.41	19.63	4.35	4.15	6.97	4.28	1.66	1.23	7.78	17.92	4.42	5.96	5.86	2.67	4.31	4.25	9.16	13.33	7.31	6.13	5.03	7.03	2.76	1.05	2.44	15.94	5.23	5.81	6.13	8.62	6.02	5.09	4.61	6.95	20.97	12.83	7.24	39.05
Solyc11g066650	20.73	12.62	8.3	19.64	17.24	10.04	7.63	14.32	8.54	12.92	8.9	23.77	12.28	16.42	11.7	23.66	9.43	10.8	9.03	12.16	9.51	13.87	8.36	15.96	14.19	14.72	11.74	16.36	11.38	13.79	8.62	12.32	14.98	19.1	8	10.5	8.14	9.24	8.59	15.62	30.02	20.22	16.23	10.63	13.88	14.61	14.42	13.29	15.54
Solyc03g112050	93.08	221.9	140.13	83.65	91.66	83.6	76.68	80.67	76.05	149.42	85.35	46.74	58.84	68.82	68.08	63.9	93.97	208.1	102.37	81.51	80.33	75.93	60.62	82.53	100.02	201.93	117.26	74.48	88.6	136.06	135.97	155.98	107	239.62	137.65	50.55	92.41	107.13	78.12	77.32	611.7	106.17	97.82	106.37	119.34	84.83	100.48	123.59	109.11
Solyc00g007100	2.88	2.98	7.31	8.3	11.65	5.87	9.23	7.57	2.49	4	4.58	6.29	6.06	3.69	4.06	3.61	2.19	2.73	3.72	6.58	7.4	5.24	5.23	3.08	5.54	8.32	13.9	16.3	17.34	17.05	15.57	13.12	1.72	2.45	4.72	9.6	6.33	6.55	4.08	4.76	3.38	12.79	13.77	22.53	28.35	34.84	33.01	29.2	36.68
Solyc10g085720	3.29	3.98	3.48	12.94	14.47	8.56	11.89	14.78	2.88	3.94	3.89	19.19	10.69	7.47	11.41	12.8	3.63	3.8	3.88	18.8	15.59	9.29	12.73	11.95	3.01	7.17	10.94	34.39	29.5	23.9	24.35	22.96	3.57	3.79	4.14	24.08	26.68	10.78	17.21	17.45	5.64	10.57	11.99	12.74	19.71	74.31	34.91	19.96	69.05
Solyc06g074700	39.05	39.27	23	24.19	17.94	23.86	19.81	28.87	35.96	37.96	29.06	33.61	19.89	18.52	17.93	26.66	27.95	43.29	36.56	32.7	23.56	14.8	13.64	17.18	34.84	34.8	25.97	33.42	26.92	25.18	25.41	29.66	41.03	35.89	21.16	31.03	11.16	17.35	14.52	25.1	55.19	44.51	49.39	50.07	56.33	50.34	55.54	56.93	49.35
Solyc09g008790	28.98	23.48	26.77	33.14	26.13	16.81	22.26	24.14	29.39	30.63	55.96	58.74	71.07	45.61	57.35	74.88	17.61	24.34	54.49	61.35	67.56	39.28	36.39	36.65	16.78	16.56	23.51	14.68	12.2	19.62	13.63	8.14	17.22	39.76	35.49	57.34	38.22	31.54	41.72	30.7	12.8	9.89	12.34	26.71	52.77	49.91	50.94	54.04	43.86
Solyc02g088790	42.2	39.13	47.87	22.8	13.38	13.06	26.82	23.09	42.54	59.57	102.98	36.18	15.18	25.06	72.78	50.31	35.84	99.94	103.81	27.85	19.03	79.26	106.61	82.75	57.17	87.61	65.03	38.86	15.31	25.89	29.4	32.65	73.68	44.48	22.55	12.58	6.67	22.55	43.11	23.3	64.25	69.53	89.4	85.41	30.59	25.49	29.98	29.99	31.4
Solyc01g109660	384.92	1246.59	919.14	787.75	954.68	772.07	650.98	588.85	595.28	2518.32	2494.16	3877.89	2864.1	1775.54	1291.47	553.53	1040.06	1827.64	2445.93	3365.7	2297.93	2545.29	2046.94	1356.44	1004.31	3300.03	5001.22	3599.41	1936.47	3819.71	5483.28	1826.95	643.54	713.9	701	506.66	789.31	1423.15	1764.89	635.06	4102.88	1172.45	1527.82	2086.84	1910.59	1287.96	1616.55	1559.15	1385.45
Solyc07g048030	0.37	0.41	0.47	1.48	1.22	2.53	1.62	1.88	0	1.01	1.12	3.49	1.3	2.88	1.74	1.98	0.2	0.37	0.79	2.34	1.09	3.62	3.99	4.18	0.18	1.07	4.03	2.48	1.79	3.64	2.13	2.27	0.5	0.43	1.68	0.62	1.11	3.03	2.06	1.16	0.12	17.39	24.92	24.25	37.95	39.93	40.16	38.02	36.51
Solyc04g077520	10.37	10.14	11.72	15.13	7.44	9.5	16.92	17.98	5.94	6.64	6.61	6.18	3.93	8.24	12.43	11.44	4.64	4.27	3.23	5.62	6.61	9.7	14.24	10.04	9.48	13.18	21.77	22.92	18.84	28.31	31.7	27.37	6.9	3.93	4.65	4.17	2.32	16.16	9.61	8.07	22.34	13.51	7.42	7.54	9.6	7.47	8.98	8.27	8.59
Solyc02g093340	19.06	34.6	42.83	35.27	19.98	32.1	53.8	27	17.15	45.09	68.89	49.34	25.25	44.5	49.36	31.6	16.87	29.97	37.94	32.31	17.52	55.57	47.13	35.9	23.57	40.92	87.49	64.85	31.05	77.74	67.8	43.38	26.75	18.68	38.67	27.13	10.2	25.53	36.76	17.79	17.57	104	114.39	91.66	102.81	92.95	97.41	90.81	74.27
Solyc12g006180	2.5	14.1	20.63	12.31	8.78	16.46	21.34	11.87	5.91	17.14	21.84	10.73	6.12	16.83	19.89	8.46	5.87	14.17	14.98	8.95	5.33	11.99	14.25	6.57	7.46	20.89	23.3	15.29	12.73	24.18	16.92	8.26	8.63	9.86	7.63	5.57	5.65	11.37	10.29	4.31	14.9	40.08	49.22	68.06	90.62	77.62	84.84	83.25	72.78
Solyc03g005680	111.59	171.1	210.56	122.25	263.1	168.16	123.09	192.11	90.49	166.96	234.55	138.97	180.27	215.98	143.3	166.61	110.09	94.32	141.39	117.93	177.63	285.02	192.48	245.22	130.27	237.49	378.85	263.41	276.22	347.28	331.67	303.37	125.37	121.51	151.21	139.66	110.17	271.86	254.33	182.78	58.06	42.68	52.13	47.73	57.22	53	55.41	56.66	62.44
Solyc09g090520	1123.41	824.44	992.8	503.91	621.23	611.6	583.38	675.94	658.24	671.43	1092.59	673.5	744.73	1011.59	907.14	621.18	709.03	506.72	921.36	708.41	764.58	1178.04	948.74	918.41	905.21	921.98	1223.88	981.23	1087.64	1164.85	1485.37	1090.95	889.16	493.62	756.2	542.56	695.09	783.2	886.91	693.85	779.2	108.32	130.26	149.66	199.04	190.97	203.77	207.24	181.12
Solyc12g014600	11.45	16.95	32.73	33.41	17.13	21.82	11.57	7.73	11.55	26.98	40.22	36.21	20.14	13.73	9.85	4.34	14.81	22.32	25.73	44.71	33.12	24.24	13.27	8.39	15.2	30.08	49.31	65.02	55.46	44.13	28.17	23.68	28.63	20.63	40.13	36.63	42.29	41.86	13.63	6.91	7.2	27.91	34.8	40.19	51.16	49.96	55.99	54.88	43.91
Solyc09g072790	1.25	3.23	1.8	2.98	2.44	7.21	4.3	2.65	1.72	1.23	1.59	1.04	2.62	2.6	1.96	1.88	0.21	0.57	1.57	3.24	4.42	4.94	2.07	2.43	2.85	1.52	4.17	5.38	10.77	12.11	12.95	9.63	1.08	1.48	2.21	1.89	2.64	3.14	2.58	2.5	1.76	1.95	2.06	2.44	3.78	4.33	4.06	3.73	5.34
Solyc11g012470	2.14	7.62	15.68	25.26	27.76	29.34	37.56	26.57	4.39	15.44	24.43	32.28	24.8	32.26	30.24	20.17	5.2	11.39	21.51	43.84	36.2	38.2	38.05	23.81	6.23	19.87	41.85	39.34	32.28	62.59	49.23	34.24	4.29	7.89	22.39	34.34	19.05	49.7	42.65	22.75	3.73	18.32	25.31	41.58	62.87	63.03	65.3	64.75	62.84
Solyc10g006050	5.64	7	11.81	14.19	9.82	15.8	12.25	10.06	7.69	12.19	19.75	31.3	11.24	15.28	14.59	14.82	6.43	11.9	15.63	31.24	15.19	21.12	19.16	15.43	7.18	10.16	14.83	21.93	12.34	20.35	12.44	13.24	5.34	7.69	10.18	26.25	12.98	15.4	11.41	8.37	11.21	14.5	23.23	41.05	80.38	78.58	81.33	82.1	66.77
Solyc10g009330	34.66	70.68	26.67	22.24	22.16	26.51	28.83	19.23	35.96	48.23	29.24	20.93	18.69	23.35	30.12	17.21	33.68	51.11	25.09	22.27	14.35	23.57	21.96	24.79	46.25	76.02	50.77	53.17	45.56	52.25	59.04	62.44	44.6	41.09	21.45	5.27	14.41	26.93	25.44	23.83	141.66	99.98	78.87	66.32	62.25	45.69	50.34	58.5	48.95
Solyc01g096180	6.79	6.2	3.59	10.04	4.95	4.5	5.48	5.76	4.26	5.08	4.01	7.46	5.9	5.37	5.67	5.31	5.16	7.18	4.15	8.55	7.51	6.88	5.46	7.56	4.71	8.43	10.86	9.85	9.88	12.87	12.55	9.16	3.69	3.92	5.1	3.88	2.3	6.93	7.2	5.14	15.77	11.9	9.77	12.02	12.89	9.24	10.39	12.44	13.15
Solyc01g091750	46.56	59.82	30.88	36.17	69.09	55.05	32.63	46.49	35.77	28.34	25.1	42.47	58.58	32.02	26.61	33.63	32.24	28.71	31.36	54.34	60.87	37.06	20.64	29.73	55.97	42.86	35.41	35.66	63.54	35.5	24.63	36.71	41.37	43.3	39.27	28.63	34.72	41.49	21.32	28.51	56.32	50.11	44.15	37.16	36.46	29.87	31.45	32.61	33.73
Solyc11g072340	97.28	172	161.61	131.74	185.7	126.44	130.21	130.51	88.47	144.09	183.59	137.57	180.4	129.95	125.5	114.81	106.01	106.44	134.76	135.33	198.64	138.77	108.61	124	127.87	176.86	203.16	135.16	179.78	183.9	189.38	175.01	103.3	132.04	147.6	130.27	152.43	188.2	136.28	182.22	239.73	156.8	144.19	152.01	208.82	164.77	178.71	196.83	176.91
Solyc03g026240	4.79	11.11	7.42	3.88	1.92	2.08	2.77	1.61	4.98	8.37	9.37	8.05	5.31	4	3.56	2.42	5.05	7.29	6.32	4.7	3.37	2.34	1.68	2.54	6.56	14.44	13.69	8.69	4.63	6.69	6.81	4.12	6.67	7.51	7.15	3.86	4.47	3.96	3.03	2.4	29.24	19.41	17.55	26.07	37.19	28.14	30.75	35.65	26.75
Solyc03g082380	287.31	434.24	533.75	551	878.98	456.08	265.94	283.04	181.08	251.17	373.36	438.9	866.62	460.27	375.2	263.05	218.22	206.37	420.65	429.54	634.47	420.06	264.17	247.27	249.85	275.56	239.03	223.02	373.25	281.28	208.49	203.09	226.32	389.05	363.59	397.42	619.11	350.85	300.21	316.08	1062.71	159.69	170.89	214.49	216.36	200.31	204	215.11	195.45
Solyc01g099810	22.6	42.21	60.94	78.1	128.48	180.44	130.63	218.05	20.15	40.11	44.06	63.67	88.16	131.02	98.82	131.99	18.83	26.82	34.27	59.39	97.87	127.75	66.9	96.33	33.43	50.87	68.89	91.35	180.43	206.71	189.95	243.55	10.11	13.06	25.55	43.76	82.44	276.31	156.61	198.44	172.51	14.99	18.13	37.5	62.39	52.64	58.8	63.41	125.83
Solyc09g075090	104.78	177.43	154.25	111.31	153.3	149.98	150.5	143.3	106.3	136.69	145.43	82.2	154.61	191.89	176.58	156.95	114.41	124.62	102.01	57.98	131.89	147.6	147.9	139.16	128.04	155.5	165.36	95.61	129.91	177.88	154.66	195.3	125.21	108.47	121.54	120.07	125.65	165.41	180.46	163.46	314.7	144.73	134.51	118	129.71	93.91	97.78	110.85	103.35
Solyc06g009060	118.62	144.21	92.33	94.13	105.5	125.21	97.52	134.7	87.4	100.73	103.96	94.91	133.22	107.6	102.58	102	87.55	109.73	94.33	85.69	128.98	94.59	86.61	101	105.66	123.6	127.45	117.47	124.3	122.33	135.1	143.57	97.35	134.38	116.37	80.09	117.96	134.46	130.81	157.34	261.6	150.39	151.79	127.57	129.07	101.83	105.61	123.77	110.22
Solyc04g074040	133.56	232.89	157.01	222.31	205.67	173.89	137.53	193.01	149.75	178.52	164.47	318.3	225.29	177.07	151.81	202.4	137.22	152.61	154.61	230.74	200.16	185.52	178.96	211.94	180.95	199.68	176.46	243.41	180.08	178.71	186.34	212.15	157.85	132.59	149.1	216.28	156.03	166.21	165.48	216.56	147.12	249.15	221.17	169.83	167.47	144.27	147.57	140.88	149.93
Solyc01g105140	16.5	53.97	35.3	66.61	55.57	83.4	61.09	86.92	17.89	42.53	34.95	65.5	53.29	63.16	62.55	72.03	15.69	32.78	25.36	45.28	46.68	64.84	50.88	67.75	24.18	48.44	43.83	67.69	44.23	55.23	46.91	53.81	17.95	39.42	46.8	50.01	23.6	55.26	51.39	41.54	39.06	115.5	112.01	93.14	92.01	86.27	93.13	87.9	101.2
Solyc01g005820	72.88	78.86	52.1	111.8	224.31	185.01	103.03	106.86	79.8	87.75	66.55	141.07	189.73	77.8	67.72	74.72	90.89	87.48	70.2	127.78	211.48	132.92	80.18	98.27	94.4	98.63	189.24	162.62	224.93	181.52	165.47	184.12	71.38	85.77	162.77	125.04	173.54	171.43	91.44	144.11	132.8	369.64	392.31	283.32	197.91	165.72	179.88	187.74	164.51
Solyc01g080660	0.74	0.91	0.45	1.78	1.54	2.44	1.82	2.35	1.02	1.33	0.72	1.18	3.4	2.05	1.94	3.65	0.51	1.56	0.71	3.2	5.69	4.57	4.52	9.37	1.37	0.91	4.87	3.4	5.73	4.27	4.27	8.44	0.46	0.76	3.66	0.67	3.39	3.08	4.32	6.89	3.35	10.32	11.66	8.15	12.83	10.17	10.38	13.37	9.91
Solyc08g069120	29.86	29.54	13.42	9.62	20.81	8.33	14.46	11.99	25.11	20.28	12.46	18	19.72	13.97	13.63	13.32	31.45	28.22	18.17	16.16	26.89	20.1	12.57	16.79	26.78	39.38	31.9	26.93	28.15	28.1	33.47	31.89	17.2	41.8	21.15	21.96	21.22	9.37	14.48	16.43	140.87	20.09	14.06	20.68	22.89	17.16	19.99	23.78	25.02
Solyc05g054920	80.06	239.27	379.18	736.1	615.93	341.7	228.5	185.59	93.64	146.46	331.87	687.56	678.43	663.82	404.68	296.84	85.45	100.05	279.02	539.65	459.36	444.13	279.62	230.07	126.44	145.11	233.61	185.83	272.24	303.99	255.14	233.05	90.54	137.31	349.92	812.09	574.85	447.09	376.57	310.61	181.28	223.93	300.18	507.33	737.39	677.03	673.96	694.29	531.8
Solyc09g005980	3.81	21.09	11.43	7.87	5.1	8.11	10.71	10.24	8.09	19.42	11.51	7.29	6.35	8.32	11.02	10.21	5.46	18.84	9.9	4.64	5.03	7.81	10.31	10.12	7.87	18.81	10.53	7.78	6.35	9.48	9.16	10.29	8.92	10.77	11.73	13.22	5.57	9.15	5.37	8.07	40.33	107.1	116.84	101.84	75.57	63.54	68.72	69.8	62.38
[truncated: 84 more columns]
