# Supplementary material for: Splicing regulation by RS2Z36 controls ovary patterning and fruit growth in tomato
Source: Plant Mol Biol. 2026 Jun 9;116(4):65. doi: 10.1007/s11103-026-01730-w (PMC13249928; doi:10.1007/s11103-026-01730-w)
Supplement: Supplementary file 8 — Supplementary Material 8. [file 11103_2026_1730_MOESM8_ESM.xlsx]

## Sheet: Sheet2
Cluster	Category	Solyc ID
Cluster_1	Sm core proteins	Solyc02g062240
Cluster_1	Sm core proteins	Solyc03g098470
Cluster_1	Sm core proteins	Solyc05g049950
Cluster_1	Sm core proteins	Solyc05g055260
Cluster_1	Sm core proteins	Solyc06g062980
Cluster_1	Sm core proteins	Solyc06g073700
Cluster_1	Sm core proteins	Solyc06g084310
Cluster_1	Sm core proteins	Solyc06g084350
Cluster_1	Sm core proteins	Solyc09g009640
Cluster_1	Sm core proteins	Solyc09g064660
Cluster_1	Sm core proteins	Solyc09g072970
Cluster_1	Sm core proteins	Solyc09g091500
Cluster_1	Sm core proteins	Solyc10g081370
Cluster_1	Sm core proteins	Solyc11g005370
Cluster_1	Sm core proteins	Solyc11g006820
Cluster_1	17S U2 snRNP specific proteins	Solyc06g082360
Cluster_1	17S U2 snRNP specific proteins	Solyc08g069080
Cluster_1	17S U2 snRNP specific proteins	Solyc12g010340
Cluster_1	18S U11/U2 snRNP specific proteins	Solyc01g110820
Cluster_1	Arabidopsis splicing-related proteins	Solyc11g006070
Cluster_1	Arabidopsis splicing-related proteins	Solyc09g009300
Cluster_1	hnRNP A/B	Solyc02g088790
Cluster_1	Proteins specific for B?U1	Solyc01g108430
Cluster_1	Proteins specific for B?U1	Solyc04g014460
Cluster_1	Proteins specific for B?U1	Solyc11g033280
Cluster_1	Proteins specific for B?U1	Solyc06g083870
Cluster_1	Proteins specific for B?U1	Solyc05g009540
Cluster_1	SR protein kinase	Solyc03g112050
Cluster_1	SR proteins	Solyc01g091750
Cluster_1	SR proteins	Solyc03g082380
Cluster_1	SR proteins	Solyc06g009060
Cluster_1	SR proteins	Solyc08g069120
Cluster_1	U2 associated proteins	Solyc01g103020
Cluster_1	U2AF	Solyc12g008750
Cluster_1	U4/U6 snRNP specific proteins	Solyc01g100330
Cluster_1	U4/U6 snRNP specific proteins	Solyc09g011420
Cluster_1	U4/U6 snRNP specific proteins	Solyc09g092080
Cluster_1	U4/U6 snRNP specific proteins	Solyc01g094300
Cluster_2	SR proteins	Solyc10g009330
Cluster_2	35S U5 associated proteins	Solyc01g068480
Cluster_2	35S U5 associated proteins	Solyc01g086990
Cluster_2	35S U5 associated proteins	Solyc03g007850
Cluster_2	35S U5 associated proteins	Solyc10g005800
Cluster_2	35S U5 associated proteins	Solyc10g055640
Cluster_2	hnRNP A/B	Solyc07g048030
Cluster_2	hnRNP A/B	Solyc10g006050
Cluster_2	hnRNP A/B	Solyc12g006180
Cluster_2	Second step splicing factors	Solyc04g009360
Cluster_2	Second step splicing factors	Solyc05g015040
Cluster_2	SR protein kinase	Solyc00g007100
Cluster_2	SR protein kinase	Solyc06g074700
Cluster_2	SR protein kinase	Solyc09g008790
Cluster_2	SR protein kinase	Solyc10g085720
Cluster_2	SR protein kinase	Solyc02g082550
Cluster_2	SR proteins	Solyc01g105140
Cluster_2	U4/U6 snRNP specific proteins	Solyc05g054880
Cluster_2	U4/U6 snRNP specific proteins	Solyc08g078430
Cluster_2	U4/U6 snRNP specific proteins	Solyc11g012040
Cluster_2	U4/U6 snRNP specific proteins	Solyc04g014680
Cluster_2	U4/U6 snRNP specific proteins	Solyc11g008470
Cluster_2	U5 snRNP specific proteins	Solyc06g069480
Cluster_2	U5 snRNP specific proteins	Solyc07g008880
Cluster_3	17S U2 snRNP specific proteins	Solyc03g118800
Cluster_3	35S U5 associated proteins	Solyc04g011440
Cluster_3	Arabidopsis splicing-related proteins	Solyc01g111170
Cluster_3	Arabidopsis splicing-related proteins	Solyc06g076970
Cluster_3	Arabidopsis splicing-related proteins	Solyc10g054910
Cluster_3	hnRNP A/B	Solyc01g109660
Cluster_3	hnRNP A/B	Solyc03g005680
Cluster_3	hnRNP A/B	Solyc04g077520
Cluster_3	hnRNP A/B	Solyc09g072790
Cluster_3	hnRNP A/B	Solyc09g090520
Cluster_3	Proteins specific for B?U1	Solyc06g065470
Cluster_3	Second step splicing factors	Solyc07g052050
Cluster_3	Second step splicing factors	Solyc07g052190
Cluster_3	Second step splicing factors	Solyc09g065280
Cluster_3	Sm core proteins	Solyc01g099740
Cluster_3	Sm core proteins	Solyc02g084020
Cluster_3	Sm core proteins	Solyc03g033600
Cluster_3	SR protein kinase	Solyc05g013770
Cluster_3	SR proteins	Solyc01g005820
Cluster_3	U2 associated proteins	Solyc02g069790
Cluster_3	U4/U6 snRNP specific proteins	Solyc01g096520
Cluster_4	17S U2 snRNP specific proteins	Solyc02g081960
Cluster_4	17S U2 snRNP specific proteins	Solyc03g083430
Cluster_4	17S U2 snRNP specific proteins	Solyc04g010260
Cluster_4	35S U5 associated proteins	Solyc01g094480
Cluster_4	35S U5 associated proteins	Solyc03g117630
Cluster_4	35S U5 associated proteins	Solyc04g017710
Cluster_4	35S U5 associated proteins	Solyc07g005820
Cluster_4	35S U5 associated proteins	Solyc09g090660
Cluster_4	35S U5 associated proteins	Solyc10g079190
Cluster_4	35S U5 associated proteins	Solyc10g086410
Cluster_4	35S U5 associated proteins	Solyc12g008370
Cluster_4	Arabidopsis splicing-related proteins	Solyc11g067010
Cluster_4	EJC proteins	Solyc11g073280
Cluster_4	other splicing factors	Solyc09g092250
Cluster_4	Proteins specific for B?U1	Solyc04g078320
Cluster_4	Proteins specific for B?U1	Solyc10g086400
Cluster_4	Proteins specific for B?U1	Solyc10g005590
Cluster_4	Proteins specific for B?U1	Solyc04g049120
Cluster_4	Proteins specific for B?U1	Solyc09g030390
Cluster_4	Second step splicing factors	Solyc01g110990
Cluster_4	SR protein kinase	Solyc11g066650
Cluster_4	SR proteins	Solyc01g080660
Cluster_4	SR proteins	Solyc03g026240
Cluster_4	SR proteins	Solyc04g074040
Cluster_4	U1 snRNP specific proteins	Solyc03g093160
Cluster_4	U2 associated proteins	Solyc01g079250
Cluster_4	U2AF	Solyc02g062920
Cluster_4	U2AF	Solyc10g083640
Cluster_4	U4/U6 snRNP specific proteins	Solyc04g016510
Cluster_4	U5 snRNP specific proteins	Solyc02g081290
Cluster_4	U5 snRNP specific proteins	Solyc06g082100
Cluster_4	U5 snRNP specific proteins	Solyc07g007210
Cluster_4	U5 snRNP specific proteins	Solyc07g054200
Cluster_4	U5 snRNP specific proteins	Solyc11g071770
Cluster_5	SR proteins	Solyc09g005980
Cluster_5	17S U2 snRNP specific proteins	Solyc01g008360
Cluster_5	17S U2 snRNP specific proteins	Solyc03g117940
Cluster_5	17S U2 snRNP specific proteins	Solyc09g008470
Cluster_5	17S U2 snRNP specific proteins	Solyc02g078610
Cluster_5	Arabidopsis splicing-related proteins	Solyc06g072170
Cluster_5	Arabidopsis splicing-related proteins	Solyc09g010190
Cluster_5	Proteins specific for B?U1	Solyc01g104560
Cluster_5	Proteins specific for B?U1	Solyc03g093260
Cluster_5	Proteins specific for B?U1	Solyc08g061000
Cluster_5	Proteins specific for B?U1	Solyc12g088540
Cluster_5	Proteins specific for B?U1	Solyc03g093680
Cluster_5	Proteins specific for B?U1	Solyc11g011130
Cluster_5	Proteins specific for B?U1	Solyc12g049100
Cluster_5	Sm core proteins	Solyc03g122260
Cluster_5	Sm core proteins	Solyc06g072280
Cluster_5	Sm core proteins	Solyc09g065940
Cluster_5	Sm core proteins	Solyc09g075130
Cluster_5	Sm core proteins	Solyc01g094540
Cluster_5	SR proteins	Solyc09g075090
Cluster_5	U1 snRNP specific proteins	Solyc06g008860
Cluster_5	U1 snRNP specific proteins	Solyc09g075200
Cluster_5	U4/U6 snRNP specific proteins	Solyc07g064070
Cluster_5	U5 snRNP specific proteins	Solyc02g086580
Cluster_5	U5 snRNP specific proteins	Solyc08g062920
Cluster_6	17S U2 snRNP specific proteins	Solyc03g006520
Cluster_6	17S U2 snRNP specific proteins	Solyc04g005690
Cluster_6	17S U2 snRNP specific proteins	Solyc04g008890
Cluster_6	17S U2 snRNP specific proteins	Solyc10g081070
Cluster_6	18S U11/U2 snRNP specific proteins	Solyc11g008290
Cluster_6	18S U11/U2 snRNP specific proteins	Solyc11g008730
Cluster_6	35S U5 associated proteins	Solyc03g007560
Cluster_6	35S U5 associated proteins	Solyc04g009950
Cluster_6	35S U5 associated proteins	Solyc05g051070
Cluster_6	35S U5 associated proteins	Solyc06g076020
Cluster_6	35S U5 associated proteins	Solyc09g010630
Cluster_6	35S U5 associated proteins	Solyc11g066060
Cluster_6	35S U5 associated proteins	Solyc11g066100
Cluster_6	35S U5 associated proteins	Solyc12g056080
Cluster_6	hnRNP A/B	Solyc02g093340
Cluster_6	hnRNP A/B	Solyc11g012470
Cluster_6	hnRNP A/B	Solyc12g014600
Cluster_6	other splicing factors	Solyc01g079330
Cluster_6	other splicing factors	Solyc03g115390
Cluster_6	other splicing factors	Solyc07g017640
Cluster_6	other splicing factors	Solyc12g098700
Cluster_6	Proteins specific for B∆U1	Solyc11g005110
Cluster_6	Second step splicing factors	Solyc02g078970
Cluster_6	Second step splicing factors	Solyc07g039550
Cluster_6	Second step splicing factors	Solyc09g008120
Cluster_6	splicing-related proteins	Solyc06g083890
Cluster_6	splicing-related proteins	Solyc09g072570
Cluster_6	splicing-related proteins	Solyc10g076910
Cluster_6	splicing-related proteins	Solyc12g089010
Cluster_6	SR proteins	Solyc01g096180
Cluster_6	SR proteins	Solyc01g099810
Cluster_6	SR proteins	Solyc06g076670
Cluster_6	SR proteins	Solyc11g072340
Cluster_6	U1 snRNP specific proteins	Solyc02g085420
Cluster_6	U1 snRNP specific proteins	Solyc05g056280
Cluster_6	U1 snRNP specific proteins	Solyc07g022760
Cluster_6	U1 snRNP specific proteins	Solyc09g064590
Cluster_6	U1 snRNP specific proteins	Solyc09g098390
Cluster_6	U1 snRNP specific proteins	Solyc11g044340
Cluster_6	U2 associated proteins	Solyc03g025280
Cluster_6	U2AF	Solyc02g085570
Cluster_6	U2AF	Solyc11g066830
Cluster_6	U4/U6 snRNP specific proteins	Solyc06g036580
Cluster_6	U5 snRNP specific proteins	Solyc02g014870
Cluster_6	U5 snRNP specific proteins	Solyc02g068190
Cluster_6	U5 snRNP specific proteins	Solyc03g059100
Cluster_6	U5 snRNP specific proteins	Solyc04g009230
Cluster_6	U5 snRNP specific proteins	Solyc06g071620
Cluster_6	U5 snRNP specific proteins	Solyc08g062910
Cluster_6	SR proteins	Solyc05g054920
